# Supplementary material for: Single cell RNA sequencing reveals regional heterogeneity of hepatobiliary innate lymphoid cells in a tissue-enriched fashion
Source: PLoS One. 2019 Apr 25;14(4):e0215481. doi: 10.1371/journal.pone.0215481 (PMC6483339; doi:10.1371/journal.pone.0215481)
Supplement: S1 File — (ZIP) [file pone.0215481.s005.zip › PBS and IL33 treated whole Liver and BD gene expression matrix TPM value.txt]

Symbol	Day1_PBS_BD10	Day1_PBS_BD3	Day1_PBS_BD9	Day1_PBS_Liver1	Day1_PBS_Liver2	Day1_PBS_Liver3	Day1_IL33_BD2	Day1_IL33_BD4	Day1_IL33_BD6	Day1_IL33_Liv2	Day1_IL33_Liv4	Day1_IL33_Liv6	Day4_IL33_BD1	Day4_IL33_BD2	Day4_IL33_BD3	Day4_IL33_Liv1	Day4_IL33_Liv2	Day4_IL33_Liv3
0610005C13Rik	11.3638	5.39902	9.21837	117.43	101.068	118.166	6.07475	17.5296	5.24582	95.7032	102.891	115.181	5.31344	2.29824	1.23204	93.7653	98.972	111.613
0610007N19Rik	14.7055	28.5603	20.9867	0.560914	0.669928	1.07802	13.021	22.2114	26.5361	0.817102	1.27861	2.08741	30.8351	24.7911	30.1703	1.43626	1.26444	1.96913
0610007P14Rik	34.4991	34.2513	30.88	45.7043	34.5496	48.01	33.5516	52.2093	44.1193	57.1209	62.3973	66.5862	47.2248	41.6097	36.6197	89.713	67.1363	73.1135
0610009B22Rik	14.1765	18.2367	16.2262	20.7289	24.4172	22.943	10.5206	22.7979	16.9696	16.9108	15.1067	17.0896	19.3928	13.4013	14.8445	18.0377	21.6362	18.0961
0610009D07Rik	21.3447	27.793	22.8467	21.1232	20.6568	22.3218	26.1775	42.9132	38.8175	18.4527	19.2907	21.173	30.4193	30.1621	31.1181	19.146	18.5598	19.2138
0610009L18Rik	1.04564	1.8993	0.962321	0.438992	0.224142	0.710748	0.152739	2.09617	1.06245	0.266824	0.461791	0.740226	1.54653	1.23835	1.08681	0.245642	0.344598	0.372607
0610009O20Rik	10.2707	16.0069	12.9211	17.338	13.562	17.2781	11.179	19.6392	17.7781	12.4362	12.3227	15.2299	14.5362	12.7954	14.2614	11.463	11.2118	11.5088
0610010B08Rik	0.627288	0.660318	0.563149	0.26937	0.46346	0.345071	0.650493	0.712376	0.659915	0.278331	0.54583	0.224711	0.362794	0.520474	1.02018	0.264627	0.273811	0.433564
0610010F05Rik	4.24678	3.10094	4.22589	2.69957	3.78282	2.4754	2.28507	3.72001	3.2093	4.08849	3.66762	2.77837	4.06111	3.41275	4.01649	3.44864	3.26414	3.5444
0610010K14Rik	14.6636	21.0213	14.492	13.0527	12.7261	19.1228	20.4754	35.0134	36.0268	14.0768	13.0686	20.139	21.5502	23.7582	22.4347	15.1631	12.0443	11.2765
0610011F06Rik	45.9928	54.9475	42.3439	126.971	158.468	149.834	44.4568	47.2756	45.8721	87.9556	91.0332	124.68	34.6564	33.1231	33.2684	91.069	83.9188	93.9677
0610012G03Rik	11.505	13.3883	10.6286	17.3088	12.3916	16.0417	14.6223	22.1435	21.7133	11.9047	14.6022	21.4722	14.3307	14.2506	14.3628	11.7925	12.3836	14.5171
0610012H03Rik	1.56345	0.719418	2.53767	22.687	24.6802	24.0904	0.871412	1.17101	0.720883	17.7774	14.4202	13.5307	1.52683	0.86527	0.982128	17.9732	18.2421	15.7962
0610030E20Rik	7.30166	6.87508	8.1557	11.6081	10.548	10.7573	5.28523	8.33444	6.42936	8.86779	11.4227	9.0459	11.1374	7.81616	9.53531	10.0682	9.89179	9.92347
0610031J06Rik	45.7441	63.868	46.2014	39.2651	36.0966	39.708	36.7203	63.26	58.0411	38.529	41.4518	45.5982	91.6695	74.0313	85.058	37.3137	36.8025	38.0616
0610031O16Rik	0.949501	0.664776	1.78177	14.2318	18.2414	15.8194	1.1508	0.995699	0.432991	13.3512	10.2196	10.7361	0.383807	0.0827103	0	11.4586	12.1485	10.0084
0610037L13Rik	7.616	12.0235	11.2117	8.92635	10.4255	13.059	9.97511	16.7971	17.2763	8.03258	9.40527	12.5101	12.5449	13.519	10.8413	9.54055	8.10316	8.81163
0610038B21Rik	0.726363	1.60668	0.684296	0.060492	0	0	0.425762	1.60985	1.42619	0.0564361	0.147856	0.130574	0.939037	0.949418	0.817978	0.0527588	0	0.0532988
0610039K10Rik	0.334829	0.885375	0.205656	0.675509	0.265819	0.656624	0.66963	0.848147	0.752706	0.774878	0.611383	0.260545	1.82056	1.17916	1.19489	0.215062	0.272022	0.355819
0610040B10Rik	1.25618	1.0308	1.25715	4.15488	2.00449	3.92255	1.36244	1.68794	2.65168	2.16165	3.073	4.72033	2.57573	0.573027	1.50133	1.99562	2.50285	1.88996
0610040F04Rik	0.289877	0	0.080063	0	0	0	0.102257	0	0	0.0957093	0	0	0.408416	0	0	0	0	0.0869991
0610040J01Rik	13.3983	18.0099	15.9482	12.8362	13.191	14.1013	13.3566	25.6351	24.1956	13.9825	11.7676	14.4819	33.0159	20.653	29.1675	10.1201	12.4292	11.6879
0610043K17Rik	0.231112	0.515016	0.483428	1.04267	0.814786	1.59124	0.114737	0.290032	0.103434	0.778712	0.390702	1.07709	0.353162	0	0.159579	0.975475	0.397753	0.99333
1010001N08Rik	9.95444	13.0941	9.1079	4.39459	3.65381	3.43333	5.16674	12.4775	7.99836	3.15064	5.42297	4.88503	9.48553	6.44671	9.45565	4.20049	4.87285	4.73425
1100001G20Rik	91.6374	69.1874	82.0623	1215.65	1123.53	1433.09	75.4517	158.016	66.3031	1293.43	1301.01	1641.35	51.3359	20.1055	18.1121	995.954	1387.25	1308.37
1110001A16Rik	4.3719	8.74896	4.5423	7.35398	5.64006	7.74614	3.87772	7.06467	7.67571	4.9426	5.94788	8.24566	6.79288	7.03805	7.90882	5.13834	4.85496	5.52086
1110001J03Rik	27.1402	57.2303	34.8476	67.4618	53.8435	78.4421	31.9461	70.853	59.5916	49.6675	57.7983	86.8775	40.0157	32.3159	35.9771	49.5086	46.7239	43.1501
1110002L01Rik	0.377137	0.509346	0.323387	0.35461	0.214557	0.222537	0.153949	0.265277	0.193452	0.403367	0.264826	0.295329	0.427035	0.405549	0.357828	0.179159	0.269428	0.221946
1110004E09Rik	8.73296	12.1988	10.0099	8.13592	9.60049	9.39344	11.1779	18.6913	19.0727	6.50366	5.71899	9.14212	10.3145	10.3153	9.24607	6.37339	6.21237	5.76785
1110004F10Rik	21.8477	28.4027	28.6292	22.2746	22.4635	22.2399	20.2984	36.674	37.7396	18.7711	19.3803	20.9428	38.775	30.7128	31.6175	21.0307	20.0089	20.8554
1110006O24Rik	0.506783	1.11619	0	2.138	0.590611	0.620102	0.517806	0.500804	1.52775	0.941574	1.02218	1.59857	2.1913	1.71328	1.52425	0.858228	1.8222	0.770664
1110007C09Rik	19.5944	25.0373	18.9987	8.36201	5.6338	7.35995	27.9667	39.2667	39.8076	4.53571	7.0426	8.94828	24.8374	27.8129	22.8972	6.02648	7.45606	6.06176
1110008F13Rik	18.0448	19.0394	18.7352	34.2628	39.9497	38.5452	23.7767	37.3064	41.9204	26.2473	27.4001	43.7946	27.6911	33.4856	26.3297	28.58	36.051	35.9457
1110008J03Rik	2.98738	4.21328	3.48612	2.93633	2.16493	2.52438	2.70904	4.11325	3.569	1.69118	2.50466	2.66211	4.2774	3.03521	3.16178	1.59031	1.6084	1.86268
1110008L16Rik	5.30627	6.52111	4.41317	4.03081	4.56054	4.70904	4.33164	7.16486	5.8313	4.34293	4.02611	4.38453	5.83922	4.49136	5.89956	4.24374	4.92066	5.12916
1110008P14Rik	15.974	23.8876	21.4122	32.0824	23.3376	31.5578	29.1803	41.3537	43.8572	22.2825	27.3198	45.9026	26.3618	33.9932	28.8891	17.6309	22.4197	24.9832
1110012L19Rik	6.46214	9.87779	6.32569	11.7445	8.75126	10.724	5.45113	10.5822	9.9095	5.62563	8.07539	9.6055	10.5803	8.64022	9.63186	7.08095	6.17147	9.71858
1110015O18Rik	0	0	0	0	0	0	0	0	0	0	0	0	0	0	0	0	0	0
1110017D15Rik	1.32696	1.8372	1.0777	0	0	0	1.18781	0.920971	0.267167	0	0.316393	0	0.2744	0.130749	0.28289	0	0	0
1110019D14Rik	1.47739	1.52122	1.54307	1.123	0.740005	1.01213	1.35323	1.74007	0.878183	1.08396	1.13186	1.0456	1.44897	1.15119	2.05453	1.13851	1.15594	0.822024
1110020A21Rik	0.801052	0.859916	0.993457	3.97843	2.32033	2.2812	0.206678	2.51266	1.17619	1.97507	2.16818	2.43617	1.22559	0.712316	0.667624	1.63355	1.64201	1.48983
1110025L11Rik	0	0	0	0	0	0	0	0	0	0	0	0	0	0	0	0	0	0
1110028F11Rik	0.131022	0.16356	0.194515	0.524773	0.803818	0.61804	0.430879	0.4387	0.29233	0.396059	0.557666	0.764377	0.493969	0.763021	1.20023	0.55878	0.634965	0.502045
1110028F18Rik	0	0	0	0	0	0	0	0	0	0	0	0	0	0	0	0	0	0
1110032A03Rik	6.71845	10.3847	7.67494	7.11121	8.41369	10.185	3.79362	7.35004	5.7405	9.83187	10.2767	12.1646	5.82971	4.01345	4.75952	6.21319	8.12756	8.30329
1110032F04Rik	0	0.0886748	0.116312	0	0	0	0	0	0	0	0	0	0.189088	0.0795734	0.0545591	0	0	0
1110034G24Rik	2.03187	4.07528	3.48657	3.03442	2.87861	3.92715	2.20163	3.09844	2.55807	3.15895	3.33662	3.40168	3.52385	3.21565	3.43824	3.25351	4.54431	3.0618
1110036E04Rik	0	0	0	0	0	0	0	0	0	0	0	0	0.0978892	0	0.1378	0	0	0
1110037F02Rik	5.53226	6.13113	6.46254	3.49546	3.82754	3.63377	4.73297	8.562	6.57673	4.18073	4.13908	2.66032	9.62624	7.3854	9.24966	4.40857	4.50436	4.63492
1110038B12Rik	13.114	20.3011	15.8014	12.068	13.0936	12.8542	22.7005	44.5462	47.1356	9.59917	11.4502	22.7587	48.5997	49.739	50.8	9.7202	10.397	12.711
1110038F14Rik	9.38293	11.692	10.1776	6.02463	5.05488	6.61063	10.6413	17.8461	16.0936	4.98823	6.1274	5.95682	15.6332	14.72	17.4054	6.47122	5.06695	4.95629
1110046J04Rik	0.305839	0.792392	0.583768	0.115392	0.0877211	0.0768782	0.212444	0.387324	0.749145	0	0.242446	0	1.49537	0.653519	0.725044	0.0898124	0.329148	0.168008
1110051M20Rik	4.15833	8.14564	6.58979	0.976635	0.938713	1.10317	4.09235	7.47971	7.91266	0.490201	0.935261	0.882122	7.27886	5.42503	7.03781	1.02087	0.942911	1.01625
1110054M08Rik	8.6211	12.6283	9.02614	21.5342	12.7321	18.8389	5.77503	10.1113	9.24915	13.3686	18.3493	21.8966	8.60995	7.09927	8.9033	12.1101	12.1639	14.3317
1110057K04Rik	13.3247	15.6632	13.4526	15.7495	21.8543	16.804	10.181	15.84	13.248	12.9126	12.3633	10.4796	16.9142	14.025	14.7199	13.679	13.2828	11.7901
1110058L19Rik	13.257	16.8492	13.0527	23.9217	22.662	28.2349	8.58795	16.6402	13.8444	22.4765	24.2199	25.3974	18.4257	12.3563	19.6829	25.9971	20.6595	23.9911
1110059E24Rik	5.87946	7.318	8.75542	8.93308	8.45149	7.43981	6.8549	15.7948	11.9119	9.51187	8.1248	8.12959	12.5263	10.9282	12.6144	8.25663	7.46473	8.38357
1110059G10Rik	2.13686	2.29723	2.44831	1.24692	1.58743	1.60417	1.44084	2.35464	2.10418	2.13936	1.84627	1.57596	3.30938	1.89104	2.48428	2.09793	2.26114	1.73622
1110059M19Rik	0	0.0521786	0.0551499	0	0	0	0.0686993	0	0	0	0	0	0	0	0	0	0	0
1110065P20Rik	7.77571	6.91428	6.22745	8.79362	7.25534	9.84998	8.39594	13.2848	12.7229	8.07416	9.54969	17.7696	9.11065	9.8005	9.67265	5.12012	7.56348	6.23096
1190002F15Rik	0.752871	1.54641	0.740599	0.503216	0.380284	0.112656	8.60644	12.228	9.99643	0.848165	1.10719	1.41913	5.57553	5.94725	7.91982	0.400883	0.247988	0.511513
1190002N15Rik	6.46	6.69343	10.394	4.29751	5.64624	5.10346	4.13894	7.37979	5.3889	6.45858	6.56492	5.3536	10.4825	4.54624	7.43193	5.84805	7.07975	5.98902
1190003K10Rik	0	0	0	0	0	0	0	0	0	0	0	0	0.0717233	0	0	0	0	0
1190005I06Rik	3.64256	4.34187	3.73048	8.25904	6.89926	9.30857	5.65403	10.3681	11.6098	7.23313	8.05213	15.4939	5.90165	3.57881	5.04164	6.35257	8.75508	7.50429
1190007I07Rik	5.90344	9.03967	5.3483	18.7894	18.689	21.582	8.24674	11.883	6.01706	15.6792	16.1741	16.6267	7.60697	5.76395	5.95996	14.8922	14.0644	12.4833
1200014J11Rik	3.24398	4.6339	3.94478	2.84188	3.33999	2.98812	3.35722	5.72264	5.09213	2.54537	2.48977	2.64881	5.60139	5.26505	6.42909	2.97915	2.44084	2.29247
1300002E11Rik	11.0867	13.223	10.2738	7.0503	5.39517	6.43008	6.78841	9.40162	9.44295	5.79684	6.73954	8.77869	9.50827	6.22732	9.79326	5.47491	5.66679	6.74074
1300002K09Rik	5.33973	7.80573	7.57531	65.9673	52.7706	57.3528	3.86576	10.961	4.79734	38.3669	46.6808	47.7545	9.47107	3.00625	4.8968	65.0771	53.1693	52.8152
1300017J02Rik	18.2388	12.181	18.2486	246.139	258.517	251.967	13.5487	36.476	9.65778	232.922	230.558	191.621	13.5859	2.57466	2.12572	231.904	237.676	246.531
1500004A13Rik	0.0965175	0.0464732	0.0945627	0.0657061	0.0164184	0.0441364	0.100534	0.0250926	0.0549195	0.0179424	0.0155436	0.0201531	0.156338	0.125841	0.140988	0.136289	0.0314401	0.0654893
1500009C09Rik	0	0	0	0	0	0	0.0442963	0	0	0	0	0	0.424498	1.42397	0.458897	0	0	0
1500009L16Rik	0.458578	0.545236	0.74253	0.0863864	0.0643499	0	1.20488	1.37842	2.1114	0	0.121614	0	2.18843	1.65027	1.87276	0	0.061484	0.124988
1500011B03Rik	8.26663	13.2953	11.4151	2.94198	3.20856	3.93051	7.37961	14.6663	12.8473	5.33753	4.28373	7.3112	16.3825	10.817	20.0386	4.456	4.98846	6.41629
1500011K16Rik	14.2645	25.5765	15.3718	33.3613	23.5774	35.3853	19.514	23.7714	26.3191	19.1031	20.3084	33.3452	13.486	19.7298	14.346	21.4545	22.2481	17.66
1500012F01Rik	9.34142	24.8579	14.4646	8.30222	5.92914	9.06501	21.1284	34.7836	36.6397	7.23206	7.11523	9.2238	49.9073	36.4107	46.5797	6.2049	7.44414	8.79852
1500012K07Rik	0	0	0	0	0	0	0	0	0	0	0	0	0	0	0	0	0	0
1500015A07Rik	1.13702	1.77883	1.39234	1.62471	0.467441	0.556771	1.81613	1.92853	1.00178	0.600413	0.885332	0.995068	2.73122	2.49092	1.86654	0.539229	0.74864	0.632777
1500015L24Rik	0	0	0	0.216789	0.0826681	0	0	0	0	0	0.154767	0.0976804	0	0.200255	0.135455	0	0.158317	0
1500015O10Rik	0.839157	1.05182	1.15256	0	0	0	0.291601	0.122487	0.709689	0.173853	0	0	2.6672	2.4416	3.24861	0	0	0
1500017E21Rik	1.59905	1.43257	2.07775	25.3046	30.7959	23.9739	0.658946	1.59739	1.03462	16.4906	20.4294	17.6751	1.36884	0.527809	0.496289	13.7242	11.0496	8.22444
1600002D24Rik	0	0	0	0	0	0	0.274537	0	0	0	0	0	0	0.0369219	0	0	0	0
1600002H07Rik	2.81537	4.00232	3.03688	15.4052	25.141	16.0038	4.48497	5.87862	6.06864	10.5302	10.0955	14.508	4.43935	4.70492	3.15496	14.0305	15.1865	17.8097
1600002K03Rik	6.91423	10.0808	6.6401	3.1644	4.44177	5.44118	9.00016	16.2135	15.7652	3.83618	3.34246	4.8398	11.2191	9.52037	11.5465	2.06531	4.82757	3.23781
1600010M07Rik	0.298787	0.610544	0.605439	0.174932	0.26152	0.114731	0.465347	0.794603	0.704564	0.277201	0.479593	0.150917	2.44142	2.8064	3.13697	0.673421	0.243767	0.378564
1600012H06Rik	11.9415	12.7575	13.4203	10.6995	9.7246	10.3133	6.98561	12.4821	10.0616	9.12321	10.9027	9.38666	19.8395	13.5525	14.352	11.0228	11.096	10.7511
1600014C10Rik	13.4807	14.2629	14.7526	65.9522	57.9354	70.6514	8.72188	16.9491	12.2517	66.8113	58.9214	81.9563	12.1868	9.42512	10.6708	43.8316	47.8051	49.3566
1600014C23Rik	0	0	0	0	0	0	0	0	0	0	0	0	0	0	0	0	0	0
1600014K23Rik	0	0	0	0	0	0	0	0	0	0	0	0	0	0	0	0	0	0
1600015I10Rik	0	0	0	0	0	0	0	0	0	0	0	0	0	0.0261531	0	0	0	0
1600016N20Rik	2.80566	2.64614	1.811	0.690681	0.378677	0.404425	1.84606	3.50417	2.53699	0.752761	0.600595	0.930395	2.32373	1.33439	2.64399	0.948795	0.533248	0.504535
1600019K03Rik	0	0	0	0	0	0	0	0	0	0	0	0	0	0	0	0	0	0
1600020E01Rik	3.43808	5.63932	6.09357	7.66219	5.27271	4.20939	4.19271	4.61276	7.59945	4.99518	4.99305	5.16565	6.67315	5.6129	9.19265	4.22464	5.36247	5.46503
1600023N17Rik	0.230634	0.349042	0.378888	0.248597	0.310557	0.168757	0.314747	0.192425	0.407623	0	0.186419	0.235112	0.228209	0.235221	0.4299	0.130052	0.250169	0.190552
1600025M17Rik	0	0	0	0	0	0	0	0	0	0	0	0	0	0	0	0	0	0
1600029I14Rik	0	0	0	0.107282	0	0.144329	0.100058	0	0.0922803	0	0.231492	0.103313	0.0983848	0	0	0	0.155656	0.0815053
1600029O15Rik	0	0.124836	0.0968762	0	0	0	0.0417118	0	0	0.0366968	0	0	0	0	0	0	0	0.0329221
1700001C02Rik	0	0	0	0	0	0	0	0	0	0	0	0	0	0	0	0	0	0
1700001C19Rik	0.632326	0.817458	0.776234	9.73939	8.33805	10.4558	0.422871	2.32521	1.05368	6.93017	7.27715	9.70171	0.595969	0.0613932	0.328852	6.10627	7.72145	7.04012
1700001D01Rik	0	0	0	0	0	0	0	0	0	0	0	0	0	0	0	0	0	0
1700001F09Rik	0	0	0	0	0	0	0	0	0	0	0	0	0	0	0	0	0	0
1700001G11Rik	0.232148	0.372015	0.379627	0	0	0	0	0.455184	0.326744	0	0	0	0.357726	0.125289	0.171338	0	0	0
1700001G17Rik	0.214314	0.939294	0.261918	0.443801	0.16889	0.309747	0.109528	0.140494	0.29901	0.299689	0.174628	0.229089	0.344738	0.45	0.31432	0.183751	0.173133	0.276063
1700001J03Rik	0.102178	0.16302	0	0	0	0.0789136	0.211528	0	0.0974001	0	0	0.10861	0.106495	0	0.152221	0	0	0.0888933
1700001J11Rik	0.0835449	0.0883451	0.0229132	0.0333807	0.024484	0.0219438	0.0290402	0.0358134	0	0.02609	0.0227598	0	0	0.0608943	0.0396928	0	0	0.023375
1700001K19Rik	0	0.115394	0.185246	0.0761042	0.0594784	0.0521629	0	0	0.0668302	0	0	0	0.227076	0.151636	0	0	0	0
1700001K23Rik	0	0	0	0	0	0	0	0	0.190301	0	0	0	0	0.213702	0	0	0	0
1700001L05Rik	1.50329	1.21278	1.32437	0.952518	0.857486	1.07507	1.03881	1.69024	1.12546	3.38874	2.55639	1.91578	0.856109	0.668613	0.694562	1.62625	1.09331	1.85542
1700001L19Rik	0.0779144	0.118559	0.223505	0.0421689	0	0.0287756	0.0403912	0.195732	0.140426	0	0.062311	0	0.115533	0.0403806	0.165963	0	0.0315815	0.0320497
1700001O22Rik	0.338688	0.947474	0.666808	0	0	0	1.15615	1.93819	3.20239	0	0	0.0572575	0.734172	2.03241	2.01108	0	0	0
1700001P01Rik	0	0.31689	0.346423	0.140927	0	0.096686	0.28617	0.176233	0.125261	0	0	0	0.421434	0.286826	0	0.115203	0.22086	0.114002
1700003C15Rik	0	0	0	0	0	0	0	0	0	0	0	0	0	0	0	0	0	0
1700003D09Rik	0.867455	1.19989	0.581848	0	0	0	0.579352	1.1235	0.548911	0	0	0	1.83116	0.942365	1.13894	0	0	0
1700003E16Rik	0.918815	1.93248	1.5152	0.994982	0.834414	0.838588	0.861802	0.896965	1.0412	0.563962	0.679888	0.597518	0.917241	1.16044	1.15867	0.746295	0.787276	0.755233
1700003E24Rik	0	0	0	0	0	0	0	0	0	0	0	0	0	0	0	0	0	0
1700003F12Rik	0.126158	0.298257	0.206587	0	0	0.0887936	0	0.161939	0.238516	0.118934	0.105247	0.280672	0.27635	0.90901	0	0.229422	0	0.113864
1700003G13Rik	0	0.0736952	0	0	0	0	0	0	0	0	0	0	0	0	0	0	0	0
1700003G18Rik	0	0	0	0	0.493471	0.108481	0	0	0.127399	0	0.114339	0	0.139195	0	0	0.122857	0.116769	0
1700003H04Rik	0	0	0	0	0	0	0	0	0	0	0	0	0	0	0	0	0	0
1700003L19Rik	0	0	0	0	0	0	0	0	0	0	0	0	0	0	0	0	0	0
1700003M02Rik	0.0766398	0.0890352	0.127794	0	0	0	0.0395947	0.100194	0	0	0	0	0	0	0	0	0	0
1700003M07Rik	0.0302553	0.0437255	0.148459	0	0	0	0.063899	0.151985	0.20853	0	0	0	0.401128	0.427005	0.386096	0	0.0221516	0
1700003P14Rik	0	0	0	0	0	0	0	0	0	0	0	0	0	0	0	0	0	0
1700006A11Rik	0	0	0	0	0	0	0	0	0	0	0	0	0	0	0	0	0	0
1700006E09Rik	0	0	0	0	0	0	0	0	0	0	0	0	0	0	0	0	0	0
1700006F04Rik	0	0	0	0	0	0	0	0	0	0	0	0	0	0	0	0	0	0
1700006H21Rik	0	0	0	0	0	0	0	0	0	0	0	0	0	0	0	0	0	0
1700007B14Rik	0	0	0	0	0	0	0	0	0	0	0	0	0	0	0	0	0	0
1700007F19Rik	0	0	0	0	0	0	0.0497325	0	0	0.0429978	0	0	0	0	0	0	0	0
1700007G11Rik	0.0848371	0.123378	0	0	0	0.125849	0.339926	0.424048	0.148187	0	0.211757	0	0	0.170657	0.118017	0	0.144032	0.07082
1700007J10Rik	0.0621633	0.144303	0.155214	0.0684195	0.153784	0.0456918	0.193468	0.315313	0.0566962	0.171855	0.0988852	0	0.305235	0.198448	0.352313	0	0.050267	0.0513402
1700007K09Rik	0	0	0	0	0	0	0.151466	0	0	0	0	0	0	0.159248	0	0	0	0
1700007K13Rik	0.194913	0.661816	0.317174	0.0961032	0.0775708	0	0.0989133	0.36665	0.08736	0.089687	0.0775941	0.0968146	0.199147	0.29058	0.558298	0	0.0780681	0
1700007L15Rik	2.11381	2.20473	1.48622	1.45512	1.59705	1.88539	0.802811	2.67504	2.74516	1.07071	1.65721	3.43591	1.42545	1.7826	2.17678	1.2703	1.87134	2.82867
1700007P06Rik	0	0	0	0	0	0	0	0	0	0	0	0	0	0	0	0	0	0
1700008A04Rik	0	0	0	0	0	0	0	0	0	0	0	0	0	0	0	0	0	0
1700008F21Rik	0	0	0	0	0	0	0	0	0	0	0	0	0	0	0	0	0	0
1700008I05Rik	0	0	0	0.046779	0	0	0	0	0	0	0	0	0	0.0416082	0	0	0	0
1700008J07Rik	1.92354	2.19245	1.59913	1.34455	0.640646	0.995467	1.11214	2.85406	2.42923	1.15851	1.50224	1.1108	1.82298	1.85586	1.69046	1.04271	1.17614	1.07631
1700008K24Rik	0	0	0	0	0	0	0	0	0	0	0	0	0	0	0	0	0	0
1700008O03Rik	0.0977205	0.152726	0	0.194101	0.150035	0	0.0997662	0.379212	0.0894637	0.0894748	0	0	0.207022	0	0.14236	0	0	0.165934
1700008P02Rik	0	0	0	0	0	0	0	0	0	0	0	0	0	0	0	0	0	0
1700009C05Rik	0	0	0	0	0	0	0	0	0	0	0	0	0	0	0	0	0	0
1700009J07Rik	0.0802111	0	0.19963	0.0799721	0	0	0	0.0969085	0.21593	0	0	0	0.151794	0	0	0.132874	0.0623233	0
1700009N14Rik	0	0	0	0	0	0	0	0.0730694	0	0	0	0	0	0	0	0	0	0
1700009P17Rik	2.05851	3.61636	2.13306	1.11264	0.761353	1.52142	0.944692	1.00022	1.48367	1.32653	0.970605	2.0874	2.0092	1.16362	1.10957	1.50426	0.727162	0.645412
1700010B08Rik	0	0	0	0	0	0	0	0	0	0	0	0	0	0	0	0	0	0
1700010D01Rik	0	0	0	0	0	0	0	0	0	0	0	0	0	0	0	0	0	0
1700010I02Rik	0	0	0	0	0	0	0	0.256734	0	0	0	0	0	0	0	0	0.175526	0
1700010I14Rik	0.704892	0.843284	0.555395	0.438422	0.5544	0.467067	0.405807	0.697703	0.412111	0.124275	0.404108	0.644929	1.43124	0.711432	1.18481	0.374197	0.547776	0.770346
1700010J16Rik	0	0	0	0	0	0	0	0	0	0	0	0	0	0	0	0	0	0
1700010K23Rik	0	0	0	0	0	0	0	0	0	0	0	0	0	0.277579	0	0	0	0
1700011A15Rik	0	0	0	0	0	0	0	0	0	0	0	0	0.0902178	0	0	0	0	0
1700011B04Rik	0	0	0	0	0	0	0	0	0	0	0	0	0	0	0	0	0	0
1700011E24Rik	0	0	0	0	0	0	0	0	0	0	0	0	0	0	0	0	0	0
1700011H14Rik	15.6033	22.6	16.0505	0.120103	0	0.122228	7.79823	14.2478	10.5541	0.151758	0.13152	0.327219	4.77883	2.82526	3.51649	0.192386	0.134024	0.134189
1700011I03Rik	0	0	0	0	0	0	0.0679637	0	0.123178	0	0	0	0	0	0.0959592	0	0	0
1700011L22Rik	0.0703631	0	0.0586773	0	0	0	0	0	0	0	0.0578014	0	0	0	0	0	0	0
1700011M02Rik	0	0	0	0	0	0	0	0	0	0	0	0	0	0	0	0	0	0
1700012A03Rik	0	0	0	0	0	0	0	0	0	0	0	0	0	0	0	0	0	0
1700012B07Rik	0	0	0	0	0	0	0	0	0.0638289	0	0	0	0.283445	0.0468087	0.489028	0.0640032	0.0582956	0.060618
1700012B09Rik	0	0	0	0	0	0	0	0	0	0	0	0	0	0	0	0	0	0
1700012D01Rik	0.642669	0.396115	0.644667	1.74611	2.41031	1.87934	0.779991	0.501059	1.04667	2.34042	2.36266	1.09315	0.923756	0.813495	0.183739	1.12301	1.63039	1.7293
1700012D14Rik	0.861242	0.283368	0.279937	1.32666	0.429871	0.388301	0.177823	0.469568	0.162555	0.327917	0.56656	0.372885	0.556419	0.933363	0.78016	0.150074	0.425265	0.444431
1700012I11Rik	0	0	0	0	0	0	0	0.094393	0	0	0	0	0	0	0	0	0	0
1700012L04Rik	0.162781	0	0	0	0	0	0.165683	0	0	0.151675	0	0.328303	0	0	0.231014	0	0	0.275286
1700012P22Rik	0	0	0	0	0	0	0	0	0	0	0	0	0	0	0	0	0	0
1700013D24Rik	0	0.136898	0	0	0	0	0	0	0	0	0	0	0	0	0	0	0	0
1700013F07Rik	0	0.405082	0.662859	0.139106	0	0	0.138397	0.508464	0	0	0	0.129586	0	0	0.188861	0	0	0
1700013G24Rik	0	0.0539941	0	0	0	0	0	0	0	0	0	0	0	0	0	0	0	0
1700013H16Rik	0	0	0.0465405	0	0	0.0440197	0	0	0.0480481	0	0	0	0.0553445	0	0	0	0	0
1700015E13Rik	0	0.161274	0.179028	0	0	0.0744417	0.110797	0.131519	0	0.197251	0	0	0	0	0	0.0914032	0.0867634	0
1700015F17Rik	0	0	0	0	0	0	0	0	0	0	0	0	0	0	0	0	0	0
1700015G11Rik	0	0	0	0	0	0	0	0	0	0	0	0	0	0	0	0	0	0
1700016C15Rik	0	0.0809773	0	0	0	0	0.31464	0.404971	0.0958383	0	0	0	0	0.219778	0	0	0	0
1700016D06Rik	0	0	0	0	0	0	0	0	0	0	0	0	0	0	0	0	0	0
1700016G22Rik	0	0	0	0	0	0	0	0	0	0	0	0	0	0.183491	0	0	0	0
1700016H13Rik	0	0	0	0	0	0	0.0944388	0.481898	0.264787	0	0	0	0.0943654	0.0987369	0.132891	0	0	0
1700016K19Rik	0.63473	0.86501	0.782473	0	0	0	0.541255	0.391873	1.11204	0	0.0658144	0	0.586491	0.381304	0.667602	0	0	0
1700016L04Rik	0	0	0	0	0	0	0	0.117645	0	0	0	0	0.0881979	0	0	0	0	0
1700016L21Rik	0	0.210571	0	0	0	0	0	0	0	0	0	0	0	0	0	0	0	0
1700016P04Rik	0	0	0	0	0	0	0	0	0	0	0	0	0	0	0	0	0	0
1700017B05Rik	5.47152	7.28563	7.48359	1.83124	2.30254	1.74913	6.38416	12.524	11.021	1.50647	1.70631	2.13672	13.2198	12.9298	13.2454	2.05893	1.74225	2.00026
1700017D01Rik	0	0	0	0	0	0	0	0	0	0	0	0	0	0	0	0	0	0
1700017G19Rik	0	0	0	0	0	0	0	0	0	0	0	0	0	0	0	0	0	0
1700017J07Rik	0	0	0	0	0	0	0	0	0	0	0	0	0	0	0	0	0	0
1700017N19Rik	0	0	0	0	0	0	0	0	0	0	0	0	0	0	0	0	0	0
1700018A04Rik	0	0	0	0	0	0	0	0.135475	0	0	0	0	0.317797	0.220492	0.148262	0	0	0
1700018B08Rik	0	0.0561608	0	0	0	0.04928	0	0	0	0	0	0	0	0	0	0	0	0
1700018B24Rik	0	0	0	0	0	0	0	0	0	0	0	0	0	0	0	0	0	0
1700018C11Rik	0	0	0	0	0	0	0	0	0	0	0	0	0	0	0	0	0	0
1700018F24Rik	0	0	0	0	0	0	0	0	0	0	0	0	0	0	0	0	0	0
1700018G05Rik	0	0	0	0	0	0	0	0	0	0	0	0	0	0	0	0	0	0
1700018L02Rik	0.463892	0.886857	0.553712	1.45274	1.23712	1.77369	0.48131	0.307491	0.802225	1.61564	1.63404	1.36761	0.662841	0.583958	0.353605	1.61128	0.960655	1.72182
1700019A02Rik	0	0	0	0	0	0	0	0	0	0	0	0	0	0	0	0.126492	0	0
1700019B03Rik	0	0.0659211	0.0345091	0.0906794	0	0.0311623	0.0430702	0	0	0	0	0.0436704	0	0.0446194	0.0618318	0	0.0347406	0
1700019B21Rik	0	0	0	0	0	0	0	0	0	0	0	0	0	0	0	0	0	0
1700019D03Rik	3.06862	2.37469	3.57401	0	0	0	2.1066	0.839535	1.38154	0	0.0751362	0	2.54271	2.36111	2.53453	0	0	0
1700019E08Rik	0	0	0	0	0	0	0	0	0.125296	0	0	0	0	0	0	0	0	0
1700019G17Rik	1.19974	1.54349	1.50547	2.56573	1.47251	1.48887	1.02036	1.16985	1.41854	1.46206	1.69632	1.0055	1.13536	0.829183	1.34017	2.80945	3.37557	1.92196
1700019G24Rik	0	0	0	0	0	0	0	0	0	0	0	0	0	0	0	0	0	0
1700019L03Rik	0.308771	0.224304	0.344	0.0698473	0.0274866	0.0720539	0.068292	0.164101	0.365572	0.0319307	0.0561712	0.0347899	0.17082	0.167109	0.275543	0.0306924	0.169945	0
1700019M22Rik	0	0	0	0	0	0	0	0	0	0	0	0	0	0	0	0	0	0
1700019N19Rik	0	0	0	0	0	0	0	0	0	0	0	0	0	0	0	0	0	0
1700019O17Rik	0	0	0	0	0	0	0	0	0	0	0	0	0	0	0	0	0	0
1700020A23Rik	0	0	0	0	0	0	0	0	0	0	0	0	0.121819	0.184673	0	0	0	0
1700020D05Rik	0.2839	0.164015	0.351178	0.15025	0	0	0.218963	0.541862	0.130517	0.132728	0.11519	0.0740468	0.432774	0.36983	0.30448	0.432567	0.34862	0.181499
1700020G17Rik	0	0	0	0	0	0	0	0	0	0	0	0	0	0	0	0	0	0
1700020I14Rik	15.8698	15.5968	17.8051	11.6389	12.5749	13.682	9.93373	18.1435	17.501	15.6094	14.5937	14.0433	19.7993	14.2557	17.9524	14.431	15.5806	15.0775
1700020L24Rik	2.26408	2.28734	3.26275	0	0.137746	0	1.67413	3.0651	3.88273	0.0821643	0	0.0940964	5.06383	3.04134	2.52953	0.0772182	0.212328	0.153432
1700020M21Rik	0	0	0	0	0	0	0	0	0	0	0	0	0	0	0	0	0	0
1700020N01Rik	0	0	0	0	0	0	0	0	0	0	0	0.0857443	0	0	0	0	0	0
1700020N15Rik	0	0	0	0	0	0	0	0	0	0	0	0	0	0	0	0	0	0
1700020N18Rik	0	0.348995	0.116511	0	0	0	0	0.183271	0	0	0	0	0.144728	0	0	0.126485	0	0
1700021F05Rik	14.0545	17.6485	14.6736	16.1118	14.8936	14.8435	15.6219	21.8442	21.4532	10.9002	12.0512	16.5781	10.3744	14.2726	10.9362	13.1324	13.4717	11.7734
1700021F07Rik	0	0	0	0	0	0	0	0	0	0	0	0	0	0	0	0	0	0
1700021K19Rik	7.18305	9.36449	8.01293	4.70931	3.60501	3.98478	5.69805	9.92986	8.36053	3.98284	3.7698	3.80864	10.1369	7.94904	9.57642	3.53935	3.58105	3.5613
1700021N21Rik	0.0862958	0	0	0	0	0	0	0	0	0	0.0673088	0	0	0	0	0	0	0
1700022A21Rik	0	0	0	0	0	0	0	0	0	0	0	0	0	0	0	0	0	0
1700022A22Rik	0	0	0	0	0	0	0	0	0	0	0	0	0	0	0	0	0	0
1700022E09Rik	0	0	0	0	0	0	0	0	0	0	0	0	0	0	0	0	0	0
1700022H16Rik	0	0	0	0	0	0	0	0	0	0	0	0	0	0	0	0	0	0
1700022I11Rik	0	0	0.0143708	0	0	0	0	0	0.0162355	0	0	0	0	0	0	0	0	0
1700022P22Rik	0	0	0	0	0	0.144907	0	0	0	0	0	0	0	0	0	0	0	0
1700023C21Rik	0	0	0	0	0	0	0	0	0	0	0	0	0	0	0	0	0	0
1700023E05Rik	0	0	0	0	0	0	0	0	0	0	0.068097	0	0	0.0428286	0	0	0	0
1700023F02Rik	0	0	0	0	0	0	0	0	0	0	0	0	0	0	0	0	0	0
1700023F06Rik	0.281408	0.893068	0.860962	0	0	0	0.434519	0.358386	0.658993	0	0.0558956	0	0.437653	0.742162	0.304053	0	0	0
1700023L04Rik	0.12839	0.0968622	0.426965	0.136915	0	0	0.12819	0.163445	0.349056	0	0.106541	0	0	0.260433	0.183248	0.116972	0	0
1700024B18Rik	0	0	0	0	0	0	0	0	0	0	0	0	0	0	0	0	0	0
1700024F13Rik	0	0.108023	0.109103	0	0	0	0	0	0	0	0	0	0.133676	0.148648	0.394595	0	0	0
1700024G13Rik	0	0	0	0	0	0	0	0	0	0	0	0	0	0	0	0	0	0
1700024P04Rik	0	0	0	0	0	0	0	0	0	0	0	0	0	0	0	0	0	0
1700024P16Rik	0.498652	0.429697	0.614556	2.04032	2.49829	1.60241	0.210045	0.482787	0.327178	1.4407	1.78606	1.6114	0.641591	0.287041	0.322991	2.43152	3.07102	2.92426
1700025B11Rik	0	0	0	0	0	0	0	0	0	0.159149	0	0.167972	0.169702	0	0	0	0	0
1700025C18Rik	0	0	0	0	0	0	0	0	0	0	0	0	0	0	0	0	0	0
1700025F22Rik	0	0	0	0	0	0	0	0	0	0	0	0	0	0	0	0	0	0
1700025F24Rik	0	0	0	0	0	0	0	0	0	0	0	0	0	0	0	0	0	0
1700025G04Rik	3.91463	5.30807	2.48762	0.57082	0.4464	0.501092	1.23349	2.61118	2.41014	0.544961	0.582343	0.416184	3.42947	1.97494	2.20041	0.521467	0.412708	0.468918
1700025K24Rik	0	0	0	0	0	0	0	0	0	0	0	0	0	0	0	0	0	0
1700025M24Rik	0	0	0	0	0	0	0	0	0	0	0	0	0	0	0	0	0	0
1700025N23Rik	0	0	0	0	0	0.0616205	0	0	0.0762418	0	0	0	0	0.0900461	0.118195	0.0723087	0	0.068064
1700026D08Rik	0	0.0398266	0	0	0	0	0	0	0.0474079	0	0	0	0.0521582	0	0.0741351	0	0	0
1700026D11Rik	0	0	0	0	0	0	0	0	0	0	0	0	0	0	0	0	0	0
1700026F02Rik	0	0	0	0	0	0	0	0	0	0	0	0	0	0	0	0	0	0
1700026L06Rik	0.112264	0.182359	0.370484	0.124512	0	0.0844021	0.234155	0.755445	0.647567	0.107913	0.370815	0.47507	0.717553	0.97628	1.00645	0	0.0925859	0.198263
1700027A15Rik	0	0	0	0	0	0	0	0	0	0	0	0	0	0	0	0	0	0
1700027F09Rik	0	0	0	0	0	0	0	0	0	0	0	0	0	0	0	0	0	0
1700027H10Rik	0	0	0	0	0	0	0	0	0	0	0	0	0	0	0	0	0	0
1700027I24Rik	0	0	0	0	0	0	0	0	0	0	0	0	0	0	0	0	0	0
1700027J07Rik	0.0683855	0	0.0560065	0	0	0	0	0	0	0	0	0	0.0665991	0	0	0	0	0
1700028B04Rik	0	0	0	0	0	0	0	0	0	0	0	0	0	0	0	0	0	0
1700028D13Rik	0	0	0	0	0	0	0	0	0	0	0	0	0	0	0	0	0	0
1700028E10Rik	0.0762261	0.283803	0.146269	0.682502	2.14572	0.953745	0.0942167	0.394654	0.118266	0.984913	1.05011	0.846876	0.242614	0.290042	0.12912	0.443014	0.391256	0.43299
1700028I16Rik	0	0.0682418	0	0.0919345	0	0	0.173502	0	0.0793139	0	0.132084	0	0.171772	0.550928	0	0	0.0670783	0.0698562
1700028J19Rik	2.08259	2.30973	1.75254	0.231128	0.2824	0.15446	2.26711	1.20163	1.14814	0.128445	0.0553286	0.218676	0.781361	2.132	0.623192	0.178366	0.279601	0.29287
1700028K03Rik	0.27248	0.20643	0.443976	0.303213	0.113821	0.0826981	0.0802228	0.169443	0.192702	0.164999	0.161225	0.0263973	0.345269	0.2854	0.373052	0.19617	0.123509	0.166141
1700028M03Rik	0	0	0	0	0	0	0	0	0	0	0	0	0	0	0	0	0	0
1700028P14Rik	0	0	0.0680567	0	0	0	0	0	0	0	0	0	0.08441	0	0	0	0	0
1700028P15Rik	0	0	0	0	0	0	0	0	0	0	0	0	0	0	0	0	0	0
1700029B22Rik	0	0	0	0	0	0	0	0	0	0	0	0	0	0	0	0	0	0
1700029F12Rik	0	0	0	0	0	0	0	0	0	0	0	0	0	0	0	0	0	0
1700029H14Rik	0.0399171	0	0	0	0	0	0	0	0.0367017	0	0	0	0.0416947	0	0	0	0	0
1700029I15Rik	0	1.04169	0.820141	0.341858	0.266254	0.468758	0.34367	0.431902	0	0.624059	1.05943	0.653387	0.347974	0.351627	1.45658	0.280994	0.535264	0.819348
1700029J03Rik	0	0	0.07844	0	0	0	0	0	0	0	0.0762796	0	0	0	0	0	0	0
1700029J07Rik	1.10343	1.29895	1.85822	0.246424	0.332289	0.126372	0.563236	0.546211	0.744544	0.329904	0.309201	0.301523	1.18	0.389627	1.1844	0.332771	0.541172	0.377413
1700029M20Rik	0	0	0	0	0	0	0	0	0	0	0	0	0	0	0	0	0	0
1700029N11Rik	0	0	0.21602	0	0	0	0	0	0	0	0	0	0	0	0	0	0	0
1700029P11Rik	0	0	0	0	0	0	0	0.103675	0	0	0	0	0	0	0	0	0	0
1700030A11Rik	0.0887767	0.0709938	0.14476	0	0	0	0	0.229446	0	0	0	0	0	0	0	0.0767118	0	0
1700030C10Rik	1.43042	3.17964	1.77948	1.30341	0.636219	1.17618	1.47874	1.35117	2.53659	0.683927	0.489188	1.30597	2.08603	1.53441	3.37071	0.636993	1.08957	0.769546
1700030F04Rik	0	0	0	0	0	0	0	0	0	0	0	0	0	0	0	0	0	0
1700030F18Rik	0	0	0	0	0	0	0	0	0	0	0	0	0	0	0	0	0.114719	0
1700030J22Rik	0.479293	0.547555	0.583775	0.103407	0.0786913	0.211146	0.324233	0.516866	0.355613	0.131336	0.0377986	0.291962	0.456646	0.35812	0.450692	0.145259	0.0956493	0.0796822
1700030K09Rik	2.40778	4.10511	2.82917	1.45003	1.03261	1.10535	1.80213	3.5764	2.62049	1.04777	1.1195	1.40309	3.0947	2.67218	3.12124	1.31889	1.45157	1.06549
1700030L20Rik	0.0810233	0.131518	0.19941	0.294901	0	0	0.0857154	0	0.154039	0.153471	0.132799	0.0863747	0.0803204	0.0908836	0.117494	0.144445	0.0672627	0
1700030M09Rik	0	0	0	0	0	0	0	0	0	0	0	0	0	0	0	0	0	0
1700030N03Rik	0	0	0	0	0	0	0	0	0	0	0	0	0	0	0	0	0	0
1700030O20Rik	0	0	0	0	0	0	0	0	0	0	0	0	0	0	0	0	0	0
1700031A10Rik	0	0	0	0	0	0	0	0	0	0	0.106542	0	0.141193	0	0	0	0	0
1700031F05Rik	0	0	0	0	0	0	0	0	0	0	0	0	0	0	0	0	0	0
1700031M16Rik	0	0	0	0	0	0	0	0	0	0	0	0	0.083313	0	0	0	0	0
1700031P21Rik	0	0	0	0	0	0	0	0	0	0	0	0	0	0	0	0	0	0
1700034E13Rik	0	0	0	0	0	0	0	0	0	0	0	0	0	0	0	0	0	0
1700034F02Rik	0.0333634	0.0270591	0.0829466	0	0	0	0	0.138239	0	0	0.0288365	0	0.0688197	0.038205	0.202903	0	0.088364	0
1700034G24Rik	0	0	0	0	0	0	0	0	0	0	0	0	0	0	0	0	0	0
1700034H15Rik	0.0336442	0.123524	0.177796	0.0375903	0.0284222	0.0382419	0.178528	0.111496	0.179365	0.0155021	0.0799193	0.0520831	0.204551	0.0558074	0.226537	0.0876461	0.107952	0.0283967
1700034I23Rik	0	0	0	0	0	0	0	0	0	0	0.0538698	0	0	0	0.049552	0	0	0
1700034J05Rik	0.0309797	0	0	0.140972	0.0538942	0	0	0	0	0.0879178	0.0757402	0	0	0	0	0.0824042	0.10354	0.0259944
1700034K08Rik	0	0	0	0	0	0	0	0	0	0	0	0	0	0	0	0	0	0
1700034O15Rik	0	0	0	0	0	0	0	0	0	0	0	0	0	0	0	0	0	0
1700034P13Rik	1.55998	2.94626	2.7614	2.95335	2.74589	2.59942	2.27307	2.18235	1.05086	2.78113	2.29441	1.83822	2.92359	2.12888	2.60997	1.99343	2.51404	1.77966
1700036G14Rik	0	0	0	0	0	0	0	0	0	0	0	0	0	0	0	0	0	0
1700037C18Rik	2.47624	5.10555	2.81843	0.395001	0.133901	0.352135	2.4273	3.8478	5.05898	0.268912	0.517277	0.522295	2.26757	2.94323	2.59932	0.411736	0.329555	0.351097
1700037H04Rik	11.7704	28.4039	15.5861	8.08715	9.2397	11.2654	16.7914	28.8842	27.9611	5.63228	6.34274	8.51761	16.836	15.9566	14.4865	7.13345	7.0685	5.46854
1700039E15Rik	0	0	0	0	0	0	0	0	0	0	0.0329118	0.0426446	0	0	0	0	0.0333501	0.0349627
1700039E22Rik	0	0	0	0	0	0	0	0	0	0	0	0	0	0	0	0	0	0
1700040L02Rik	1.36009	2.32966	2.37129	1.62995	0.844793	0.968582	0.915987	1.91413	1.14218	0.76514	1.61646	1.73412	2.09177	0.950894	1.54669	2.25605	0.6781	1.26381
1700041C23Rik	0	0	0	0	0	0	0	0	0	0	0	0	0	0	0	0	0	0
1700041M19Rik	0	0	0	0	0	0	0	0	0	0	0	0	0	0	0	0	0	0
1700042B14Rik	0	0	0	0	0	0	0	0	0	0	0	0	0	0	0	0	0	0
1700042G07Rik	0	0	0	0	0	0	0	0	0	0	0	0	0	0	0	0	0	0
1700042G15Rik	0	0	0	0	0	0	0	0	0	0	0	0	0	0	0	0	0	0
1700042O10Rik	0	0	0	0	0	0.0569878	0	0	0	0	0	0	0.148841	0	0	0.0655315	0	0.0625388
1700044C05Rik	0	0	0	0	0	0	0	0	0	0	0	0	0	0	0	0	0	0
1700044K03Rik	0	0	0	0	0	0	0	0	0	0	0	0	0	0	0	0	0	0
1700045H11Rik	0	0	0	0	0	0	0	0	0	0	0	0	0	0	0	0	0	0
1700046C09Rik	0	0	0	0	0	0	0	0	0	0	0	0	0	0	0	0	0	0
1700047E10Rik	0	0	0.111492	0	0	0	0	0	0	0	0	0	0	0	0	0	0	0
1700047G03Rik	0	0	0	0	0	0	0	0	0.214972	0	0	0	0	0	0	0	0	0
1700047L14Rik	0	0	0	0	0	0	0	0	0	0	0	0	0	0.184631	0	0	0	0
1700047M11Rik	0.119259	0.192247	0.295759	0.689734	0.103597	0.363619	0.120929	0	0	0.114722	0	0.503666	0.125903	0	0	0.533993	0.703275	0.307615
1700048M11Rik	0	0.147324	0.452628	0.211146	0.315735	0.140463	0.192047	0.241798	0.345499	0.1736	0.299613	0.192355	0.566219	0.403545	1.35065	0	0	0
1700048O20Rik	0.393521	1.04675	1.42948	2.4928	1.02407	2.45435	0.909772	1.1572	1.66028	1.06871	1.47146	1.46989	0.84566	1.16946	1.67805	2.6834	1.46759	2.72116
1700049E15Rik	0.26421	0.284271	0.865024	0	0	0	3.37698	4.79445	3.48647	0	0	0	14.5014	13.894	16.8479	0	0	0
1700049E22Rik	0	0	0	0	0	0	0	0	0	0	0	0	0	0	0	0	0	0
1700049G17Rik	1.24434	0.82683	1.25655	0.343978	0.282305	0.359732	0.47509	1.00595	0.491985	0.522428	0.413804	0.466966	1.72627	0.542398	1.28976	0.545721	0.54584	0.603835
1700049L16Rik	0	0	0	0	0	0	0	0	0	0	0	0	0	0	0	0	0	0
1700051A21Rik	0	0	0	0	0	0.0951875	0	0	0	0.118201	0	0.0656019	0	0	0	0	0.0509825	0.0532842
1700052I22Rik	0	0	0	0	0	0.187263	0	0	0	0	0	0	0	0	0	0	0	0
1700052K11Rik	2.09208	2.67024	2.63276	2.46679	2.49803	2.8188	1.53785	2.93269	3.43786	1.76978	1.91547	2.80483	3.73549	2.6373	3.4688	2.33755	2.44721	2.2936
1700052N19Rik	4.18737	4.96589	4.3087	9.55082	7.68526	7.90135	4.70139	7.35609	6.57664	6.2933	6.67085	5.88435	8.48667	6.74044	7.26046	6.58517	7.52732	8.57404
1700054A03Rik	0	0.0779049	0	0	0	0	0	0	0.0915954	0	0	0	0	0.105175	0	0	0	0
1700054K19Rik	0	0	0	0	0	0	0	0	0	0	0	0	0	0	0	0	0	0
1700054M17Rik	0	0	0	0	0	0	0	0	0	0	0	0	0	0	0	0	0	0
1700054O13Rik	0	0	0	0	0	0	0.153995	0	0	0	0	0	0	0	0	0.137362	0	0
1700055C04Rik	0	0	0	0	0	0	0	0	0	0	0	0	0	0	0	0	0	0
1700055N04Rik	0.100301	0.0766843	0.164004	0.823754	0	0.516367	0.173573	0.288733	0.153131	2.33968	1.95801	1.59282	0.19798	0	0	1.79495	1.19425	0.979802
1700056E22Rik	0.844973	1.30014	0.981495	0.885911	0.492975	0.77217	0.836707	2.04618	1.60151	1.04612	0.764434	1.27975	0.620426	1.50194	0.274857	0.479303	0.89774	0.990972
1700057G04Rik	0	0	0	0	0	0	0	0	0	0	0	0	0	0	0	0	0	0.067299
1700057H15Rik	0	0	0	0	0	0	0	0	0	0	0	0	0	0	0	0	0	0
1700060C16Rik	0	0	0	0	0	0	0	0	0	0	0.106844	0	0	0	0	0.118271	0.107447	0
1700060C20Rik	0	0	0	0	0	0	0	0	0	0	0	0	0	0	0	0.14773	0.131603	0
1700061F12Rik	0	0	0	0	0	0	0	0	0	0	0	0	0	0.112071	0.145632	0	0	0
1700061G19Rik	0.0273591	0	0.0916636	0	0	0.0189686	0.110893	0.237462	0.219153	0	0	0	0.216847	0.194537	0.227127	0	0	0
1700061I17Rik	0	0	0	0.236736	0.0582641	0.260737	0.0335676	0.0424271	0.153945	0.0620173	0.134307	0.137883	0.161208	0.0355963	0.04672	0.148685	0.109852	0.138183
1700063A18Rik	0	0	0	0	0	0	0	0	0	0	0	0	0	0	0	0	0	0
1700063D05Rik	0	0.0895986	0.194822	0	0	0.264015	0.120373	0.150371	0	0.110447	0.0959462	0	0.118141	0.12429	0	0.103037	0	0.197411
1700063O14Rik	0	0	0	0	0	0	0	0	0	0	0	0	0	0	0	0	0	0
1700064J06Rik	0	0	0	0	0	0	0	0	0	0	0	0	0	0	0	0	0	0
1700064M15Rik	0	0	0	0	0	0	0	0	0	0	0	0	0	0	0	0	0	0
1700065D16Rik	0	0	0	0	0.225189	0	0	0	0	0	0	0.208009	0.2194	0	0	0	0	0.171413
1700065I16Rik	0	0	0	0	0	0	0	0	0	0	0	0	0	0	0	0	0	0
1700065I17Rik	0	0	0	0	0	0	0	0	0	0	0	0	0	0	0	0	0	0
1700065J11Rik	0	0	0	0	0	0	0	0	0	0.206776	0	0	0	0	0	0	0	0
1700065J18Rik	0	0	0.194699	0	0	0	0	0	0	0	0	0	0	0	0	0	0	0
1700065O20Rik	0	0	0	0	0	0	0	0	0	0	0	0	0	0	0	0	0	0
1700066B17Rik	0	0	0	0	0	0	0	0	0	0	0	0	0	0	0	0	0	0
1700066B19Rik	0.942481	1.13169	0.726068	0.0284098	0	0.0192821	1.81246	3.41885	3.84621	0	0.0423146	0	4.17414	3.80479	3.61137	0	0.0426737	0
1700066M21Rik	1.6636	1.21663	2.19155	4.36711	6.2478	3.83783	1.40431	2.29243	1.8489	5.35448	5.33183	4.95221	2.23865	1.71559	1.92535	4.93683	5.13864	5.126
1700066N21Rik	0	0	0	0	0	0	0	0	0	0	0	0	0	0	0	0	0	0
1700066O22Rik	0	0	0	0	0	0	0	0	0	0	0	0	0	0	0	0	0	0
1700067G17Rik	0	0	0.14921	0	0	0	0	0	0	0	0	0	0	0	0	0	0	0
1700067K01Rik	0.0729533	0.170578	0.118454	0	0.225713	0.0508006	0	0	0.135097	0.0658317	0.0572136	0.07432	0.146153	0.302586	0.104509	0.061617	0	0
1700067P10Rik	0	0	0	0	0	0	0	0	0	0	0	0	0	0	0	0	0	0
1700069L16Rik	0	0	0	0	0	0	0	0	0	0	0	0	0	0	0	0	0.173155	0
1700069P05Rik	0	0	0	0	0	0	0	0	0	0	0	0	0	0	0	0	0	0
1700071K01Rik	0	0	0	0	0	0	0	0	0	0	0	0	0	0	0	0	0	0
1700071M16Rik	0.0299963	0.0237197	0.0245568	0.0937349	0.0267786	0.0238717	0.0315786	0.0790416	0	0	0.0482744	0	0.649826	0.264291	0.526683	0.20742	0.0988564	0.221312
1700072B07Rik	0	0	0	0	0	0	0	0	0	0	0	0	0	0	0	0	0	0
1700072O05Rik	0	0	0	0	0	0	0	0	0	0	0	0	0	0	0	0	0	0
1700073E17Rik	0	0	0	0	0	0	0	0	0	0	0	0	0.0150431	0.0163523	0	0	0	0
1700074H08Rik	0.183937	0	0	0	0	0	0	0	0	0	0	0	0	0	0	0	0	0
1700074P13Rik	0	0	0	0	0	0	0	0	0	0	0	0	0	0	0	0	0	0
1700080E11Rik	0	0	0	0	0	0	0	0	0	0	0	0	0	0	0	0	0	0
1700080N15Rik	0	0	0	0	0	0	0	0	0	0	0	0	0	0	0	0	0	0
1700080O16Rik	0	0.0372181	0	0	0	0	0.0497987	0	0	0	0	0	0	0	0	0	0	0
1700081H04Rik	0	0	0	0	0	0	0	0	0	0	0	0	0	0	0	0	0	0
1700084C01Rik	0.180374	0.447072	0.224838	0.050572	0.0789386	0	0.23131	0.115784	0.207751	0	0.0377131	0	0.780794	0.375612	0.388733	0.0820854	0.0383107	0
1700084E18Rik	0.749547	0.806166	0.414267	1.07402	0.614155	1.47581	0.520289	1.33426	1.40324	0.705887	0.202191	1.30104	1.07104	0.272681	0.750994	0.218296	0.407002	0.426045
1700084F23Rik	0	0	0	0	0	0	0	0	0	0	0	0	0	0	0	0	0	0
1700084J12Rik	0	0	0	0	0	0	0	0	0	0	0	0	0	0	0	0	0	0
1700085C21Rik	0	0	0	0	0	0	0	0	0	0	0	0	0	0	0	0	0	0
1700086L19Rik	0.833683	0.929777	0.846449	0	0	0	0.0936255	0.366838	0.256263	0	0	0	0.190634	0.193762	0.134794	0	0	0
1700086O06Rik	0.753514	1.27506	1.19033	1.33343	0.622706	0.941992	0.991878	2.0937	2.33305	1.28598	0.948187	1.1921	1.9152	1.58849	2.31252	0.775549	0.686024	1.40284
1700088E04Rik	7.83234	9.20896	8.25577	1.30331	0.937288	1.14558	5.25165	8.11049	8.64226	1.12185	1.37712	2.0012	7.68617	7.39384	6.36281	1.24707	1.10193	1.03406
1700091H14Rik	0	0	0	0	0	0	0	0	0	0	0	0	0	0	0	0	0	0
1700092C02Rik	0	0	0	0	0	0	0	0	0	0	0	0	0	0	0	0	0	0
1700092C10Rik	0	0	0	1.04882	0.834624	0.82806	0	0	0.12689	0.530846	0.787086	0.418873	0.144618	0	0	0.737777	0.80366	0.237983
1700092E19Rik	0	0	0	0	0	0	0	0	0	0	0	0	0	0	0	0	0	0
1700092K14Rik	0	0	0	0	0	0	0	0	0	0	0	0	0	0	0	0	0	0
1700092M07Rik	0	0	0	0	0.202999	0	0	0	0.450548	0	0	0	0	0.250619	0.351583	0	0	0
1700093K21Rik	0	0	0.0563567	0	0	0	0	0	0	0	0	0	0.0673641	0	0	0	0	0
1700094D03Rik	1.86162	1.58172	2.24802	1.33561	0.69064	0.921592	1.01252	1.35795	1.56938	1.5358	1.15451	1.33202	2.60667	1.78529	2.21747	1.06599	1.11504	0.851788
1700094J05Rik	0.21627	0.111997	0.0594347	0	0	0	0.0743867	0.093054	0.0670519	0	0.0595592	0	0.289551	0.0760187	0	0.0660638	0	0.0615603
1700094M24Rik	0	0	0	0	0	0	0	0	0	0	0	0	0	0	0	0	0	0
1700095A21Rik	0	0	0	0	0	0	0	0	0	0	0	0	0	0	0	0	0	0
1700095B10Rik	0	0	0	0	0	0	0	0	0	0	0	0	0	0	0	0	0	0
1700096J18Rik	0	0.158225	0	0	0	0	0	0.25172	0.365123	0.186832	0	0	0	0.424135	0	0.181858	0	0
1700096K18Rik	0.921558	2.1769	2.00016	1.66697	1.27063	1.26254	0.600369	2.35957	1.35485	1.81915	1.84147	1.71614	1.92898	1.51017	1.43786	1.81017	0.758637	1.48085
1700097N02Rik	0	0.0851127	0.169425	0	0.0827623	0	0.432769	0.543863	0.19706	0	0.0835138	0.107434	0.108758	0.226349	0.766182	0	0.166875	0.445593
1700100L14Rik	0	0	0	0	0	0	0	0	0	0	0	0	0	0	0	0	0	0
1700101E01Rik	0.218976	1.0343	0.542594	0	0	0.0504473	0.29532	0.452579	0.459022	0	0	0	0.220962	0.21759	0.404087	0.0630099	0.058471	0
1700101I11Rik	0.0965863	0.150987	0.0793341	0.109144	0	0.0728671	0.199027	0.497525	0.0891953	0	0.0781067	0.0974732	0.291081	0.208373	0	0	0.159677	0
1700101O22Rik	0	0	0	0	0	0	0	0	0	0	0	0	0	0	0	0	0	0
1700102H20Rik	0.254246	0.431997	0	0.618063	0.239098	0	0.609328	0	0.254813	0	0.214356	0.825376	0	0.593438	0	0	0	0.225267
1700102P08Rik	0	0.162693	0.113182	0.0794087	0	0.159252	0.288012	0.264547	0.450905	0.064349	0	0	0.2057	0.823073	0.0990961	0.121745	0.227127	0.0580762
1700105P06Rik	0	0	0	0	0	0	0	0	0.164127	0	0	0	0.184374	0.379933	0	0	0	0
1700106J16Rik	0	0	0	0	0	0	0	0	0	0	0	0	0	0	0	0	0	0
1700108F19Rik	0	0	0.0723677	0	0.303422	0	0	0	0	0	0	0.272704	0	0	0.126064	0	0	0
1700108J01Rik	0	0	0	0	0	0	0	0	0.197441	0	0	0	0	0	0	0	0	0
1700109G14Rik	0	0	0	0	0	0	0	0	0	0	0	0	0	0	0	0	0	0
1700109G15Rik	0	0	0	0	0	0	0	0	0	0	0	0	0	0	0	0	0	0
1700109H08Rik	0	0.183803	0.385731	0	0	0	0.119022	0	0.10769	0	0.101583	0	0.238902	0	0.346006	0	0	0.301142
1700109I08Rik	0	0	0	0	0	0	0	0	0	0	0	0	0	0	0	0	0	0
1700110C19Rik	0	0	0.0850625	0.113312	0	0	0	0.134472	0	0	0	0	0.215948	0	0.151435	0	0	0
1700110I01Rik	0	0	0	0	0	0	0	0	0	0	0	0	0	0	0	0	0	0
1700110K17Rik	1.58169	1.36925	1.63235	0	0.0825797	0	1.42357	1.24546	1.62513	0	0	0	2.19155	1.42653	1.81181	0	0.0810621	0
1700110M21Rik	0	0	0	0	0	0	0	0	0	0	0	0	0	0	0	0	0	0
1700111N16Rik	0	0	0	0	0	0	0	0	0	0	0	0	0	0	0	0	0	0
1700112E06Rik	1.39298	1.86309	1.53307	0.410696	0.370835	0.497276	1.90583	0.476229	2.63775	0.923301	0.673884	0.465566	1.22195	2.4516	1.80961	0.940453	0.807302	0.768363
1700112H15Rik	0	0	0	0	0	0	0	0	0	0	0	0	0	0	0	0	0	0
1700112J05Rik	0	0.0585888	0.0630277	0.0884804	0	0.0601226	0	0	0	0.0745008	0.0643867	0	0.0778815	0	0	0	0.13084	0
1700113A16Rik	5.28252	6.59295	6.52996	4.08664	2.96019	3.36779	3.65662	5.96243	7.0834	2.35422	2.8992	3.7139	6.81903	6.08531	5.67096	3.79155	3.12874	3.78796
1700113H08Rik	0	0.0460885	0.094477	0	0	0	0	0	0.164056	0	0	0	0.298355	0.062955	0.258032	0	0	0
1700119H24Rik	0.127826	0	0.105004	0.902446	0.310346	0.52748	0	0	0	0.116528	0.300337	0.123608	0.129172	0	0	0.904507	0.304302	0.424712
1700120C14Rik	0.585092	0.878278	0.244415	1.17172	0.678663	0.202351	0.296576	1.49711	0.77089	0.268085	0.229005	0.289231	0	0.295685	1.23196	0.480254	0.231967	0.4734
1700120E14Rik	0	0	0	0	0	0	0	0	0	0	0	0	0	0	0	0	0	0
1700120G07Rik	0	0	0	0	0	0	0	0	0	0	0	0	0	0	0	0	0	0
1700120K04Rik	0.327814	0.391732	0.401928	0.342962	0.264729	0.589949	0.667898	0.861454	0.76181	0	0.649413	0	1.02506	0.345516	0	0.425136	0.654876	0.278049
1700121L16Rik	0	0	0	0	0	0	0	0	0	0	0	0	0	0	0	0	0	0
1700121N20Rik	0	0	0	0	0	0	0	0	0	0	0	0	0	0	0	0	0	0
1700122O11Rik	0	0	0	0	0	0	0	0	0	0	0	0	0	0	0	0	0	0
1700123I01Rik	0.0455021	0	0	0.0495476	0	0	0	0.0579717	0.0418523	0	0.0373546	0	0	0	0	0.0409041	0.0376944	0.0390931
1700123K08Rik	0	0	0	0	0	0	0	0	0	0	0	0	0	0	0	0	0	0
1700123L14Rik	0	0.0280325	0	0	0	0.0280544	0	0	0	0	0	0	0.0383019	0.0757637	0	0	0	0
1700123M08Rik	0.396053	0.457161	0.820664	0.223865	0	0.244825	0.135929	0.662809	0.416436	0.0611532	0	0	0.836968	0.77042	1.10219	0.169354	0.0538568	0
1700123O12Rik	0	0	0	0	0	0	0	0	0	0	0	0	0	0	0	0	0	0
1700123O20Rik	10.2556	13.3561	10.6669	14.0256	14.4219	13.2513	10.4697	18.6801	15.1961	11.2647	10.8488	16.0936	17.2529	13.8515	14.8099	12.9829	11.5889	12.3578
1700123O21Rik	0	0	0	0	0	0	0	0	0	0	0	0.253101	0	0	0	0	0	0
1700124L16Rik	0.293963	0.238314	0	0	0	0	0.302908	0.394664	0	0	0	0	0.321447	0	0	0	0	0
1700125G02Rik	0	0	0	0	0	0	0	0	0	0	0	0	0	0	0	0	0	0
1700125G22Rik	0	0	0.0728257	0	0	0	0	0	0	0	0	0	0	0	0	0	0	0
1700125H03Rik	0	0	0	0	0	0	0	0.252412	0	0	0	0	0.196245	0	0	0	0	0
1700125H20Rik	0	0	0	0	0	0	0.072416	0	0.0666854	0	0	0	0.149235	0.151724	0	0	0	0
1700126H18Rik	0	0	0	0	0	0	0	0	0	0	0	0	0	0	0	0	0	0
1700128A07Rik	0	0	0	0	0	0	0	0	0	0	0	0	0	0	0	0	0	0
1700128F08Rik	0	0	0	0	0	0	0	0	0	0	0	0	0	0	0	0	0	0
1700129C05Rik	0	0	0	0	0	0	0	0	0	0	0	0	0	0	0	0	0	0
1810006J02Rik	0	0	0.163034	0.0644871	0	0	0.0527914	0.272446	0.0481589	0	0	0.0530419	0.348031	0.17227	0.225068	0	0.0425155	0
1810007C17Rik	0.42102	0	0.227125	0	0	0	0.152228	0	0.276812	0	0	0	0	0	0	0	0	0
1810007D17Rik	0.977296	0.687652	0.626905	0	0	0	1.24423	0.143378	0.203237	0	0	0	0.222425	0.117838	0.160588	0	0	0
1810008I18Rik	8.27476	8.65791	7.67504	45.527	39.0473	52.2046	8.99358	15.5239	7.73268	86.8959	91.4707	95.5136	3.13295	3.5795	1.46477	65.9406	34.7056	39.2123
1810009A15Rik	16.2996	19.3607	15.737	21.5528	22.3116	20.2487	22.6973	40.5533	37.4404	12.9807	16.3378	18.1486	26.9883	33.2854	29.0935	17.8492	15.21	12.0181
1810009J06Rik	0.830981	3.01767	0.842437	0	0	0	1.37845	0	0.880301	0	0	0	0.279847	11.5679	7.67686	0	0	0
1810010D01Rik	8.22902	13.3029	5.85159	0	0	0.0648487	12.0515	15.6917	10.8249	0	0.0764766	0	0.92162	2.3599	1.0039	0.164602	0	0.0827229
1810010H24Rik	1.60497	1.28831	1.25118	0.950276	0.912775	1.41243	1.00205	0.976316	1.0951	1.02704	1.29541	1.81659	1.58313	0.704663	0.873599	2.18211	0.948647	2.04077
1810011H11Rik	0.332923	0.624441	0.822932	0.896926	0.19823	0.459795	1.17766	1.61817	1.74086	1.14702	1.49068	1.02548	2.33716	3.84276	1.26664	0.992994	0.891711	0.86529
1810011O10Rik	22.0461	24.1566	26.6603	8.66316	6.10201	9.17625	12.7976	23.2875	17.7636	6.70345	7.45654	12.8511	20.5219	18.5905	20.1687	11.07	9.5296	12.4428
1810012K16Rik	0.180234	0.141753	0.148206	0.610277	0.466137	0.13767	0.18905	0.471384	0.163419	0	0.289676	0	0.556779	0	0.26573	0.463494	0.146539	0.294617
1810013A23Rik	0.246551	1.5463	0.402961	0	0	0.172594	0.767836	0.627048	0.440453	0	0	0	0	0.259611	0	0	0	0
1810013L24Rik	8.98321	7.08535	9.02065	4.55067	5.88659	4.36973	5.51876	9.56266	6.99522	10.1425	7.25259	5.66214	14.5325	7.59482	9.41761	7.0886	6.63893	6.43508
1810014B01Rik	1.94237	2.90855	2.0486	1.67668	0.894846	1.82055	2.25014	2.71475	2.80205	0.973525	0.921357	1.36163	2.90175	1.38088	2.38973	1.79612	1.20696	1.56734
1810018F18Rik	17.0772	20.3557	13.9444	0	0	0	20.7228	2.45502	8.20415	0	0	0	1.77263	10.6659	8.40522	0	0	0
1810019D21Rik	12.5245	11.932	9.90859	35.3467	10.5148	13.1862	10.3698	15.3477	12.3639	15.5524	22.0793	19.6449	13.2799	10.5524	11.4677	18.6547	20.0568	19.817
1810019J16Rik	8.66331	12.9149	8.31437	2.15554	1.7974	2.52028	10.2926	13.9801	9.14026	1.369	2.11887	2.34266	9.8692	9.19685	10.0571	2.40717	2.37528	2.21763
1810020O05Rik	0.670688	0.782877	1.17194	0	0	0.104687	0.963345	0.352768	0.690372	0	0	0.0710879	0.417194	1.28374	0.788198	0.123364	0	0
1810021B22Rik	0.843819	1.09775	1.5212	2.25074	1.1095	1.1731	0.127456	1.28721	1.99663	1.40821	1.83155	2.09866	2.35416	1.99936	1.45437	1.12377	1.32586	1.7345
1810022K09Rik	44.7347	36.8393	49.0429	27.8056	35.7066	36.1902	33.8585	71.0967	66.3588	39.7501	37.1626	41.4647	62.6599	48.717	45.2844	52.219	40.1661	39.0582
1810024B03Rik	0.114158	0.0901401	0.0474546	0	0.151468	0.0892358	0.06017	0.453798	0.161523	0.0541616	0.0935397	0.0595267	0.114858	0	0.168271	0	0.0475478	0.0960772
1810026B05Rik	1.8157	1.69551	2.70037	0.969881	0.716379	0.72778	1.04172	1.88191	1.74538	1.19456	1.20057	0.989692	4.07449	2.44817	2.52569	1.83953	1.56848	1.47261
1810026J23Rik	12.1443	14.7226	12.146	17.9647	19.3952	17.4145	10.4439	15.1981	12.2934	14.154	13.3906	16.5501	14.0051	11.4435	11.1272	14.3473	15.5064	14.6419
1810030O07Rik	8.56226	12.1527	9.09039	3.49226	2.99348	2.90544	6.11625	11.1359	9.81398	3.47528	3.37026	3.59833	14.0049	11.1868	12.7752	3.17773	3.04305	3.29241
1810032O08Rik	3.09238	3.3534	4.12701	1.72929	1.21543	1.53534	6.27026	9.02374	9.22035	0.969783	1.588	1.34802	5.85471	6.57533	5.3631	1.36305	1.75711	1.88727
1810033B17Rik	0.117069	0.322763	1.06518	0	0.0502375	0.179527	0.555273	2.1159	1.69626	0.110498	0.191088	0.122957	0.46381	2.64664	0.921215	0.207005	0.241641	0.395964
1810034E14Rik	0.511952	0.710168	0.36123	1.65913	1.73503	2.29345	0.330348	0.586507	0.423768	1.96061	1.84376	2.71978	0.581648	0.296432	0.454594	1.67569	1.51602	1.70428
1810037I17Rik	31.0132	44.8942	33.1128	17.3495	17.5202	19.8131	42.2077	70.9613	74.4846	18.6374	18.0745	24.1709	35.606	43.1871	39.3913	13.2864	14.0519	14.4918
1810041L15Rik	1.71088	1.72783	2.53863	0	0.0265998	0.0396969	1.27071	2.20997	2.05705	0.00998022	0.00861464	0.0111881	1.30993	1.97513	0.779716	0.0188123	0.00869382	0.00917286
1810043G02Rik	6.22112	10.107	6.38817	3.26378	2.50717	3.38293	5.44939	8.98814	8.02246	3.71313	4.32701	6.22334	7.98347	5.58171	7.06532	2.21849	3.56993	3.12508
1810043H04Rik	23.947	34.7069	26.6685	44.649	32.2828	47.2126	28.6653	49.2716	54.43	25.45	33.6435	40.6574	30.8458	32.2644	23.4474	31.3064	30.357	25.552
1810044D09Rik	2.7039	3.57423	3.90253	4.82481	2.82729	4.29326	3.86985	4.47087	4.98283	2.18364	3.93356	2.97331	3.06433	1.77745	3.44184	1.8505	1.54424	3.3799
1810046K07Rik	0.544494	0.345514	0.928566	4.56524	1.82036	3.74047	0.344968	0.693846	0.412329	2.52981	4.22239	4.64622	0.486218	0.174706	0.0786266	4.4563	2.85494	2.26
1810053B23Rik	6.23203	5.67849	6.13309	0.120914	0	0.133065	8.55048	0.554037	4.76851	0.116345	0.0963242	0.235543	1.41032	9.21151	7.43828	0.248244	0.341601	0.711582
1810055G02Rik	5.72028	5.82126	6.96097	4.07071	5.77098	4.40912	9.11591	13.9795	12.3655	11.5343	9.00957	11.2841	9.57752	11.2206	10.0058	6.56267	5.22487	7.27935
1810058I24Rik	21.8151	30.1213	27.3452	62.8813	53.6926	70.4672	17.381	35.9949	36.6955	76.0364	57.5368	108.47	43.6587	35.5974	53.099	43.3889	41.3942	43.1223
1810062G17Rik	1.43354	1.13505	0.802894	0.879743	0.802439	0.461766	1.38981	1.37016	1.25371	0.738319	0.927466	0.925554	2.17905	2.12151	1.92962	0.623888	0.574917	0.5238
1810062O18Rik	1.19681	0.530815	0.723479	0.375404	0.37145	0.334743	0.228447	0.144541	0.420109	0	0.0897526	0.116111	0.781294	0.121333	0.161984	0.0983004	0.181644	0.0937909
1810064F22Rik	6.5493	4.2348	4.82966	1.45199	1.17352	1.07791	1.70512	2.78804	1.82564	3.00804	2.36975	1.00719	3.3361	0.769814	1.38107	4.9462	5.0333	3.73166
1810065E05Rik	0	0	0	0	0	0	0	0.120356	0	0	0	0	0.0904639	0	0	0	0	0
2010001E11Rik	0.099305	0.161628	0.107891	0.0760728	0.0851839	0.101716	0.0353773	0.0436768	0.0946924	0.0613558	0.0793705	0.0344337	0	0.037143	0.0981163	0.056805	0.0801298	0.0551873
2010002M12Rik	0.0421297	0.117156	0.0865902	0.103259	0.0959088	0.239472	0.0439558	0.0278158	0.0592721	0.0401429	0.0867753	0.111329	0.126022	0.0700611	0.0928582	0.09405	0.053063	0
2010003K11Rik	1.68474	0.850951	1.05063	7.41904	8.99238	7.22934	0.810039	1.81563	1.51695	7.18872	9.15908	17.0767	0.438276	0.337343	0.361825	3.7305	5.03103	3.7297
2010005H15Rik	0	0	0	0	0	0	0	0	0	0	0	0	0	0.190532	0	0	0	0
2010009K17Rik	0.131048	0.102489	0.220334	0	0	0	0	0	0	0.125894	0.216948	0	0	0.27689	0.568396	0	0	0
2010010A06Rik	0	0	0	0	0	0	0	0	0	0	0	0	0	0	0	0	0	0
2010012O05Rik	4.46942	6.05739	5.09701	4.25978	2.47935	3.86016	3.20714	6.14261	6.54478	3.73681	3.92405	3.53193	7.71134	6.35947	6.54387	3.2533	3.48075	4.03594
2010015L04Rik	0.172206	0.332356	0.261574	0.143134	0.0863061	0.0771589	0.149741	0.499934	0.512534	0.0964325	0.125394	0.133491	0.917977	0.604629	0.519433	0.112661	0.191115	0.17234
2010016I18Rik	0.639448	0.764491	0.897767	0.108531	0.0854032	0.113854	0.165944	1.51202	0.796248	0.193835	0.125905	0.162154	3.0963	1.7531	2.5388	0.367519	0.167939	0.181194
2010106C02Rik	0	0	0	0	0	0	0	0	0	0	0	0	0	0	0	0	0	0
2010106E10Rik	0	0	0	0	0	0	0	0	0	0	0	0	0	0	0	0	0	0
2010107E04Rik	154.227	239	145.61	326.805	319.519	350.575	203.852	357.659	303.945	272.186	271.084	405.618	274.739	252.031	265.858	216.116	195.401	241.494
2010107G12Rik	0.28131	0.387643	0.171027	0	0	0	0.332244	0.879155	0.356945	0	0.0269742	0.0346924	0.449296	0.711025	0.910012	0.0293165	0.0271886	0.0287323
2010107G23Rik	4.46102	6.32438	4.75212	2.74576	0.991891	2.14784	2.79103	4.62306	3.61703	1.35063	1.34712	1.5774	4.11238	2.61897	3.56929	2.11646	1.32576	0.894228
2010109A12Rik	0	0	0	0	0	0	0	0	0	0	0	0	0	0.169643	0	0	0	0
2010109I03Rik	0.110366	0.0290508	0.120014	0	0	0	1.467	1.33532	0.784409	0	0	0	0.711525	0.395666	0.468568	0.0313665	0	0.0301294
2010111I01Rik	2.37109	2.67019	3.09461	1.90332	1.05076	1.44862	2.3894	4.21696	4.37583	1.0122	1.10558	1.20112	5.35917	4.33986	4.84881	1.47767	1.37498	1.32422
2010204K13Rik	0.933581	1.04956	1.53411	0	0.364909	0.332926	3.60643	4.30501	4.47629	0.212233	0.225245	1.49305	2.14486	3.99209	3.01516	0.36448	0.112466	0.45562
2010300C02Rik	6.65176	7.61028	6.96912	0.0132089	0.0207929	0.0274696	5.50798	7.6814	7.61377	0.0478874	0.0209283	0.0398833	5.55346	4.14148	5.96975	0.0463523	0.0210209	0.0447822
2010308F09Rik	0.405522	0	0.497337	0.236387	0	0.157023	0.430727	0	0	0.189826	0.161133	0	0.207951	0.227393	0.301493	0	0.329097	0
2010310C07Rik	0	0	0	0.113742	0	0	0	0	0	0	0	0	0	0	0.140722	0	0	0
2010315B03Rik	6.14677	4.15251	8.04916	2.9121	4.57719	2.34483	1.31112	3.51997	2.97554	5.23581	5.88002	3.19094	8.72313	3.57759	4.81198	5.81602	5.94342	5.33991
2010320M18Rik	6.50613	12.1873	7.94583	8.02527	6.40658	9.55978	5.33561	12.6342	16.3549	7.45875	8.35903	11.8981	10.4155	9.91401	13.4407	3.6346	5.34787	5.37863
2200002D01Rik	61.9539	69.083	52.7338	13.7095	21.3927	18.1612	68.8492	101.79	99.7811	10.1617	9.97551	15.3107	39.3995	48.9517	46.7309	10.123	10.7802	8.60767
2200002J24Rik	0.293333	0.116705	0	0	0	0	0.154311	0	0.414494	0	0	0	0.146338	0.158191	0.211285	0	0	0
2210010C04Rik	9254.4	7158.2	7669.31	0.355246	0.0331147	0.059537	10065.5	1188.76	4890.88	0.0350338	0.15016	0	433.683	4554.94	2628.34	0.294322	0.761834	0.252479
2210013O21Rik	9.98805	11.3913	12.7591	2.62824	0.966255	4.43496	8.68562	15.3536	15.7822	3.84943	5.25422	4.61956	19.5867	16.3742	14.9355	4.05028	3.51944	4.46667
2210015D19Rik	3.94583	5.19251	4.85563	5.68667	6.20066	6.68868	3.96413	5.28224	5.62427	5.22233	6.54626	7.64735	4.45193	4.18295	3.51092	5.76836	4.97982	5.59029
2210016F16Rik	8.81624	11.5347	9.25004	9.16059	9.39795	11.0945	8.98602	13.1111	14.6269	8.72288	8.12442	10.3557	11.2737	12.0955	10.7215	10.2743	9.21799	9.34054
2210016L21Rik	13.0564	20.2022	13.2081	6.14189	5.08045	6.50977	10.9133	20.8966	18.0013	5.96613	5.56181	6.46877	17.2598	14.574	15.9272	5.60981	5.24653	4.69147
2210018M11Rik	3.47786	4.18612	3.90881	1.97731	1.79659	1.64044	3.28043	5.38624	4.4621	1.90831	2.01604	1.67163	5.24514	3.88759	5.4419	1.66535	1.92827	1.94167
2210019I11Rik	0.777444	0.889036	1.53435	0	0	0	1.00754	1.55712	1.23438	0	0	0	4.80673	3.09022	5.01741	0	0	0
2210039B01Rik	1.79523	0.960272	1.37591	5.07458	2.34881	2.48924	1.53265	2.51679	2.45644	3.11658	4.05515	4.05551	1.61385	3.00108	2.48562	2.66918	2.22574	2.80681
2210404O07Rik	13.7904	24.3691	19.8062	0.279597	0.219547	0.474231	5.82543	10.3657	8.28048	0.376847	0.756491	0	9.48284	6.01685	7.40077	1.08161	0.441217	0.329736
2210404O09Rik	1.17618	0.586199	1.69699	0.579185	0.722314	0.229869	0.252479	0.916676	0.93132	1.06623	1.30319	0.577255	2.83561	1.17433	1.1405	1.09715	1.0518	0.917295
2210407C18Rik	8.92256	7.19907	15.0844	0	0	0	2.44466	4.22095	4.95884	0.0878181	0	0	19.877	11.0301	21.236	0	0	0
2210408F21Rik	4.0804	7.65135	4.66384	12.4498	11.2033	12.1218	3.97222	7.9487	5.71592	7.69395	9.02135	12.0794	7.97447	4.00014	6.68903	8.98824	7.65664	8.19852
2210408I21Rik	0.693896	0.996807	1.05319	0.484675	0.883963	0.453808	0.691858	1.2328	1.04983	0.60957	0.467371	0.604338	1.00403	0.589737	0.646799	0.517929	0.628367	0.567752
2210409D07Rik	0	0	0	0	0	0	0	0	0	0	0	0	0	0	0	0	0	0
2210409E12Rik	0	0	0	0	0	0	0	0	0	0	0	0	0	0	0	0	0	0
2210414B05Rik	0	0	0	0	0	0	0	0	0.0868369	0	0	0	0	0	0	0	0	0
2210416O15Rik	0.205168	0.664804	0.273587	0.133779	0	0.0487715	0.27388	0.277615	0.19556	0.0644478	0.0566164	0	0	0.0730537	0.212059	0.118114	0	0
2210417A02Rik	0.866116	0.675361	0.432899	4.40788	3.6026	3.95141	0.696472	2.08016	1.12025	4.71904	5.4123	5.89836	2.68905	1.70018	1.78906	5.27042	4.16839	4.44505
2210420H20Rik	0	0	0	0	0	0	0	0	0	0	0	0	0	0	0	0	0	0
2300002M23Rik	0	0	0	0	0	0	0	0	0	0	0	0	0.120514	0	0.0848911	0	0	0
2300003K06Rik	0	0	0	0	0	0	0	0	0	0	0	0	0	0	0	0	0	0
2300005B03Rik	0	0	0.191081	0	0	0	0	0	0	0	0	0	0	0	0	0	0	0
2300009A05Rik	10.3799	13.0297	10.1691	15.799	15.7119	17.0369	10.0637	15.6445	13.8275	17.5947	16.5329	20.1286	11.5578	7.85624	6.60871	14.5974	14.803	18.5776
2310001H17Rik	6.61086	5.61166	5.11091	12.7404	20.468	15.2212	1.91979	4.57387	4.44936	13.8629	15.3773	11.5091	5.55526	3.76542	5.27159	9.03	10.5086	7.3273
2310001K24Rik	0	0	0	0	0	0.206678	0	0	0	0.264998	0	0	0	0.317072	0	0	0	0.242657
2310002D06Rik	0.191983	0	0	0	0	0	0	0	0	0	0	0	0	0	0.293779	0	0	0
2310002F09Rik	0	0	0.0516407	0	0.028442	0	0	0.0431816	0	0	0	0	0	0	0.048736	0	0	0
2310002J15Rik	0	0.0917244	0.0894454	0	0	0	0.236438	0.14482	0.216812	0	0	0	0	0.367603	0.165581	0	0	0
2310002L09Rik	0	0	0	0	0	0	0	0	0	0	0	0	0	0	0	0	0	0
2310003H01Rik	6.85624	8.53193	6.3864	2.75973	1.93391	3.37995	7.35926	11.0944	10.0744	2.08913	2.42248	2.73266	8.3582	8.35453	8.12465	2.85002	2.20677	2.78491
2310005A03Rik	0	0	0.0466033	0.130191	0.0970295	0.0433718	0	0	0	0.0531044	0.0456518	0	0	0	0	0	0	0.0473763
2310005E17Rik	0	0	0	0	0	0	0	0	0	0	0	0	0	0	0	0	0	0
2310005G13Rik	0.0265254	0.021724	0.0435949	0	0.024701	0	0.113314	0.0362146	0.0255813	0.0253897	0	0.0280444	0.0534002	0.0307213	0.0404794	0.0235644	0	0.0220479
2310007B03Rik	2.64584	1.23896	1.81577	0.193041	0.0240901	0.173379	2.31216	2.00289	1.74408	0.0556994	0.193538	0.187449	0.45852	0.328222	0.702811	0.181949	0.512673	0.230979
2310007L24Rik	0.717613	0.801922	1.14933	0	0	0	0.184389	0.740762	0.634497	0.078408	0	0	0.68759	0.618714	0.968365	0	0	0
2310008N11Rik	0	0	0.117828	0	0	0	0	0	0.269418	0	0	0	0.148648	0.309448	0.207313	0	0	0
2310009A05Rik	10.4719	13.4285	15.4188	13.3588	9.81824	11.914	9.68394	20.3636	20.3407	11.3439	11.0826	11.6539	19.6234	17.7709	12.7684	8.63417	10.097	10.6012
2310009B15Rik	2.9219	6.44146	6.2821	5.71094	5.69781	6.22753	4.51534	8.55142	10.6914	4.86998	5.47219	7.74137	7.29571	7.46838	8.02336	6.13886	5.66476	5.22756
2310010J17Rik	3.6524	5.69075	1.50027	6.35058	10.0707	9.35899	2.96732	2.41643	3.64509	5.55166	9.12764	8.22394	2.68697	2.15911	2.25979	6.33654	4.6886	8.94017
2310011J03Rik	10.0487	14.6367	10.9256	8.62119	6.67914	8.73558	11.3308	19.3093	18.0659	7.56515	7.09971	9.41135	14.2	14.9709	14.3719	6.52027	5.74812	7.53084
2310014L17Rik	0.590741	0.747134	0.285875	0.047177	0.053518	0.0797767	0.411096	0.704371	0.48858	0.179919	0.275866	0.268818	0.438099	0.235678	0.380285	0.111276	0.244466	0.200285
2310015A10Rik	1.17358	1.82359	1.78154	1.47413	0.822271	1.10824	0.930764	1.34394	1.15535	0.60533	1.29721	1.23797	2.84962	2.25315	2.67301	1.80334	1.44982	1.29906
2310015B20Rik	0.208339	0.642085	0.688506	0	0	0	0	0	0.181571	0	0	0	0.425237	0	0	0	0	0.175179
2310015D24Rik	0.0227107	0.0350131	0.0186414	0	0	0	0	0	0.0208412	0	0	0	0	0	0	0	0	0
2310016D03Rik	0	0	0	0	0	0	0	0	0	0	0	0	0	0	0	0	0	0
2310020H05Rik	0	0	0	0	0	0	0	0	0	0	0	0	0	0	0	0	0	0
2310022A10Rik	3.23723	4.52689	3.53	2.45188	1.73391	1.91458	4.94741	6.91142	5.17361	1.50955	1.77896	2.239	6.21081	6.62788	5.23329	1.64323	1.89234	1.54976
2310022B05Rik	8.23655	12.529	11.5102	6.71844	4.74615	5.46546	7.02755	14.0967	14.2779	4.39165	4.75033	5.94775	18.9765	13.1207	19.2015	4.4217	4.40553	4.77395
2310030A07Rik	0	0	0	0	0	0	0	0	0	0	0	0	0.158509	0	0	0	0	0
2310030G06Rik	13.7463	17.3274	13.0387	7.98944	9.02482	6.70487	6.05983	14.6068	10.3845	9.0678	8.4293	11.4961	10.6397	9.07991	8.60083	7.28418	7.43728	7.52689
2310033P09Rik	6.67134	9.46712	6.69576	4.9538	2.83852	4.26785	5.37524	11.0022	10.9819	3.10436	3.15639	4.31739	7.99018	9.38789	9.15184	3.32756	3.60598	2.95703
2310034C09Rik	0	0	0	0	0	0	0	0	0	0	0	0	0	0	0	0	0	0
2310034G01Rik	0.335734	0.543686	0.457282	0.124707	0	0.258459	0.343379	0.151958	0.858375	0.216215	0.569248	0.245807	0.122678	0.364937	0.855085	0.308536	0.0944621	0.0995404
2310034O05Rik	0.204293	0	0.0570243	0.074483	0	0.0495594	0.0700667	0	0	0.187993	0.272194	0.274812	0.133902	0.0714165	0.38338	0	0	0.0548066
2310035C23Rik	4.80085	5.80914	5.13942	3.50889	3.63153	3.90549	2.97831	5.84609	3.98993	3.74569	3.68669	3.37639	7.60707	5.10446	6.02694	4.17558	4.24832	4.08313
2310036O22Rik	51.5917	55.3591	54.859	45.2528	40.6893	43.1754	56.207	88.8528	79.4751	38.4216	43.3383	63.8631	66.3509	59.7177	61.9961	40.2694	43.4936	45.6588
2310039H08Rik	15.7191	18.4854	14.9487	32.5135	28.0107	36.5857	14.9508	25.8915	29.1507	27.8164	32.0353	50.519	14.5636	14.6644	12.6471	26.9375	29.2018	33.0344
2310039L15Rik	0.428535	0.661962	0.116616	0.466694	0.346029	0.313354	0.588229	0.531605	0.384036	0.129507	0.786462	0.432809	0.837967	0.149865	0.597721	0.479754	0.570822	0
2310040G24Rik	1.55994	2.71498	1.91351	2.24158	2.66649	3.75538	3.18681	1.83813	1.76059	1.09578	1.9137	1.43643	1.79998	2.42727	1.51153	2.86587	3.98655	3.51511
2310042D19Rik	0.308568	0.242892	0.195881	0.055182	0.0138747	0.0370753	0.161276	0.12991	0.222727	0	0.0134804	0	0.405101	0.200823	0.562639	0.0588651	0.0408073	0.0286728
2310042E22Rik	0	0	0.102749	0.0701347	0	0.0464629	0	0	0	0.0571042	0.0496113	0	0	0	0.0905279	0	0.050059	0
2310043L19Rik	0	0	0	0	0	0	0.101164	0.248086	0.0907111	0	0	0	0.0968985	0.207583	0	0	0	0
2310043O21Rik	0.268391	0.105251	0	0	0	0.0996268	0.140696	0.173226	0	0	0.214634	0	0	0	0	0	0	0
2310044G17Rik	8.05579	7.62163	8.02995	10.6653	8.91649	9.17504	5.66796	7.97304	5.3117	8.84167	7.3052	7.32957	8.53033	6.76041	6.74458	7.31763	9.74239	7.67042
2310045N01Rik	11.2497	18.1386	15.7677	19.3096	16.0415	22.2495	10.6167	22.7874	21.2776	16.3424	17.3117	20.2514	20.3685	21.0417	21.6774	14.2673	13.5734	13.837
2310047M10Rik	5.71139	9.74174	6.34703	4.799	3.55085	4.84068	5.37021	8.30209	7.50424	3.27321	3.95054	4.44598	8.83455	8.63982	8.32675	5.28723	3.85636	3.82371
2310050C09Rik	0	0	0	0	0	0	0	0	0	0	0	0	0	0	0	0	0	0
2310057J18Rik	6.64867	8.03851	20.9059	0	0	0.0519442	4.67762	5.69864	3.28989	0	0	0	14.2149	1.20143	11.0043	0	0	0
2310057M21Rik	1.79989	1.93827	2.21974	0.676957	1.10689	0.909816	2.48653	2.60845	2.73037	0.928548	0.687383	0.541888	2.05568	1.89732	2.27229	0.997952	1.11848	0.680926
2310057N15Rik	0	0	0	0	0	0	0	0	0	0	0	0	0	0	0	0	0	0
2310061I04Rik	19.5836	25.0684	19.1606	22.8675	20.5367	21.2817	20.6127	36.646	31.4112	15.5064	15.7014	19.2818	21.4353	18.3353	19.2141	18.5933	18.6225	20.0663
2310061J03Rik	1.79569	1.01687	1.50836	1.58695	1.12991	1.67358	0.675811	1.50479	1.39112	1.60961	1.96464	3.18644	1.44136	1.45613	2.03288	1.20534	0.898702	1.7228
2310061N02Rik	0	0	0	0	0	0	0	0	0	0	0	0	0	0	0	0	0	0
2310065F04Rik	0	0	0	0	0	0	0	0	0	0	0	0	0	0	0	0	0	0
2310067B10Rik	18.4112	26.1426	16.1282	16.5739	10.5402	14.7591	10.1585	20.6599	16.2238	10.3257	12.3552	11.8849	19.0951	12.3547	17.0077	10.9917	11.9511	10.147
2310068J16Rik	0.519567	0.290647	0.420734	0.546759	0.0699584	0.259309	0.623272	1.44675	0.2539	0.575982	0.430341	1.07272	0.878168	0.856576	0	0.529355	0.281927	0.309924
2310069B03Rik	0.0384903	0.154605	0.0317137	0	0	0	0	0.0515053	0.109441	0	0	0	0.274676	0.127547	0.229871	0	0	0
2310069G16Rik	0	0	0	0.132772	0	0.525502	0.124765	0	0.111613	0.426293	0.0921209	0.23834	0	0.263558	0.17709	0.399328	0.0930712	0.191628
2310079G19Rik	0	0	0	0	0	0	0	0	0	0	0	0	0	0	0	0	0	0
2310081J21Rik	0	0	0	0	0	0	0	0	0	0	0	0	0	0	0	0	0	0
2410002F23Rik	16.6934	18.5065	18.0459	3.64902	2.97363	2.97264	19.3097	26.2723	26.0115	3.3509	3.69752	5.56603	22.0439	22.3529	21.5342	3.56387	3.11223	2.78337
2410003L11Rik	0	0.111452	0	0.468878	0	0.620536	0	0	0	0	0.451069	0.143315	0.142246	0.456563	0.614541	0.119178	0.685421	0
2410004B18Rik	4.24222	5.04155	5.70055	3.71185	1.78781	3.3696	5.08906	7.24607	6.91047	2.03483	2.49415	3.45635	7.8667	7.18487	6.64678	2.0043	3.21376	2.77548
2410004I01Rik	0	0.125795	0.199639	0	0	0	0.1701	0	0.148589	0	0.0637217	0	0	0	0	0	0	0
2410004N09Rik	8.61639	10.1271	7.67554	7.5129	5.35988	7.38126	7.85546	13.7691	11.9413	7.13905	3.67835	8.32506	13.1674	14.6642	11.546	3.90667	8.46291	6.67033
2410004P03Rik	0.189849	0.293269	0.180923	0	0	0	0	0.140122	0.0347899	0.0665847	0	0	0.220732	0.0775773	0.156108	0	0.0295868	0
2410006H16Rik	22.8329	57.4422	28.733	12.0384	12.9112	12.9898	39.7694	67.559	76.0397	15.0332	16.6696	20.7896	84.4918	72.3341	86.0687	9.75041	15.3162	12.309
2410007B07Rik	0	0	0.0642878	0	0	0	0	0	0	0	0	0	0	0.0878376	0	0	0.0654327	0
2410012E07Rik	0	0	0	0	0	0	0	0	0	0	0	0	0	0	0	0	0	0
2410012M07Rik	0	0	0	0	0	0	0	0	0	0	0	0	0	0	0	0	0	0
2410015M20Rik	44.6164	72.2993	47.5747	73.5102	82.7417	87.8457	53.2614	80.407	79.1775	59.2183	61.3456	79.8965	52.6023	49.9413	48.6198	56.0603	60.892	66.506
2410016O06Rik	3.31277	3.98722	2.87585	2.66612	2.30165	2.76395	5.47974	7.35715	5.783	2.84267	2.42633	3.60573	5.31536	5.14951	5.04423	2.25342	2.80008	2.68639
2410017I17Rik	0	0	0.0435588	0	0	0	0	0	0	0	0.0423092	0.0553871	0.110351	0	0	0	0	0
2410018L13Rik	0.829804	0.751925	1.29759	0.128648	0.19268	0.0435706	0.674926	1.06306	2.0594	0.162062	0.0940828	0.493188	2.38827	1.77523	3.68407	0.25593	0.189382	0.298203
2410018M08Rik	1.08515	1.53929	1.40269	0.103173	0.101978	0.39131	0.46313	0.857293	0.872283	0.139073	0.314553	0.600813	1.75765	1.00854	1.77083	0.130158	0.219906	0.376613
2410021H03Rik	0	0	0.0851295	0	0	0	0.105205	0	0	0.0960432	0	0	0	0	0	0	0	0.085574
2410076I21Rik	0.256865	0.262074	0.353305	3.31262	4.1654	1.35181	0.174426	0.21482	0.078065	0.158434	0	0.0879222	0.0868222	0.177938	0.242914	0.0754142	0.558324	1.821
2410088K16Rik	0	0	0	0	0	0	0	0	0	0	0	0	0	0	0	0	0	0
2410089E03Rik	1.53943	1.82848	1.87281	0.767744	0.755404	0.674711	0.949317	1.83193	1.55931	0.713948	0.814559	0.812084	2.50921	1.79608	2.64037	0.757964	0.869136	0.759502
2410114N07Rik	0	0	0	0	0	0	0	0	0	0	0	0	0	0	0	0	0	0
2410124H12Rik	0.351409	0.815209	0.584953	0	0	0	0	0.148986	0.322748	0	0	0	0.473885	0.248154	0	0	0	0
2410127L17Rik	7.54842	5.6786	7.40417	5.38437	7.85423	7.39507	4.9531	9.25646	8.98547	7.06508	7.92956	6.83608	9.71341	6.83649	7.34973	8.64097	8.00936	7.84204
2410131K14Rik	2.83409	3.47862	3.32514	3.8358	2.5453	4.24721	2.59135	3.49504	3.25569	2.41608	2.65595	2.91724	4.22861	2.87862	4.08453	3.76558	3.8171	3.66785
2410137M14Rik	0	0	0	0	0	0	0	0	0	0	0	0	0	0	0.129016	0	0	0
2410141K09Rik	0	0	0	0	0	0	0	0	0	0	0	0	0	0	0	0	0	0
2500004C02Rik	0.866243	1.18399	1.65831	1.08499	0.523297	0.539585	0.73797	1.64841	1.133	0.702858	0.745496	0.59546	2.5362	1.59293	1.90202	1.19134	0.471728	0.727869
2510002D24Rik	8.51647	13.3503	10.8371	11.0113	11.4127	9.8075	8.78799	15.0427	11.1022	7.58545	9.59653	13.317	12.0529	7.87248	10.3831	7.52405	6.01743	7.30387
2510003E04Rik	9.01956	13.6629	11.5837	6.93056	5.35692	6.64046	6.77045	13.4352	11.728	5.53612	5.53725	5.2015	12.9291	8.82408	9.73368	4.63991	5.12257	5.39325
2510009E07Rik	4.65932	6.55455	7.58349	1.87076	1.24228	1.93412	2.85003	5.47615	5.29257	3.0697	2.92223	2.56963	8.67316	5.96459	5.60389	2.91022	3.57433	3.01014
2510039O18Rik	15.0628	22.0884	17.4716	11.6729	8.94167	10.7868	17.5092	29.0591	26.0716	9.11574	10.1245	14.6836	22.9523	21.3341	25.4673	9.35604	10.3513	9.72639
2510049J12Rik	5.45798	6.31808	5.09342	6.5503	4.79926	6.53576	5.07728	8.69548	8.7071	4.90981	4.6921	6.42305	5.57047	4.41425	5.20845	6.16566	5.43768	6.71227
2610001J05Rik	9.69811	13.9886	13.3478	9.07534	7.59877	10.7237	10.7303	17.8492	16.223	9.02754	8.35848	9.67179	16.9482	16.5407	13.9024	9.47693	8.75959	9.32263
2610002J02Rik	9.65005	13.0528	10.8798	5.90605	4.70208	8.04395	9.91627	16.0459	15.9248	7.25074	8.71921	11.4212	15.1769	15.8368	16.1663	6.32282	5.72505	8.5969
2610002M06Rik	4.55243	4.23284	5.00134	2.71891	3.1707	3.54739	1.99723	4.26361	3.42762	3.68252	3.74215	3.36759	5.74234	3.31033	4.17068	3.81693	3.06543	3.13868
2610005L07Rik	12.1384	13.4821	12.8471	9.04402	6.59023	6.03352	8.00897	12.3182	9.59916	7.32341	8.0716	6.45976	17.527	14.7471	18.2101	8.73554	8.68005	7.34319
2610008E11Rik	2.89466	2.80743	4.14578	1.93633	2.00191	2.02329	1.03026	1.96427	2.01614	1.96523	2.756	1.99098	5.2959	2.56053	4.25994	2.88132	2.52396	2.20009
2610015P09Rik	1.79863	2.40439	2.17206	0.93277	0.729348	0.809693	1.29417	2.12005	2.0168	0.813831	0.754487	0.905436	2.41761	1.4891	2.52909	0.773639	0.833011	1.04728
2610016A17Rik	0.703337	2.22613	0.390005	0	0	0	0.478821	0.315375	0.864081	0	0	0	0	0	0.352274	0	0	0
2610017I09Rik	0	0	0	0	0	0	0	0	0	0	0	0	0	0	0	0	0	0
2610018G03Rik	1.3836	2.06459	1.9759	0.048406	0.108533	0.0648657	1.24859	1.10086	1.15416	0.151299	0.164083	0.0843402	3.80479	2.17674	2.68163	0.143059	0.0333051	0.367647
2610020C07Rik	0.375555	0.400354	0.368173	0.230982	0.717534	0.650374	0.865935	1.11584	1.08511	0.605931	0.584803	0.48363	1.67977	0.900599	1.24506	0.667092	0.721638	0.81901
2610020H08Rik	0.856674	0.898774	0.987619	0.916507	0.819744	1.34187	1.37808	2.66191	2.08288	1.11284	0.767081	1.65833	2.91737	1.73912	2.18394	0.864828	0.937501	1.06341
2610027K06Rik	0.323877	0.248792	0.263142	0.457428	0.347886	0.0831491	0.242516	0.363149	0.45756	0.344793	0.299724	0.414339	0.869842	0.51699	0.861032	0.376888	0.27819	0.292715
2610028E06Rik	0	0.0372859	0	0	0	0.0175712	0	0	0	0.0207884	0.0179455	0	0	0	0	0	0.0181787	0.0187098
2610028H24Rik	0.0362926	0.0832001	0.118193	0	0	0	0	0	0	0	0	0	0.0358472	0	0	0	0	0
2610034B18Rik	13.2978	18.6946	14.9221	2.73818	2.91424	3.21987	14.5513	27.429	23.9303	3.35041	3.02077	3.02978	20.357	15.4099	18.4972	2.58882	2.62896	2.42094
2610034M16Rik	0	0	0	0	0	0	0	0	0	0	0	0	0	0	0.0205052	0	0	0
2610035D17Rik	1.8392	2.68907	2.57735	0.0464844	0.0346429	0.0314736	2.1314	3.10045	2.96711	0	0	0	7.25148	3.67283	5.61873	0	0.103932	0.0356324
2610035F20Rik	0	0	0	0	0	0	0	0	0	0	0	0	0	0	0	0	0	0
2610037D02Rik	0	0.017229	0	0.0247946	0	0	0	0.0276451	0	0.0194756	0	0	0.020726	0.0238091	0	0	0	0
2610044O15Rik8	2.43074	2.28888	3.11438	1.16229	1.30903	1.35553	1.13059	2.62908	2.17237	1.87475	1.42156	1.15044	4.64858	1.96287	3.08732	1.92565	1.53745	1.34288
2610100L16Rik	0	0	0	0	0	0	0	0	0	0	0	0	0	0	0	0	0	0
2610203C20Rik	3.98283	4.90744	8.05812	0.139991	0.0522582	0.116631	1.67513	3.4185	3.10639	0.426621	0.412865	0.266882	15.1699	7.05829	9.68273	0.76462	0.352172	0.379288
2610203C22Rik	0.628473	0.316285	0.516644	0.787373	0.0577298	0.155075	0.201482	1.03243	1.28296	0.242298	0.364346	0.402132	0.448689	1.01328	1.1495	0.398391	0.685652	0.374281
2610206C17Rik	0.251966	0.304534	0.102842	0.096533	0.0356583	0.223511	0.0445919	0.162868	0.238806	0.115726	0.331801	0.129803	0.287603	0.232077	0.182448	0.18005	0.0337331	0.103637
2610301B20Rik	4.97158	4.62733	6.68901	1.70907	3.59149	2.48186	3.50674	4.87933	4.53146	2.44479	2.37597	2.77042	7.54334	4.85676	6.53437	2.71297	2.13049	2.62522
2610305D13Rik	0	0	0	0	0	0	0	0	0	0	0	0	0	0	0	0	0	0
2610306M01Rik	1.72234	3.7559	3.07373	2.27798	0.988942	1.66786	2.02878	3.1954	2.49985	0.940891	1.47201	1.87686	2.82457	3.21261	2.87696	1.27388	1.30366	1.23759
2610307P16Rik	0.115438	0.547631	0.505965	0	0.0251091	0.0221229	0.213338	0.183526	0.185061	0.0550337	0	0	0.47942	0.356897	0.493085	0.0515059	0.0485348	0
2610316D01Rik	0	0.0703233	0.14412	0	0	0	0	0	0.082416	0	0	0	0	0	0	0	0	0
2610318N02Rik	0.331675	0.132913	0.275847	0.121456	0	0.08299	1.43793	1.74644	1.9021	0.0525673	0	0	1.14667	2.80501	1.62306	0.147584	0.091235	0.096178
2610507B11Rik	51.1937	62.6508	44.9385	34.2956	32.7314	33.8855	40.1742	73.7664	61.1956	30.4349	31.677	30.9988	57.7832	41.5101	51.4857	26.836	25.7435	26.1818
2610507I01Rik	0.573697	0.462501	0.587096	0.640057	0.213044	0.19001	0.260774	0.46354	0.338691	0.660285	0.369362	0.258546	0.635454	0.635019	0.714023	0.320294	0.225407	0.228557
2610524H06Rik	2.64479	3.37596	2.82916	0.578841	1.96272	0.621855	4.8045	10.7524	9.62352	1.02621	1.36971	2.08333	12.4427	13.2161	15.3972	1.19564	0.982361	0.910348
2610528A11Rik	0.0992331	0.0798247	0.244033	0	0	0.0738542	0.20606	0.254841	0.184639	0.0917066	0	0	0	0.107563	0.141823	0	0	0
2610528J11Rik	18.8366	26.6799	18.3788	18.8676	16.0708	19.9849	17.3192	28.3687	21.5408	11.6358	12.696	16.6361	18.4877	12.9365	11.4804	16.2955	14.2396	14.4179
2700029M09Rik	7.29258	8.13304	7.50217	6.55592	6.37158	6.3271	12.0374	23.6901	20.4274	6.53699	6.38471	6.22281	13.6163	16.6035	13.493	7.10932	6.90424	6.31677
2700038G22Rik	0.642401	0.635334	1.31643	0.417215	0.206962	0.3246	1.58397	4.30981	3.8835	0.163103	0.467242	0.489104	3.64308	3.16624	3.47657	0.465001	0.425883	0.296214
2700046A07Rik	0.199308	0.203628	0.219128	0	0	0	0.0691741	0.0416214	0	0	0	0	0.0323525	0.279191	0.0932465	0	0	0
2700046G09Rik	0.911361	1.06898	1.40064	1.36639	0.665745	0.403209	0.846617	0.679005	0.574329	0.576737	0.664317	1.07315	1.36061	0.451966	0.918816	0.841553	0.757401	0.6004
2700049A03Rik	0.85039	1.19777	1.33761	0.673762	0.539197	0.672986	1.03525	2.3104	1.491	0.831141	0.877401	0.870271	2.43073	1.92903	2.4722	0.700712	0.475466	0.531708
2700050L05Rik	3.773	4.19905	3.93694	3.00161	3.36242	2.94717	3.38826	4.01994	2.96318	3.94317	3.18577	2.78562	4.82759	2.66785	4.08779	3.29311	2.59552	2.8661
2700054A10Rik	0.725712	0.549593	0.603873	0.0932025	0	0.04992	0.285546	0.429272	0.394201	0.0304845	0.0525591	0.0339392	0.394478	0.257174	0.388448	0.0143858	0.0668611	0.110491
2700060E02Rik	35.3187	44.4361	40.1256	38.4996	43.357	45.7047	38.8888	61.4615	57.6586	37.9273	39.496	43.6737	65.3535	55.3195	64.9027	38.6487	38.867	40.7635
2700062C07Rik	5.51984	6.39706	7.35976	6.30517	4.97795	6.03298	5.65749	6.35763	8.54332	4.81214	5.47018	5.61505	8.32993	6.60516	7.87277	6.45569	6.60631	6.08499
2700069I18Rik	0	0	0	0.546903	0	0.0897103	0.246985	0.30948	0	0.213111	0.272424	0.591732	0.344707	0.131734	0.688378	0.195382	0.645155	0.093613
2700070H01Rik	0	0	0	0	0	0	0.0808485	0.0990071	0	0	0.0313695	0	0	0	0	0	0.031801	0.0326613
2700081O15Rik	3.16711	4.24448	5.69996	0.658438	0.327123	0.626356	2.77299	4.37574	5.42348	0.622989	0.850631	0.895511	9.53347	6.81921	10.0766	0.820462	0.854452	0.93969
2700086A05Rik	0.106075	0.0881058	0.0867538	0	0	0	0	0	0	0	0	0.35257	0.11744	0	0	0	0.0883049	0
2700089E24Rik	29.6642	26.5507	32.6925	38.3227	32.2213	35.7735	13.6262	27.8128	22.9921	40.2411	38.2138	37.5551	31.871	18.7646	21.3201	35.4432	34.2969	33.3322
2700089I24Rik	0	0	0	0	0	0	0	0	0	0	0	0	0	0	0	0	0	0
2700094K13Rik	12.3635	20.5559	19.7207	10.4998	8.97598	12.4842	40.0995	75.5444	71.4547	13.5138	12.7822	18.6254	56.0189	64.4317	74.2919	12.1269	8.77494	8.41829
2700097O09Rik	2.93162	3.86895	2.94934	3.73151	2.19329	4.21222	2.49786	4.71866	4.18862	3.16993	4.07394	4.08623	4.3465	1.96535	4.47883	5.27856	5.96534	4.47162
2700099C18Rik	0.151851	0.35117	0.21247	0.188289	0.140916	0.0828375	2.51325	6.19469	4.06856	0.597634	0.474924	0.756609	2.362	3.25503	3.39524	0.23451	0.1326	0.302117
2810001G20Rik	0.797529	1.41446	2.26117	1.02965	0.335666	0.921222	1.03337	1.8058	1.47199	0.28237	0.826351	1.04733	2.12675	1.94122	2.04375	0.444518	1.0788	1.0962
2810002D19Rik	1.00427	0.796226	1.10721	0.61057	0.299914	0.269537	0.561358	1.06629	1.0878	0.327442	0.660237	0.71983	1.68782	0.96717	1.70865	0.452851	0.670913	0.479673
2810004N23Rik	7.49128	11.0595	8.99607	13.6585	13.018	13.2697	8.76727	16.1493	13.6913	10.0097	9.93505	12.7352	11.769	13.7572	13.0344	11.3925	10.7592	11.8749
2810006K23Rik	3.29948	4.72881	3.61716	5.20053	4.9874	6.05828	2.93506	5.5733	5.05739	4.57767	5.3054	6.04258	3.70861	3.65422	4.53273	4.02603	4.45369	4.2893
2810007J24Rik	20.0921	8.36676	19.0386	206.044	440.538	297.481	5.1001	14.7878	4.17424	178.975	178.05	142.886	4.55926	0.674628	0.164966	116.676	71.9523	52.0228
2810008D09Rik	11.4837	17.5484	15.0536	7.83251	3.27016	5.80336	13.148	18.9268	21.198	5.48049	5.49098	7.09227	20.9448	19.0374	19.1848	5.12101	3.79785	5.87635
2810011L19Rik	0	0	0	0	0	0	0	0	0	0	0	0	0	0	0	0	0	0
2810013P06Rik	4.35235	4.65984	4.57397	3.17759	1.23097	2.74445	2.1753	3.61994	3.38402	3.15615	3.86881	3.1292	5.62047	2.89553	3.47931	3.21758	3.58383	3.20551
2810021J22Rik	1.68999	2.17719	1.93029	1.3699	1.1928	1.42787	1.03512	1.46395	1.28881	0.951306	1.21599	1.09355	2.47605	1.56071	1.91454	1.26126	1.00888	1.10087
2810025M15Rik	4.15868	6.71319	6.43295	4.31002	2.64362	5.16694	4.85828	11.1015	12.7062	4.01013	6.43179	6.90769	13.1388	11.7482	18.0535	2.85277	3.91979	4.30439
2810029C07Rik	0.274337	0.44798	0.36643	0.113056	0	0.0763081	0.176556	0.520289	0.0934997	0.0633478	0.0273193	0.0347082	0.407084	0.251076	0.242044	0.0593851	0.0555632	0.113289
2810032G03Rik	0.113032	0.173647	0.748389	0.0645367	0	0	0.116701	0.144705	0.723036	0	0.0923421	0	0.338492	0	0.323676	0.0502333	0.0470836	0.0470667
2810047C21Rik1	0.304703	0.554988	0.463138	0.200316	0.402162	0.294722	0.550925	0.332824	0.489146	0	0.207807	0.314223	0.506195	0.855734	0.802794	0.151796	0.457358	0.28766
2810049E08Rik	0	0	0	0	0	0	0	0	0	0	0	0	0	0	0	0	0	0
2810055G20Rik	0.272704	0.274869	0.287328	0.0353105	0.28638	0.256718	0.117117	0.33956	0.239185	0.208852	0.134774	0.175622	0.440979	0.481678	0.378983	0.0966945	0.0916661	0.250119
2810403A07Rik	18.1009	18.1533	19.3886	11.6333	9.24636	8.73922	13.1895	21.1235	15.8432	10.505	10.314	9.76099	24.1896	16.5813	20.1935	12.16	10.7154	11.3834
2810403D21Rik	0.478915	0.263198	0.625191	0.131369	0.0934586	0.0860555	0.10545	0.28237	0.299466	0.283528	0.321312	0.544896	1.0222	0	0.155955	0.264952	0.243824	0.661991
2810404M03Rik	0	0	0	0	0	0	0	0	0	0	0	0	0	0	0	0	0	0
2810405F15Rik	0.0509752	0.122614	0.294399	0	0.0445377	0.0400047	0.106099	0	0.144635	0	0	0	0.377021	0.168288	0.386293	0.0451859	0.0428743	0
2810408A11Rik	0.973764	0.962135	1.02346	0.201477	0.0312576	0.0833024	0.7102	2.0633	1.11089	0.0356791	0.0309835	0.117636	1.94182	1.05796	1.83985	0.133725	0.0312834	0.0648835
2810408I11Rik	0	0.102732	0.306406	0.149108	1.96436	0.694938	2.0036	4.82037	4.3249	1.27888	1.50297	2.08441	1.51199	2.27945	3.35582	1.33131	0.611494	0.416086
2810408M09Rik	3.52092	4.76189	3.94681	3.20487	2.3007	3.6708	3.91701	5.66378	5.95654	2.63011	2.97204	3.59098	3.90355	4.9233	4.18772	2.55895	2.42351	2.59579
2810410L24Rik	1.11331	1.85381	1.16287	1.07781	0.21207	0.925644	0.662022	1.10915	1.16658	0.377928	0.806312	0.568385	1.89106	1.17813	1.28281	0.812601	0.509833	0.667715
2810417H13Rik	0.219533	0.6621	1.11013	0.273653	0.100223	0.211099	8.38286	18.3426	16.7933	2.66504	2.14146	1.45518	12.7212	14.0897	15.6345	0.540022	0.456725	0.419295
2810428I15Rik	34.2011	49.8867	32.3989	51.5475	40.0806	59.26	43.6181	60.0267	71.3788	26.9615	34.5063	50.8063	38.1435	50.4371	45.6417	32.243	30.2526	31.7335
2810429I04Rik	0	0.126001	0	0	0	0	0	0.420305	0.440024	0	0	0	0.640349	0.689293	0.232795	0	0	0
2810433D01Rik	0.285321	0.456435	0.605561	0	0	0.0432237	0.0600225	0.948498	1.49895	0	0.0454796	0	1.74266	0.751495	1.98073	0.0494325	0	0
2810442I21Rik	0	0.0477845	0	0	0	0	0.0915801	0.236156	0.110919	0.0268313	0	0	0.170877	0.0335122	0.309646	0	0	0.0233405
2810442N19Rik	0	0	0	0	0	0	0	0	0	0.0764278	0.131428	0	0	0	0	0	0	0
2810454H06Rik	0.13836	0.0674502	0.159048	0.202539	0.101	0.135969	0.0867404	0.112473	0.105561	0.0533844	0.0923714	0.355981	0.257213	0.0621308	0.333494	0.198802	0.117168	0.164838
2810459M11Rik	16.2443	23.401	14.2536	33.6205	37.5258	34.4996	9.66772	22.9963	13.438	32.3883	33.9297	42.5597	12.2485	5.80582	8.67307	25.0614	32.1753	32.2216
2810468N07Rik	0.51771	0.635007	0.895722	0.178566	0	0.080453	0.121121	0.512786	0.586211	0	0	0.115932	0.80396	0.61984	1.08832	0.047781	0.0451606	0
2810471M01Rik	0	0	0	0	0	0	0	0	0	0	0	0	0	0	0	0	0	0
2810474O19Rik	7.24753	5.24939	7.06861	1.01615	2.30093	0.988133	3.71272	7.13826	4.5663	5.25081	1.94821	1.31619	13.4259	6.82538	10.6496	4.7681	3.8083	5.69444
2900005J15Rik	2.02636	1.40476	2.04247	1.67575	0.706826	0.556977	1.07141	1.64789	1.20317	1.50246	1.763	1.06806	2.98026	2.12878	2.02625	2.15315	1.75547	2.16916
2900008C10Rik	0.681484	0.755379	0.823798	1.37479	0.372136	1.51023	0.277287	0.981123	0.637182	0.439494	0.661686	0.579574	0.296173	0.785735	0.921151	0.821494	0.598677	0.649028
2900009J06Rik	0.197791	0.62948	0.161907	0.877962	1.01081	1.04433	0.406427	1.0462	0.536457	0	0.483112	0.598487	0.204967	0.849106	0.87308	0.344844	0	0.673826
2900011O08Rik	0.0292949	0	0.0239212	0.127656	0.147008	0.152152	0.0305749	0	0.0817411	0	0.0933775	0.148722	0.0862166	0.0307406	0.0415737	0.0258193	0.0236959	0.0490434
2900026A02Rik	13.1553	15.9621	15.7375	14.6487	15.5631	17.099	9.09939	17.0027	11.7878	18.7264	17.6011	19.856	15.7614	10.1698	14.8249	16.9129	14.6777	13.5519
2900041M22Rik	0.413955	0.568958	0.87141	0	0	0	0.245234	0.304402	1.28171	0	0.0476564	0.0613427	1.07673	1.03302	1.28379	0.052064	0	0
2900052N01Rik	0	0.057949	0.0846067	0	0	0	0	0.228444	0	0	0	0	0.0256238	0	0	0	0	0
2900055J20Rik	0	0	0	0	0	0	0	0	0	0	0	0	0	0	0	0	0	0
2900056M20Rik	1.65829	1.96902	3.00486	0.471833	0.16756	0.376359	0.826463	1.12907	1.31997	0.762193	0.787908	0.89584	2.56582	1.70496	1.86015	0.819037	0.492501	0.837914
2900057B20Rik	0	0	0.0570049	0	0	0	0	0	0	0	0	0.0692354	0	0.0716888	0.192149	0	0	0
2900060B14Rik	0.196883	0.168079	0.157001	0	0	0	0.424151	0.272717	0.575415	0	0	0	0.203572	0	0	0	0	0
2900076A07Rik	2.28164	2.7152	2.40697	1.3068	1.45641	1.48199	2.04966	2.35533	2.56892	1.8263	1.89171	2.05262	3.22946	1.92974	3.78034	0.948431	1.26987	1.63761
2900079G21Rik	0	0	0	0	0	0	0	0	0	0	0	0	0	0	0	0	0.068802	0
2900092C05Rik	0	0.145112	0	0	0	0	0	0	0	0	0	0	0	0	0	0	0	0
2900092D14Rik	0	0	0	0	0	0	0	0	0	0	0	0	0	0	0	0	0	0
2900097C17Rik	41.8656	46.1393	46.7892	28.0982	27.5574	27.4265	26.1924	44.4493	38.4762	29.344	30.1525	32.4327	54.9937	39.4113	46.1265	30.4979	28.1609	30.3818
3000002C10Rik	1.84113	1.47191	1.70412	1.68124	1.16087	0.806156	1.47305	2.16114	1.14842	0.854069	0.819836	1.77916	2.3587	1.84866	2.78343	1.50105	1.24417	1.4183
3010001F23Rik	0.278932	0.131203	0.2282	0	0	0	0	0.237224	0.342452	0	0	0.0929932	0.265538	0.101823	0.134541	0.157563	0	0
3010026O09Rik	1.96253	2.26232	1.79032	6.99003	7.15068	6.85699	2.99507	5.88061	4.93679	6.0685	7.73569	11.8601	2.90227	2.8057	2.70513	3.93659	3.65232	4.23187
3010033K07Rik	0.268723	0.612601	0.0733318	0	0	0	0.185861	0.11096	0.160541	0	0	0	0	0	0	0	0	0
3100003L05Rik	0	0	0	0	0	0	0	0	0	0	0	0	0	0	0	0	0	0
3110001I22Rik	0.759164	0.502375	1.15676	0.876449	0.727007	0.683316	0.74557	1.16842	0.923738	0.729375	0.806622	0.765086	1.43483	0.834423	1.16912	0.464262	0.715897	0.610222
3110002H16Rik	5.86699	8.28991	7.11588	5.91773	6.88002	6.03969	6.1469	9.03132	6.70446	5.22777	5.6746	4.5326	8.90717	6.08256	7.78482	6.01209	5.55467	5.93417
3110007F17Rik	0	0	0	0	0	0	0	0	0	0	0	0	0.0930536	0	0	0	0.0755425	0
3110009E18Rik	2.49562	2.38915	3.69434	1.34384	0.889322	1.78786	1.51581	3.99443	3.60782	0.555173	1.27921	1.25632	1.70987	2.91981	2.9178	1.10316	1.02812	1.1253
3110009F21Rik	0	0	0	0	0	0	0	0	0	0	0	0	0.0462345	0	0	0	0	0
3110015C05Rik	0	0	0	0	0	0	0	0	0	0	0	0	0	0	0	0	0	0
3110021A11Rik	0	0.180353	0.279665	0.447798	0.0870953	0	0.116893	1.1786	0.31387	0.417561	0.0908022	0.116636	1.4618	1.06322	0.335294	0.29119	0.272907	0.0972744
3110021N24Rik	1.64394	1.12097	1.37296	0.940377	0.858554	1.36996	0.74441	0.516567	1.08432	1.3632	0.863904	0.610083	0.970883	0.731469	1.02691	1.0495	1.06681	1.39261
3110035E14Rik	0.021684	0.105361	0.0888696	0.0256886	0	0	0	0.0569933	0.0414214	0.0203316	0	0	0.0433348	0	0.0318798	0.0385541	0.0536651	0
3110039I08Rik	0	0	0.253218	0	0	0	0	0	0.178427	0	0	0	0.195708	0	0	0	0	0
3110039M20Rik	0	0	0	0	0	0	0	0	0	0	0	0	0	0	0	0	0	0
3110040N11Rik	7.20232	11.2905	9.15638	9.23146	9.12109	11.1077	6.9995	13.2064	10.8893	6.83156	7.60086	12.1862	10.1295	10.5588	10.2288	6.37948	6.7745	5.70458
3110043O21Rik	3.22125	3.73488	4.33655	2.65861	2.54997	2.44347	3.12851	3.64035	3.71842	2.5917	2.60387	3.30565	6.16958	4.39663	5.09711	2.74233	2.66737	2.53448
3110045C21Rik	1.07806	0.61886	0.723557	0.755363	0.622049	0.445966	0.937781	0.829777	1.11667	0.918915	1.29446	0.727896	0.481512	0.777079	0.408323	1.97556	0.860745	0.990961
3110047P20Rik	0.00767482	0	0.0190503	0.0174358	0.0328423	0.0294458	0	0.0100027	0.00715594	0.028848	0.0312289	0.0161167	0.0154006	0	0	0.0133586	0.0063243	0.0193411
3110052M02Rik	1.50605	1.3971	2.40488	1.12947	0.87081	1.27348	0.803855	1.3829	0.990636	1.58644	1.55971	0.877293	2.94961	1.39067	1.537	1.88889	1.46905	1.68601
3110056K07Rik	2.20469	2.50142	4.50511	2.58302	0.692599	1.10494	1.92271	4.62924	2.77442	2.47804	2.25431	1.68664	7.44451	3.77966	4.50601	2.78655	2.34877	1.64013
3110057O12Rik	1.57089	1.58634	1.87963	6.60951	8.79848	7.06884	0.749639	1.52128	1.05414	8.00721	7.01947	5.78255	2.73868	1.41643	1.45726	7.45989	5.48817	5.60998
3110062M04Rik	0.640945	0.806732	0.637923	0.403545	0.495258	0.527569	0.558318	1.14618	0.865071	0.332909	0.396553	0.303058	1.06431	0.993979	0.857903	0.456516	0.441368	0.304766
3110070M22Rik	0.732195	1.24149	0.765419	1.46627	0.687962	0.326611	0.474519	1.02029	1.54272	0.367833	0.63726	0.613555	0.822179	1.02425	1.13773	1.16542	1.01553	0.510841
3110079O15Rik	0	0	0	0	0	0	0.224985	0	0	0	0	0.207658	0.220236	0	0	0	0	0
3110082I17Rik	3.78001	5.52404	5.99606	1.52921	1.52216	1.71629	7.64753	8.9284	10.4645	1.87701	2.62961	3.00857	6.03325	9.0269	7.26629	2.16062	1.52754	1.73964
3110082J24Rik	0	0	0	0	0	0	0	0.151881	0.212633	0	0	0	0.254971	0.118682	0	0	0	0
3110099E03Rik	0	0	0	0	0	0	0	0	0	0	0	0	0.0322462	0.0367102	0	0	0	0
3200001D21Rik	0	0.0457942	0.0469779	0.0327201	0.0248	0.0219909	0.0302417	0	0.0271282	0	0.0459944	0.0294852	0	0	0	0.025409	0	0.0241013
3300002I08Rik	0.397022	0.842153	0.868792	0.459728	0.444666	0.100427	0.958089	0.510734	0.614216	0.123844	0.539554	0.279461	1.70893	0.289274	1.89357	0.467947	0.436634	0.557957
3300005D01Rik	0.181165	0.14548	0.226996	0.0835405	0	0	0.189158	0.242412	0.498472	0	0	0	0.69838	1.18035	2.20256	0.257756	0.244087	0.0623546
3425401B19Rik	0.106188	0.127033	0.112918	0	0	0	0.0649636	0.0260274	0.0955361	0	0	0	0.0735925	0.128545	0.118602	0	0	0
3632451O06Rik	2.80252	3.54875	5.61112	0.0756425	0.0191248	0.0503969	2.23193	4.87549	6.27143	0.104218	0.0907309	0.0228874	10.9302	7.94658	10.0128	0.140282	0.166629	0.168985
3632454L22Rik	0	0.0538395	0.0174694	0.0279047	0.0413773	0	0	0	0	0.0420727	0.0857553	0.0466294	0.0893265	0.100235	0	0	0.0369728	0.018126
3830403N18Rik	0.0725346	0.276475	0.183495	0	0	0	0.147738	0.0967253	0.0660235	0.0733977	0	0	0.512904	0.391077	0.208639	0.0672371	0	0
3830406C13Rik	6.5179	7.5428	8.83201	5.09965	3.93062	4.52541	3.88997	8.25529	7.29624	5.56765	6.34761	5.44771	11.3026	6.65251	8.04687	6.33111	5.89157	5.61466
3830408C21Rik	0.120204	0.157792	0.264525	0.273927	0.0343147	0.0610464	0.0416241	0.209036	0.184852	0.263021	0.292677	0.164882	0.758336	0.259852	0.639953	0.105048	0.264378	0.233945
3830417A13Rik	0	0.0326589	0	0	0	0	0	0	0.0386989	0	0	0	0	0.227668	0.122311	0	0	0
3930402G23Rik	0.0491739	0.019227	0.0201509	0.132914	0.2624	0.143884	0.0255577	0.0311045	0.158377	0.022652	0.0589162	0.0748704	0.0245635	0.104645	0.106081	0.0427126	0.0396156	0.102747
4430402I18Rik	1.0326	1.27818	0.959117	1.53274	0.588009	1.31383	0.528613	1.16164	0.69508	0.907015	1.31425	1.38938	0.455031	0.364128	0.200925	0.900025	1.47739	1.38867
4632415L05Rik	2.49544	2.70602	3.49438	2.27092	1.21513	2.19044	2.04485	2.90615	2.69273	2.16886	2.6103	1.8037	4.4956	3.40634	3.09436	2.36529	2.1405	2.31021
4632427E13Rik	0.264635	0.301199	0.218231	0.131677	0.20585	0.276723	0.799581	0.336372	0.81867	0.3688	0.429944	0.268679	0	0.133844	0.382444	0.112603	0.215117	0.22403
4632428C04Rik	0.658485	0.509	0.315177	0.177472	0.264531	0.317666	0.170192	0.682135	0.401577	0.225196	0.326252	0.336297	0.400788	0.491376	0.459714	0.233557	0.19774	0.112769
4632428N05Rik	2.43031	4.84347	4.7	1.7391	1.28403	1.32673	3.07955	7.3524	6.3269	1.50766	1.51595	1.85394	12.8424	19.9001	13.5251	2.71473	2.8319	2.29128
4632434I11Rik	0.312558	0.219102	0.308494	0.237945	0.176317	0.262512	1.58834	2.60323	1.68471	0.439771	0.515435	0.376216	1.91465	1.27587	1.45939	0.446245	0.141026	0.243874
4732416N19Rik	3.82086	4.70543	3.93453	0.183193	0.278964	0.122693	0.86923	2.36895	1.23991	0	0.264309	0.339005	2.5244	0.355762	2.37482	0.145713	0.268098	0.411932
4732456N10Rik	0	0.0189451	0	0	0	0	0	0	0	0	0	0	0.0251406	0.154352	0	0	0	0
4732471J01Rik	0.16224	0.379999	0.489979	0.25638	0.146453	0.0456723	0.333527	0.394974	0.331775	0.263468	0.0896561	0.216589	0.377261	0.196532	0.708539	0.289668	0.412183	0.310369
4732490B19Rik	0.446848	0.663947	0.335845	0	0	0	0.16824	0.122882	0.148166	0	0	0	0.284526	0.208001	0.092751	0	0	0
4732491K20Rik	0.442891	0.571618	0.594767	0.146879	0.238825	0.213875	0.209191	0.697344	0.881785	0.120937	0.104593	0.244539	0.68823	0.519575	0.535354	0.266488	0.212863	0.163241
4831440E17Rik	0.678411	0.57451	0.692257	0.788995	0.377821	0.24175	0.326414	0.300639	0.312472	0.603197	0.561181	0.399285	0.962486	0.760884	0.85492	0.558445	0.51343	0.500574
4833403I15Rik	0.410811	1.29252	0.810746	0	0	0.0176916	0.28906	0.242009	0.368928	0	0.018574	0	2.07616	0.506741	0.872654	0.0197981	0	0.0382096
4833411C07Rik	0.277707	0.444184	0.365528	3.19065	4.68927	2.44522	0.232511	0.877341	0.894476	2.80364	3.55159	6.94182	0.39668	0.179951	0.0813949	4.90959	3.6984	8.03096
4833412C05Rik	0.152075	0	0.123506	0	0	0	0.082846	0.102484	0.295716	0	0	0	0.151507	0.0875978	0.114521	0	0	0
4833417C18Rik	1.65019	0.759876	1.39726	0.145205	0.159511	0	0.593342	0.736039	0.834963	0.399952	0.147733	0	0.304505	0.209371	0.183425	0.107565	0.1995	0.360244
4833418N02Rik	0.616734	0.538745	0.675141	0.688292	0.940544	1.0966	0.160851	0.20393	0.341599	1.93074	1.42472	1.32738	1.11143	0.448227	0.835483	0.936748	1.09124	0.612903
4833419F23Rik	0.178877	0.426534	0.589902	0.409467	0	0.136418	0.186781	0.352293	0.415742	0.338178	0.217238	0.18293	0.181326	0.580359	0.523158	0.157645	0.0741094	0.22565
4833420G17Rik	12.2139	12.4037	12.4166	7.16183	6.76417	6.33849	6.61337	12.0912	10.6226	8.62547	8.07942	7.51566	20.6962	12.5298	17.1403	8.3874	6.18599	7.46147
4833422C13Rik	0.393641	0.476734	0.735456	1.74803	0.954014	1.27519	0.183736	0.434664	0.573505	1.3612	1.33725	1.25524	0.927786	0.458258	0.725784	1.11948	0.903093	1.67776
4833423E24Rik	0	0	0.0346538	0	0	0	0	0	0	0	0	0	0	0	0	0	0	0
4833424O15Rik	0	0.0338612	0.0496612	0	0.0190314	0	0.0217824	0	0.0197196	0.019516	0.0167338	0	0	0	0.0938059	0	0	0
4833427F10Rik	0	0	0.0400114	0	0	0	0	0.0631121	0.139805	0	0	0	0.145451	0	0.0710613	0	0	0
4833427G06Rik	0	0	0	0	0	0	0	0	0	0	0	0	0.100881	0	0.139765	0	0	0
4833428L15Rik	0	0	0	0	0	0	0	0	0	0	0	0	0	0	0	0	0	0
4833439L19Rik	32.7679	29.6658	31.2101	24.2671	21.6917	21.9138	23.6685	35.5743	30.7471	21.4632	18.7652	23.8054	28.6052	25.3043	25.9289	19.1062	20.8861	23.6353
4921501E09Rik	0	0	0	0	0	0	0	0	0	0	0	0	0	0	0	0	0	0
4921504A21Rik	0.0376918	0.0904601	0.061628	0	0	0	0	0.0493289	0.0709163	0.0350314	0	0.0389347	0.0756311	0.0411999	0.111117	0	0.0307123	0.0313591
4921504E06Rik	0.0325427	0.0249136	0.0547225	0	0	0	0	0	0	0	0	0	0	0	0	0	0	0
4921506M07Rik	0.148821	0.0751056	0.163529	0.100938	0.120211	0.178843	0.049368	0.0639168	0.135113	0.281194	0.327804	0.104032	0.157984	0.0495658	0.0708741	0.130423	0.245649	0.258547
4921507L20Rik	0.0881553	0.204252	0.144747	0	0.221329	0.0326028	0.273458	0	0.200439	0.0816129	0.175396	0.133291	0.259604	0.324561	0.248975	0.0765339	0.0357576	0.0727053
4921507P07Rik	1.56351	2.26032	1.99847	0.138717	0.0801181	0.047213	0.681309	0.82335	1.17184	0.169788	0.0730334	0.187128	1.64954	0.579738	1.66847	0.0791896	0.123857	0.176214
4921508D12Rik	0	0	0	0	0	0	0	0	0	0	0.0508357	0	0	0	0	0	0	0
4921509C19Rik	0	0	0	0	0	0	0.022604	0	0	0	0	0	0	0	0	0	0	0
4921509O07Rik	0	0	0	0	0	0	0	0	0	0	0	0	0	0	0	0	0	0
4921511C10Rik	0	0	0.0374293	0	0	0	0.0474458	0.0603554	0	0	0	0	0	0	0.0666432	0	0	0
4921511C20Rik	0	0	0	0	0	0	0	0	0	0	0	0	0	0	0	0	0	0
4921511H03Rik	0	0	0	0	0	0	0	0	0	0	0	0	0	0	0	0	0	0
4921511I17Rik	0	0	0	0	0	0	0.0568652	0	0	0	0	0	0	0	0	0	0	0
4921511M17Rik	0	0	0	0	0	0	0	0	0	0	0	0	0	0	0	0	0	0
4921513I03Rik	0	0.0649105	0	0	0	0	0.0439035	0.0527557	0.0388987	0	0	0	0	0.044316	0.117624	0.0369377	0	0
4921515E04Rik	0	0	0	0	0	0	0	0	0	0	0	0	0	0	0	0	0	0
4921517D22Rik	0	0	0	0	0	0	0	0	0	0	0	0	0	0	0	0	0	0
4921524J17Rik	2.61464	3.68811	3.57389	4.59329	3.28168	3.99781	3.25033	5.47148	4.46189	3.88372	4.18911	3.60598	5.71893	4.64923	6.40046	2.61772	2.95077	3.6612
4921524L21Rik	0	0	0	0	0	0	0	0	0	0	0	0	0	0.0448639	0	0	0	0
4921525O09Rik	0	0.0165304	0	0	0	0	0	0	0	0	0	0	0	0	0.0302999	0	0.017111	0
4921530D09Rik	0.0333328	0	0	0	0	0	0	0	0	0.0315698	0.0275777	0	0	0	0.0454891	0	0	0.0284506
4921530L21Rik	0	0	0	0	0	0	0	0	0	0	0	0	0	0	0	0	0	0
4921531C22Rik	0.990841	1.32095	1.19453	0.854883	0.762684	1.11753	0.697744	1.35796	1.09158	0.615796	0.751521	0.986931	1.58439	0.912576	1.6008	0.954085	0.668423	0.849091
4921531P14Rik	0	0	0	0	0	0	0	0	0	0	0	0	0	0	0	0	0	0
4921533I20Rik	0	0	0	0	0	0	0	0	0	0	0	0	0	0	0	0	0	0
4921536K21Rik	0.185929	0.149356	0.200733	0	0	0	0.162599	0.554846	0.379162	0.0278301	0	0	0.394078	0.203394	0.448077	0	0	0
4921539E11Rik	0.0288243	0	0.0239566	0.0742052	0.0573589	0.0250756	0	0	0	0.0288428	0.0248192	0	0	0	0	0.0545602	0	0
4922501C03Rik	1.62254	2.20655	1.74357	0.696725	0.66279	0.584812	1.39097	2.45134	2.26263	0.761027	0.719808	0.67203	2.56584	2.18885	2.69336	0.751842	0.67726	0.790953
4922501L14Rik	0.0293338	0.0204756	0.0499335	0	0	0	0.0286331	0.213336	0.0750583	0	0	0	0.516579	0.455034	0.35291	0	0	0
4922502D21Rik	0	0	0	0	0	0	0	0	0	0	0	0	0	0	0	0	0	0
4922502H24Rik	0	0	0	0	0	0	0	0	0	0	0	0	0	0	0	0	0	0
4922502N22Rik	0	0	0	0	0	0	0	0	0	0	0	0	0	0	0	0	0	0
4922505E12Rik	0	0	0	0	0	0	0	0	0	0	0	0	0	0	0	0	0	0
4930401C15Rik	0	0	0	0	0	0	0	0	0	0	0	0	0	0	0	0	0	0
4930401O10Rik	0	0	0	0	0	0	0	0	0	0	0	0	0	0	0	0	0	0
4930401O12Rik	0	0	0	0	0	0.0707235	0	0	0	0	0	0	0	0	0	0	0	0
4930402F06Rik	0	0	0	0	0	0	0	0	0	0	0	0	0	0	0	0	0	0
4930402F11Rik	0	0	0	0	0	0	0	0	0	0	0	0	0	0	0	0	0	0
4930402H24Rik	7.42749	8.36453	7.951	5.20219	5.35874	4.84146	4.02665	8.16269	5.33413	6.07101	5.67629	4.92329	10.2951	6.4449	9.0441	5.13859	5.33977	5.28901
4930402K13Rik	0	0	0	0	0	0	0	0	0	0	0	0	0	0	0	0	0	0
4930404A05Rik	0	0	0	0	0	0	0	0	0	0	0	0	0	0	0	0	0	0
4930404A10Rik	0	0	0	0	0	0	0	0	0	0	0	0	0	0	0	0	0	0
4930404H11Rik	0	0.139526	0.0773846	0	0	0	0	0.115562	0	0	0	0	0	0	0	0	0	0
4930404I05Rik	0.604719	0.411517	0.186274	0.166126	0.253858	0.112252	0.315341	0.580948	0.7715	0.279033	0.48086	0.153374	1.80555	1.36267	1.31452	0.329173	0.24434	0.189655
4930404N11Rik	3.56216	5.87135	3.91577	1.81584	1.28143	1.63119	2.98995	5.12206	4.01349	1.9236	2.19244	2.50154	3.87853	3.00672	1.90779	2.0516	1.95336	2.34125
4930405A10Rik	0	0	0	0	0	0	0	0	0	0	0	0	0	0	0	0	0	0
4930405A21Rik	0.619066	0.544876	0.190522	0.163162	0.0622734	0.220816	0.239806	0.587141	0.212822	0.0711016	0	0.236582	0.235236	0.080818	0.439061	0.269581	0.31011	0.322914
4930405D11Rik	0	0	0	0	0	0	0	0	0	0	0	0	0	0	0	0	0	0
4930405J17Rik	0	0	0	0	0	0	0	0	0	0	0	0	0	0	0	0	0	0
4930406D18Rik	0	0	0.0896016	0	0	0	0	0	0	0	0	0	0	0	0	0	0	0
4930407I10Rik	0	0	0	0	0	0	0	0	0	0	0	0	0	0	0.0287743	0	0	0
4930412B13Rik	0	0	0	0	0	0	0	0	0	0	0	0	0	0	0	0	0	0
4930412C18Rik	0.017433	0.0408515	0.0718054	0	0	0	0	0.0444658	0.0321388	0	0.0140837	0.0178866	0.118387	0.0945527	0.0745352	0.0306262	0.0144076	0
4930412D23Rik	0	0	0	0	0	0	0	0	0	0	0	0	0	0	0	0	0	0
4930412O13Rik	0	0.026757	0.028541	0	0	0	0	0.0221126	0.0473751	0	0	0	0.302756	0.0360928	0.277035	0.0148531	0	0.0145543
4930413E15Rik	0	0	0	0	0	0	0	0	0	0	0	0	0	0	0	0	0	0
4930413F20Rik	1.84884	1.19491	1.76258	0	0	0	1.42755	1.81733	2.38594	0	0	0	1.26059	1.95103	1.30992	0	0	0
4930413G21Rik	2.32528	2.30491	2.38222	1.67248	1.56058	1.37242	2.0693	3.10249	3.29647	1.79726	1.39879	2.57293	3.02763	3.02456	3.01101	1.27512	1.54098	2.33476
4930413M19Rik	0	0	0	0	0	0	0	0	0	0	0	0	0	0	0	0	0	0
4930414L22Rik	1.21971	1.58506	1.25805	0.771478	0.602269	0.74531	1.35272	1.20122	2.13454	0.942088	0.675822	1.17635	2.45096	1.39182	1.62352	0.70121	0.813738	0.831315
4930414N06Rik	0.334196	0.134059	0	0	0	0	0	0	0.158158	0.317437	0	0	0.50534	0	0.248574	0	0.139291	0
4930415F15Rik	0	0.092406	0.0936707	0	0	0	0	0.150185	0	0	0	0	0.113389	0	0	0	0	0
4930415L06Rik	0	0	0	0	0	0	0	0	0	0	0	0	0	0	0	0	0	0
4930415O20Rik	7.52122	9.42875	4.83275	0	0	0	8.25237	10.4784	9.02461	0	0.121951	0.156679	1.36083	4.25845	3.48558	0	0	0
4930417O13Rik	0	0	0	0	0	0	0	0	0	0	0.0573845	0	0	0	0.10183	0	0	0
4930417O22Rik	0	0	0	0	0	0	0	0	0	0	0	0	0	0	0	0	0	0
4930419G24Rik	0	0	0	0	0	0	0	0	0	0	0	0	0	0	0	0	0	0
4930422G04Rik	0.194687	0.232604	0.30449	0.189111	0.131337	0.141378	1.03004	2.16925	1.88259	0.425622	0.464322	0.318843	1.23834	1.30072	1.24701	0.434524	0.204242	0.244904
4930423M02Rik	0	0	0	0	0	0	0	0	0	0	0	0	0	0	0	0	0	0
4930425K10Rik	0	0	0	0	0	0	0	0	0	0	0	0	0	0	0	0	0	0
4930425O10Rik	0	0	0	0	0	0	0	0	0	0	0	0	0	0	0	0	0	0
4930426D05Rik	0	0.0886266	0.0436923	0	0	0	0	0.0720399	0.051077	0	0	0	0	0.119835	0.0811626	0	0.0432649	0.0445904
4930426L09Rik	0.323302	0.25712	1.09991	0.0593077	0	0	0.226287	0.212297	0.455065	0.100082	0.0862618	0.0558114	0.658292	0.176371	0.402971	0	0.0436846	0
4930427A07Rik	2.25402	2.31055	1.91408	0.201908	0.165882	0.150412	8.02145	13.5281	13.0603	0.651922	0.50033	0.614342	6.33674	8.05405	6.91266	0.252339	0.167269	0.391144
4930428D18Rik	0	0	0	0	0	0	0	0	0	0	0	0	0	0	0	0	0	0
4930428E07Rik	0	0	0	0	0	0	0	0	0	0	0	0	0	0	0	0	0	0
4930428G15Rik	0	0	0	0	0	0	0	0	0	0	0	0	0	0	0	0	0	0
4930428O21Rik	0	0	0	0	0	0	0	0	0	0	0	0	0	0	0	0	0	0
4930429B21Rik	0.081659	0.163538	0.165382	0.177684	0.101511	0	0.0845864	0.10784	0.0769012	0.0764967	0.0663739	0.129736	0.298563	0.263078	0.304826	0.071108	0.165792	0.105173
4930429D17Rik	0	0	0	0	0	0	0	0	0	0	0	0	0.0466161	0	0	0	0	0
4930429F11Rik	0	0	0	0	0	0	0	0	0	0	0	0	0	0	0	0	0	0
4930429F24Rik	0.350333	0.0805339	0.41208	0	0.0936628	0.0831171	0.15923	0	0.239372	0.0477542	0.041294	0.210525	0.744016	0.111603	0.074053	0.274737	0.0844208	0.0842647
4930430A15Rik	0	0	0	0	0	0	0	0	0	0	0	0	0	0	0	0	0	0
4930430D24Rik	0	0	0	0	0	0	0	0	0	0	0	0	0	0	0	0	0	0
4930430F08Rik	2.15853	2.86907	2.40836	1.65237	2.19804	2.23896	1.45217	2.19361	2.10324	1.8833	1.92554	1.64631	2.71172	1.1376	1.84747	1.68434	1.58671	2.01248
4930430F21Rik	0	0	0	0	0	0	0	0	0	0	0	0	0	0	0	0	0	0
4930430J02Rik	0	0	0	0	0	0	0	0	0.204324	0	0	0	0	0	0	0	0	0
4930431F12Rik	0.156486	0.0738864	0.103336	1.13117	0.270573	1.38605	0.0657722	0.120932	0.0878404	0.84571	0.807038	0.420945	0.0922887	0	0	0.602531	1.10487	1.00994
4930431P03Rik	0	0.0283677	0.0852604	0.043355	0	0.0284159	0.036913	0	0	0	0.02844	0	0.0689818	0.118537	0.103181	0.0308043	0	0.0867149
4930432J09Rik	0	0	0	0	0	0	0	0	0.0217557	0	0	0	0.0228525	0.0512886	0	0	0	0
4930432K09Rik	0	0	0	0	0	0	0	0	0	0	0	0	0	0	0	0	0	0
4930432K21Rik	0.154318	0.146709	0.178381	0.0499545	0.100331	0.0678858	0.288818	0.175761	0.197827	0.115716	0.100602	0.153604	0.323645	0.368375	0.299278	0.0844378	0.0406618	0.0642885
4930432M17Rik	0	0	0	0	0	0	0	0	0	0	0	0	0	0	0	0	0	0
4930433B08Rik	0	0	0	0	0	0	0	0	0	0	0	0	0	0	0	0	0	0
4930433I11Rik	0	0	0	0	0	0	0	0	0	0	0	0	0	0	0	0	0	0
4930433N12Rik	2.4599	2.90278	2.08094	0.178879	0.13274	0.118913	0.608351	0.734491	1.43683	0.144134	0.12482	0.161914	1.69285	0.572803	1.13116	0.182927	0.168141	0.0436242
4930434J06Rik	0	0	0	0	0	0	0	0	0	0	0	0	0	0	0	0	0	0
4930435E12Rik	0	0	0	0	0	0	0	0	0	0	0	0	0	0	0	0	0	0
4930438E09Rik	0	0	0	0	0	0	0	0	0	0	0	0	0	0	0	0	0	0
4930440C22Rik	0	0	0	0	0	0	0	0	0	0	0	0	0	0	0	0	0	0
4930441J16Rik	0	0	0	0	0	0	0	0	0	0	0	0	0	0	0	0	0	0
4930442J19Rik	0	0	0	0	0	0	0	0	0	0	0	0	0	0	0	0	0	0
4930442L01Rik	0	0.0261109	0	0.0375394	0.0286397	0.0254174	0	0	0	0	0.0790586	0.0678305	0.0326634	0	0	0.0288797	0.161493	0.055138
4930443O20Rik	0	0.0723893	0.153576	0.0521757	0.0793282	0.0348474	0.0487286	0	0.0867197	0	0.0743331	0	0.0457169	0.0497272	0.132652	0.0821585	0	0.0387128
4930444F02Rik	0.0372402	0	0	0	0	0	0	0.0350722	0	0	0	0	0.0377093	0	0	0	0	0
4930444G20Rik	0.138506	0.177363	0.144804	0	0	0	0.0693886	0.127436	0.0304938	0	0.0570251	0.0350357	0	0	0.0947663	0	0.029198	0
4930444M15Rik	0	0.0320165	0	0	0	0	0.0859697	0.15766	0.305074	0	0	0	0.0824399	0.131172	0	0	0	0
4930444P10Rik	0	0	0	0	0	0	0	0.264542	0	0.100416	0	0	0	0	0	0	0	0
4930447A16Rik	0	0	0	0	0	0	0	0	0	0	0	0	0	0	0	0	0	0
4930447C04Rik	0	0	0.0322786	0	0	0	0	0	0	0	0	0	0	0.0456918	0	0	0	0
4930447J18Rik	0	0	0	0	0	0	0	0	0	0	0	0	0	0	0	0	0	0
4930447K03Rik	0	0.0587017	0.0606714	0	0	0	0	0	0	0	0	0	0	0	0	0.0645476	0.0603419	0
4930447N08Rik	0	0	0	0	0	0	0	0	0	0	0	0	0	0	0	0	0	0
4930448C13Rik	0	0	0	0	0	0	0	0	0	0	0	0	0	0	0	0	0	0
4930448F12Rik	0	0	0	0	0	0	0	0	0	0	0	0	0	0	0	0	0	0
4930448H16Rik	0	0	0	0	0	0	0	0	0	0	0	0.135962	0	0	0	0	0	0
4930448I06Rik	0	0	0	0	0	0	0	0	0	0	0	0	0	0	0	0	0	0
4930448I18Rik	0	0	0	0	0	0	0	0	0	0	0	0	0	0	0	0	0	0
4930448K20Rik	0	0	0	0	0	0	0	0	0	0	0	0	0	0	0	0	0	0
4930449E01Rik	0	0	0	0	0	0	0	0	0	0	0	0	0	0	0	0	0	0
4930449E18Rik	0	0.231807	0.230563	0.32719	0	0.222022	0	0	0	0.272269	0	0	0	0	0	0	0	0
4930449I24Rik	0	0	0	0	0	0	0	0	0	0	0	0	0	0	0	0	0	0
4930451C15Rik	0.151438	0.215999	0.297658	0	0	0	0.0661804	0.121503	0.118055	0	0	0	0.0312139	0	0.135908	0	0	0
4930451G09Rik	0.264028	0.508056	0.305556	0.297527	0.100491	0.200603	0.0320524	0.275842	0.311525	0.0856675	0.147977	0.253242	0.258359	0.272213	0.430099	0.327708	0.075394	0.109169
4930451I11Rik	0	0	0	0	0	0	0	0	0	0	0	0	0	0	0.308122	0	0	0
4930452A19Rik	0	0	0	0	0	0	0	0	0	0	0	0	0	0	0	0	0	0
4930452B06Rik	0.694333	1.22106	0.966651	0.340229	0.201257	0.359163	1.17673	2.6559	2.812	0.381749	0.312324	0.347582	1.17216	0.945624	1.55244	0.190324	0.217161	0.22269
4930452G13Rik	0	0	0	0	0	0	0	0	0	0	0	0	0	0	0	0	0	0
4930452N14Rik	0	0	0	0	0	0	0	0	0	0	0	0	0	0	0	0	0	0
4930453H23Rik	0	0	0	0	0	0	0	0	0	0	0	0	0	0	0	0	0	0
4930453L07Rik	0	0	0.0451575	0	0	0	0	0	0	0	0	0	0	0	0	0	0	0
4930453N24Rik	9.13176	11.3291	11.7786	11.3056	14.4799	13.0402	9.99721	17.9371	14.7079	10.5352	9.02418	12.3187	14.6439	12.8365	10.9447	12.8464	11.9159	12.0946
4930455B14Rik	0	0	0	0	0	0	0	0	0	0	0	0	0	0	0	0	0	0
4930455C13Rik	3.12384	3.02154	2.79938	6.93656	5.00093	6.85441	3.07186	3.13301	2.56856	3.866	4.3306	3.47627	2.89458	3.44943	2.88581	4.03757	4.34246	3.87218
4930455D15Rik	0	0	0	0	0	0	0	0	0.0958331	0	0	0	0	0	0	0	0	0
4930455F16Rik	0	0	0	0	0	0	0	0	0	0	0	0	0	0	0	0	0	0
4930455H04Rik	0.0563884	0	0	0	0.197522	0.0442455	0.0586917	0.145325	0.0529596	0.0521815	0.0903345	0.0581398	0.221421	0	0	0	0	0
4930455J16Rik	0	0	0	0	0	0	0	0	0	0	0	0	0	0	0	0	0	0
4930456L15Rik	0	0	0	0	0	0	0	0	0	0	0	0	0	0	0	0	0	0
4930459L07Rik	0	0	0	0	0	0	0	0	0	0	0	0	0	0	0	0	0	0
4930461G14Rik	0	0	0	0	0	0	0.343504	0.741477	0.381318	0	0	0	1.16102	2.15571	1.99409	0	0	0
4930465K10Rik	0.0664515	0.106512	0.109391	0.0733352	0.055961	0.0503416	0.0685585	0	0.125224	0	0	0.0707558	0.282257	0.143633	0.100268	0.173653	0	0.0572316
4930465M20Rik	0	0	0	0	0	0	0	0	0	0	0	0	0	0	0	0	0	0
4930467D21Rik	0	0	0	0	0	0	0	0	0	0	0	0	0	0	0	0	0	0
4930467E23Rik	0	0	0	0	0	0	0	0	0	0	0	0	0	0	0	0	0	0
4930467K11Rik	0	0	0	0	0	0	0	0	0	0	0	0	0	0	0	0	0	0
4930468A15Rik	0	0	0	0	0	0	0	0	0	0	0	0	0	0	0	0	0	0
4930469G21Rik	0	0	0	0	0	0	0	0	0	0	0	0	0	0	0	0	0	0
4930470H14Rik	4.20484	2.99601	3.85982	7.02124	5.0056	3.46381	1.5811	3.37311	1.69672	7.93792	8.18735	4.4307	3.61486	1.99912	2.28943	7.88544	8.75705	8.27241
4930470P17Rik	0	0	0	0	0	0	0	0	0	0	0	0	0	0	0	0	0	0
4930471C04Rik	0	0	0	0	0	0	0	0	0	0	0	0	0	0.0853776	0	0	0	0
4930471G03Rik	0	0	0	0	0	0	0	0	0	0	0	0	0	0	0	0	0	0
4930471M09Rik	0	0	0	0.0991518	0	0	0	0	0	0	0	0	0.0795631	0	0	0	0	0
4930473A02Rik	0.199851	0.0787026	0.124414	0.223697	0	0	0.155342	0.25985	0.142098	0.093742	0.0810319	0.0524263	0.101437	0	0.217815	0.0439355	0.0411804	0.0846514
4930473O22Rik	0	0	0	0	0	0	0	0	0	0	0	0	0	0	0	0	0	0
4930474G06Rik	0	0	0	0	0	0	0	0	0	0	0	0	0	0	0	0	0	0
4930474H20Rik	0	0	0	0	0	0	0	0	0	0	0	0	0	0	0	0	0	0
4930474M22Rik	0	0	0	0	0	0	0	0	0	0	0	0	0	0	0.162698	0.104476	0.0947428	0.0976756
4930474N05Rik	0	0	0	0	0	0	0	0	0	0	0	0	0	0	0	0	0	0
4930474N09Rik	0	0	0	0	0	0	0	0.0875315	0.0633467	0	0	0.0689038	0	0	0	0	0	0
4930478L05Rik	0	0	0	0	0	0	0	0	0.0376475	0	0	0	0	0	0	0	0	0
4930478P22Rik	0	0	0	0	0	0	0	0	0	0	0	0	0	0	0	0	0	0
4930479D17Rik	0	0	0.0849363	0	0	0	0	0.134933	0	0	0	0	0	0	0	0.0915541	0	0
4930480E11Rik	0	0	0	0	0	0	0	0	0	0	0	0	0	0	0	0	0	0
4930480G23Rik	0.0552936	0	0.137273	1.14264	2.37192	1.61715	0	0.0716924	0.0520182	0.843518	0.777214	1.1656	0.0545291	0	0	0.601769	0.977537	0.790603
4930480K15Rik	0	0	0	0	0	0	0	0	0	0	0	0	0	0	0	0	0	0
4930480M12Rik	0	0	0	0	0	0	0	0	0	0	0	0	0	0	0	0	0	0
4930481A15Rik	0	0.0493481	0	0	0	0.026158	0	0	0	0.056645	0	0.064326	0.0632551	0	0.0900352	0.0305137	0.0988318	0.0525368
4930483J18Rik	0	0.0443288	0	0.0657129	0.0496868	0	0	0	0.0528507	0	0	0	0.0584279	0	0	0.0517768	0	0.0988521
4930483K19Rik	0.369275	0.164563	0.47713	0.115647	0.0898053	0.117967	0.328374	0.202278	0.196088	0.736451	0.421029	0.107753	0.156964	0.275325	0.223566	0.790788	0.515646	0.619654
4930483O08Rik	0.0756872	0	0	0	0	0	0	0.0977676	0	0	0	0	0	0	0	0	0	0
4930486F22Rik	0	0	0	0	0	0	0	0	0	0	0	0	0	0	0	0	0	0
4930486I03Rik	0.204162	0.425251	0.754066	0	0	0	0.109038	0.282209	0	0	0.0842398	0	0.105223	0	0.316054	0.0938636	0	0.175667
4930486L24Rik	0.145453	0.478895	0.365335	0	0.0850582	0.0748684	0.148649	0.184701	0.268273	0.0464695	0.162685	0.30458	0.340716	0.564705	0.617148	0.132696	0.330174	0.371719
4930487D11Rik	0	0	0	0	0	0	0	0	0	0	0	0	0	0	0	0	0	0.323814
4930487H11Rik	0	0	0	0	0	0	0	0	0	0.0912965	0	0	0.486747	0	0	0.0861899	0.080242	0.0809597
4930488B22Rik	0	0	0	0	0	0	0	0	0	0	0	0	0	0	0	0	0	0
4930488L21Rik	0	0	0.0297039	0	0	0	0	0	0.0321454	0	0	0	0	0	0	0	0	0
4930500F04Rik	0	0	0	0	0	0	0	0	0	0	0	0	0	0	0	0	0	0
4930500J02Rik	0	0.0600883	0.0653623	0	0	0	0	0	0.142675	0	0	0	0.119492	0.11933	0.164696	0	0	0
4930500L23Rik	0	0	0	0	0	0	0	0	0	0	0	0	0	0	0	0	0	0
4930502A04Rik	0	0	0	0	0	0	0	0	0.0762812	0	0	0	0	0	0.116731	0	0	0
4930502E09Rik	0.102389	0	0.0840988	0	0	0	0	0	0	0	0.0813799	0	0	0	0	0.0887561	0.165931	0.0843221
4930502E18Rik	0	0	0	0	0	0	0	0	0	0	0	0.0670237	0.0649257	0	0	0	0	0
4930503B20Rik	0	0	0	0	0	0	0	0.0812244	0	0	0	0	0	0	0	0	0	0
4930503E14Rik	0	0	0	0	0	0	0	0	0	0	0	0	0	0	0	0	0	0.0554274
4930503E24Rik	0	0	0	0	0	0	0	0	0	0	0	0	0	0	0	0	0	0
4930503H13Rik	0	0	0	0	0	0	0	0	0	0	0	0	0	0	0	0	0	0
4930503L19Rik	0.378215	0.541699	1.03956	0.67984	0.577462	0.514091	0.712659	0.99389	1.24419	0.743121	0.700016	0.932535	2.49421	1.7872	2.0634	0.748533	0.598159	0.858108
4930503O07Rik	0	0	0	0	0	0	0	0	0	0	0	0	0	0	0	0	0	0
4930504O13Rik	0	0	0	0	0	0	0	0	0	0	0	0	0	0	0	0	0	0
4930505A04Rik	0	0	0	0	0	0	0	0	0	0.131945	0	0	0	0	0.096839	0	0	0
4930505G20Rik	0	0	0	0	0	0	0	0	0	0	0	0	0	0	0	0	0	0
4930506C21Rik	0.418832	0.908009	1.03307	1.93403	0.828748	1.47326	0.513299	0.846912	0.919437	1.62708	2.35399	2.13032	0.668931	0.704163	0.824768	1.61288	1.16033	2.2247
4930506M07Rik	8.15807	7.49781	7.68105	5.69445	8.54672	5.78903	6.82676	11.3684	9.89193	5.50584	5.82032	5.74614	10.4314	8.71228	9.09748	7.33218	6.32934	6.3961
4930507D05Rik	0.438303	0.421432	0.310711	0.36885	0.337142	0.431969	0.954477	0.848606	0.853144	0.420817	0.50808	0.654122	0.537301	0.786859	0.594515	0.241604	0.625536	0.410431
4930509E16Rik	0	0.0486996	0.0529962	0	0	0.104056	0	0.165242	0	0.0630063	0.0547665	0	0.129685	0	0	0.118769	0	0.0544645
4930509J09Rik	0	0	0	0	0	0	0	0	0	0	0	0	0	0	0	0	0	0
4930509K18Rik	0	0	0	0	0	0	0	0	0	0	0	0	0	0	0	0	0	0
4930511A02Rik	0	0	0	0	0	0	0	0	0	0	0	0	0	0	0	0	0	0
4930511E03Rik	0	0.0482917	0	0	0	0	0	0	0.0287894	0	0	0	0	0	0	0	0	0
4930511M06Rik	0.309339	0.257047	0.313133	0.408689	0.136893	0.148953	0.133073	0.249022	0.721875	0.288722	0.420929	0.128624	0.801429	0.696473	0.420785	0.266605	0.379214	0.357129
4930512B01Rik	0.0466979	0.106223	0	0	0.0400133	0.0357735	0	0.0585783	0.0836863	0.0434896	0.0373886	0	0.0448881	0.0970758	0.128806	0.119883	0.0383701	0.113759
4930513D17Rik	0	0	0	0	0	0	0	0	0	0	0	0	0.0607701	0	0	0	0	0
4930513N10Rik	0.0289101	0.141777	0.236738	0.159823	0.220603	0.111208	0.150449	0.235066	0.193411	0.110339	0.214053	0.0936018	0.459811	0.255025	0.441389	0.151844	0.215079	0.150409
4930513O06Rik	0	0	0.0723102	0.309191	0.319861	0.203982	0	0	0	0.337282	0.291786	0.178284	0	0	0	0.558146	0.299835	0.288934
4930515B02Rik	0	0.0906455	0	0	0	0	0	0	0	0	0	0	0	0	0	0	0	0
4930515G01Rik	0.194693	0.210522	0.0531037	0	0	0	0.0671054	0.347237	0.122333	0	0.105796	0	0.205807	0.277947	0.486516	0	0.105764	0.0561532
4930515G16Rik	0	0	0.149073	0	0	0	0	0	0	0	0	0	0	0	0	0	0	0
4930515L03Rik	0	0	0	0	0	0	0	0	0	0	0	0	0	0	0	0	0	0
4930515L19Rik	0	0	0	0	0	0	0	0	0	0	0	0	0	0	0	0	0	0
4930517E11Rik	0	0	0.0944093	0	0	0	0	0	0	0	0	0	0	0	0	0	0	0
4930518P08Rik	0	0	0	0	0	0	0	0	0	0	0	0	0	0	0	0	0	0
4930519D14Rik	0	0	0	0	0	0	0	0	0	0	0	0	0	0	0	0	0	0
4930519F09Rik	0.229217	0.14891	0.416227	0.276862	0.0834693	0.0739823	0.241647	0.306662	0.267436	0.0891433	0.0778217	0.0497399	0.522894	0.360133	0.341938	0.214713	0.430597	0.281692
4930519F16Rik	0	0	0	0	0.0585404	0	0	0.167283	0	0	0	0	0.0623003	0	0	0.055688	0	0
4930519F24Rik	0	0	0	0	0	0	0	0	0	0	0	0	0	0	0	0	0	0
4930519G04Rik	0.312382	0.320376	0.171456	0.115481	0.0870602	0.103932	0.249258	0.440593	0.253077	0.09744	0.140554	0.252588	0.619906	0.43857	0.344706	0.0904457	0.171507	0.291209
4930519H02Rik	0	0	0	0	0	0	0	0	0	0	0	0	0	0	0	0	0	0
4930520O04Rik	0.735674	0.360019	1.0493	0.145062	0.0563634	0.174939	0.552175	1.13431	1.46512	0.123857	0.0534742	0.119522	1.59792	1.60517	1.01372	0.118179	0.108879	0.110355
4930520P13Rik	0	0	0	0	0	0	0	0	0	0	0	0	0	0	0	0	0	0
4930521E06Rik	0	0	0	0	0	0	0	0	0	0	0	0	0	0	0	0	0	0
4930522H14Rik	0	0	0	0	0	0	0	0	0	0	0	0	0	0	0	0	0	0
4930522O17Rik	0	0	0	0	0	0	0	0	0	0	0	0	0	0	0	0	0	0
4930523C07Rik	3.05053	2.96181	4.30396	1.20716	0.690364	1.32432	2.93972	6.39098	5.23848	1.10921	1.05359	1.23707	8.60302	5.15613	6.63649	1.86777	1.46191	1.36156
4930523O13Rik	0	0	0	0	0	0	0	0	0	0	0	0	0	0	0	0	0	0
4930524B15Rik	0	0	0	0	0	0	0	0	0	0	0	0	0.0402387	0	0	0	0	0
4930524C18Rik	0	0	0	0	0	0	0	0	0	0	0	0	0	0	0	0	0	0
4930524N10Rik	0	0	0	0	0	0	0	0	0	0	0	0	0	0	0	0	0	0
4930524O05Rik	0	0	0	0.13828	0	0	0	0	0	0	0	0.128225	0	0	0	0	0.103486	0
4930524O08Rik	0	0	0	0	0	0	0	0	0	0	0	0	0	0	0	0	0	0
4930525D18Rik	0	0	0	0	0	0	0	0	0	0	0	0	0	0	0	0	0	0
4930525G20Rik	0.115632	0.224742	0.190274	0.0284073	0.0423786	0.0378036	0.0740069	0.0922875	0.110721	0.110381	0.0757553	0	0.253565	0.208655	0.102783	0.0618189	0.0772824	0.135674
4930525M21Rik	0	0	0	0	0	0	0	0	0	0	0	0	0	0	0	0	0	0
4930526D03Rik	0	0	0	0	0	0	0	0	0	0	0	0	0	0	0	0	0	0
4930526I15Rik	5.15554	5.79177	5.34038	3.88545	2.12076	3.28449	3.41008	4.74465	7.25438	2.33806	2.52318	2.86365	6.94804	7.35513	6.3305	2.11692	2.86505	2.97804
4930526L06Rik	0	0	0	0.0850012	0	0	0	0	0.0688275	0	0	0	0	0	0.215544	0	0	0
4930527F14Rik	0.103675	0	0	0.118837	0	0.0781837	0	0	0	0	0	0	0	0	0	0	0	0.341127
4930527G23Rik	0	0	0	0	0	0	0	0	0	0	0	0	0	0	0	0	0	0
4930528A17Rik	0.0387315	0.0977459	0.0634323	0	0.247257	0	0.165055	0.108914	0.150604	0.112328	0.0642736	0	0.081228	0.315865	0.301734	0.136084	0.0649715	0
4930528D03Rik	0.055787	0	0.0463162	0.0607962	0	0.0406422	0	0.139121	0	0	0	0	0.16478	0.116836	0	0.0493064	0.0917184	0
4930528P14Rik	0	0	0	0	0	0	0	0	0	0	0	0	0	0	0	0	0	0
4930529C04Rik	0	0	0	0	0	0	0	0	0	0	0	0	0	0	0	0	0	0
4930529K09Rik	0	0	0	0	0	0	0	0	0	0	0	0	0	0	0	0	0	0
4930529L06Rik	0	0	0	0	0	0	0	0	0	0	0	0	0	0	0	0	0	0
4930529M08Rik	0.0453348	0.181217	0	0	0	0.0350997	0	0	0	0	0	0	0	0.100549	0	0	0	0
4930533B01Rik	0	0	0	0	0	0	0	0	0	0	0	0	0	0	0	0	0	0
4930533P14Rik	0	0	0	0	0	0	0	0	0	0	0	0	0	0	0	0	0	0
4930538K18Rik	0.205856	0.0832446	0.0850866	0.0586504	0.0879553	0	0	0	0.0979898	0	0.0813439	0.0525384	0	0	0	0.088258	0.124521	0.0848975
4930539C22Rik	0	0	0	0	0	0	0	0	0	0	0	0	0	0	0	0	0	0
4930539E08Rik	1.39035	1.66997	1.5266	0.0728682	0.0447324	0.129598	0.317581	1.25451	2.98444	0.0510172	0.088494	0.227038	0.530988	0.27609	0.178181	0.144058	0.0893369	0.18737
4930539J05Rik	2.67239	1.79006	0.834794	1.79936	1.8566	1.2547	1.30675	2.88335	3.13834	0.639767	2.37857	1.60661	0.699399	2.80394	1.1658	1.46272	2.52352	1.68502
4930539M17Rik	0	0	0	0	0	0	0	0	0	0	0	0	0	0	0	0	0	0
4930539N22Rik	0	0	0	0	0	0	0	0	0	0	0	0	0	0	0	0	0	0
4930540M03Rik	0	0	0	0	0	0	0	0	0	0	0	0	0	0	0	0	0	0
4930542C21Rik	0	0	0	0	0	0	0	0	0	0	0	0	0	0	0	0	0	0.0598728
4930542D17Rik	0	0	0	0	0	0	0.0555338	0	0	0.0982278	0	0	0	0	0	0	0	0.130207
4930543E12Rik	0	0	0	0	0	0	0	0	0	0	0	0	0	0	0	0	0	0
4930544D05Rik	0	0	0	0	0	0	0	0	0	0	0	0	0	0	0	0	0	0
4930544G11Rik	0	0	0	0	0	0	0	0	0	0	0	0	0	0	0	0	0	0
4930544M13Rik	0	0	0	0	0	0	0	0	0	0	0	0	0	0	0	0	0	0
4930545E07Rik	0	0	0	0	0	0	0	0	0	0	0	0	0	0	0	0	0	0
4930545H06Rik	0	0	0	0	0	0	0	0	0	0	0	0	0	0	0	0	0	0
4930545L23Rik	0.0300513	0	0	0	0	0	0	0	0	0	0	0	0	0.03515	0	0	0	0
4930546C10Rik	0	0.0255928	0	0	0	0	0	0	0	0	0	0	0	0	0	0	0	0
4930546K05Rik	0	0.0149014	0	0	0	0	0	0	0	0	0	0.0196985	0	0	0.0272326	0	0	0
4930547C10Rik	0	0	0	0	0	0	0	0	0	0	0	0	0	0	0	0	0	0
4930547E08Rik	0	0	0	0	0	0	0	0	0	0	0	0	0.158444	0	0	0	0	0
4930547E14Rik	0	0	0	0	0	0	0	0	0	0	0	0	0	0	0	0	0	0
4930548G14Rik	0	0	0	0	0	0	0	0	0	0	0	0	0	0	0	0	0	0
4930548H24Rik	0	0	0	0	0	0	0	0.0523084	0.0377029	0	0	0	0.0418545	0	0.0581444	0	0	0
4930548J01Rik	0	0	0	0	0	0	0	0	0	0	0	0	0	0	0	0	0	0
4930548K13Rik	0	0	0	0	0	0	0	0	0	0	0	0	0	0	0	0	0	0
4930549C01Rik	0	0	0	0	0	0	0	0	0	0	0	0	0	0	0	0	0	0
4930549G23Rik	0.128603	0	0	0	0	0	0	0	0	0	0	0	0	0	0	0	0.108945	0.109916
4930550C14Rik	0.152707	0.122043	0.212777	0	0	0	0	0.202879	0.292801	0	0	0	0.208157	0.225054	0.373543	0	0	0
4930550L24Rik	0	0	0	0	0	0	0	0	0	0	0	0	0	0	0	0	0	0
4930552N02Rik	0	0	0	0	0	0	0	0	0	0	0	0	0	0	0	0	0	0
4930552P12Rik	0.0302429	0.212041	0.0739749	0.0650928	0.0243628	0.0652812	0	0.037623	0.0831565	0	0.0472989	0.0302841	0.0587984	0.128004	0.127662	0.0515752	0	0.0246774
4930553E22Rik	0	0	0	0	0	0	0	0	0	0	0	0	0	0	0	0	0	0
4930554C24Rik	0	0	0	0	0	0	0	0	0	0	0	0	0	0	0	0	0	0
4930555B11Rik	0	0	0	0	0	0	0	0	0	0	0	0	0	0	0	0	0	0
4930555G01Rik	0	0	0.0287248	0	0	0	0	0	0	0	0	0	0.0345031	0.0393195	0	0	0	0
4930556C24Rik	0	0	0	0	0	0	0	0	0	0	0	0	0	0	0	0	0	0
4930556G01Rik	0	0	0	0	0	0	0	0	0	0	0	0	0	0	0	0	0	0
4930556J02Rik	0	0	0	0	0	0	0	0	0	0	0	0	0	0	0	0	0	0
4930556M19Rik	1.31884	1.25639	1.20459	4.71544	5.24611	4.17043	0.918999	1.36971	1.30681	4.09411	4.84144	4.26927	1.37777	0.848393	0.774286	3.75171	4.40499	3.83076
4930556N09Rik	0	0	0	0	0	0	0	0	0.0725646	0	0	0	0	0	0	0	0	0
4930557A04Rik	0	0	0	0	0	0	0	0	0	0	0	0	0	0	0	0	0	0
4930557J02Rik	0	0	0	0	0	0	0	0	0	0	0	0	0	0	0	0	0	0
4930558C23Rik	0	0	0	0	0	0	0	0	0	0	0	0	0	0	0	0	0	0
4930558G05Rik	0	0	0	0	0	0	0	0	0	0	0	0	0	0	0	0	0	0
4930558J18Rik	0	0	0	0.0922565	0	0	0.0788534	0.550548	0.25288	0.0354604	0.0921147	0.0397122	0	0.29882	0.0561965	0.0338116	0	0.0316221
4930558K02Rik	0	0	0	0	0	0	0	0	0	0	0	0	0	0	0	0	0	0
4930562C15Rik	0	0.0363094	0	0	0	0.0115136	0	0	0	0	0	0	0.0317411	0.0493238	0.0223368	0	0	0
4930562F07Rik	0	0	0	0	0	0	0	0	0	0	0.0827229	0	0	0	0.140979	0	0.0840772	0
4930563D23Rik	0	0	0	0	0	0	0	0	0.0224969	0	0	0	0	0	0	0	0	0
4930563E18Rik	0	0	0.207374	0.0582802	0.04355	0.0389614	0	0.0649318	0	0.0472944	0.0408914	0	0.0996623	0.163825	0.217695	0.0439327	0	0.0834065
4930563E22Rik	0.130483	0.122461	0.141437	0.0260411	0.058173	0.0349581	0.0907093	0.258224	0.0827008	0.0620132	0.053921	0.0231883	0.284041	0.143446	0.256053	0.0394581	0.0364762	0.074012
4930563F08Rik	0	0	0	0	0	0	0	0	0	0	0	0	0	0	0	0	0	0
4930563M20Rik	0	0	0	0	0	0	0	0	0	0	0	0	0	0	0	0	0	0
4930564B18Rik	0	0	0	0	0	0	0	0	0	0	0	0	0	0	0	0	0	0
4930564C03Rik	0	0.0419477	0	0	0	0	0	0	0	0	0	0	0	0	0	0	0	0
4930564D02Rik	0	0	0	0	0	0	0	0	0	0	0	0	0	0	0	0	0	0
4930565D16Rik	0	0	0	0	0	0	0	0	0	0	0	0	0	0	0	0	0	0
4930565N06Rik	0.577852	0.092356	0.684676	0.0704318	0.135247	0.0952769	0.152666	0.191249	0.246031	0.247225	0.328766	0.149407	0.200376	0	0	0.10289	0.411176	0.216009
4930567H12Rik	0	0.0531891	0	0	0	0	0	0	0	0	0	0	0	0	0	0	0	0
4930567H17Rik	0	0	0	0	0	0	0	0	0	0	0	0	0	0	0	0	0	0
4930567J20Rik	0	0	0	0	0	0	0	0	0	0	0	0	0	0	0	0	0	0
4930567K20Rik	0	0	0	0	0	0	0	0	0	0	0	0	0	0	0	0	0	0
4930568D16Rik	0	0	0	0	0	0	0	0	0	0	0	0	0	0	0	0	0	0
4930568E12Rik	0	0	0	0	0	0	0	0	0	0	0	0	0	0	0	0	0	0
4930568G15Rik	0	0	0	0	0	0	0	0	0	0	0	0	0	0	0	0	0	0
4930570G19Rik	0.0267233	0.0840827	0.257933	0	0	0	0.0289141	0.161808	0.196124	0	0	0	0.425869	0	0.0823732	0	0	0
4930571K23Rik	0	0	0	0	0	0	0	0	0	0	0	0	0	0	0	0	0	0
4930572K03Rik	0	0	0	0	0	0	0	0	0	0	0	0	0	0	0	0	0	0
4930572O03Rik	0	0.0381332	0	0	0	0	0	0	0	0	0	0	0	0	0	0	0	0
4930572O13Rik	0	0	0	0	0	0	0	0	0	0	0	0	0	0	0	0	0	0
4930573O16Rik	0	0	0	0	0	0	0	0	0	0	0	0	0	0	0	0	0	0
4930577N17Rik	0.967663	1.30633	1.53463	0.518694	0.133772	0.574801	0.872842	2.22132	2.58714	0.568311	0.539702	0.663503	2.10148	2.86988	1.97773	0.474664	0.445065	0.430323
4930578C19Rik	0.205543	0.270217	0.703256	0	0	0.0315726	0.0876907	0.26968	0.474377	0.0381035	0	0.0429707	0.659455	0.230669	0.664641	0.144473	0	0.0690094
4930578E11Rik	0	0	0	0	0	0	0	0	0	0	0	0	0	0	0	0	0	0
4930578I06Rik	0	0.0530578	0	0	0	0	0.0695202	0.0829494	0.0630349	0	0.0535083	0	0.0668592	0	0	0.0606115	0	0
4930578M01Rik	0	0.0766919	0.149584	0	0	0	0.298372	0.121667	0	0	0	0	0.367294	0.104694	0.273769	0	0	0
4930578N18Rik	0	0	0	0	0	0	0	0	0	0	0	0	0	0	0	0	0	0
4930579F01Rik	0.0415516	0.0328005	0	0.231976	0.250734	0.127648	0	0	0	0.0783676	0.0337969	0.174646	0	0	0	0.187028	0.240238	0.0714098
4930579G18Rik	0.535639	0.406379	0.55139	0.142663	0.185148	0.0652379	0.276003	0.768164	0	0.365524	0.210042	0.044058	0.825	0.411903	0.933176	0.660444	0.142855	0.257572
4930579G24Rik	1.03568	1.17919	1.06795	0.64031	0.546183	0.958203	4.08862	6.13428	7.70857	1.14309	1.09538	1.32862	3.38185	3.60964	3.46068	0.770982	0.368973	0.676777
4930579K19Rik	0.805394	0.808163	0.458057	0	0.144096	0.0658438	0.504628	1.00191	0.935593	0.311116	0	0.0888931	0.771936	0.64262	0.625571	0.217909	0.0681902	0.209684
4930581F22Rik	2.9989	3.69982	3.12719	4.69312	2.49454	3.33423	2.04388	5.23326	2.94025	5.96508	6.33968	6.82014	2.26113	2.17567	2.68958	3.36769	3.46127	2.42119
4930583K01Rik	0	0.0664737	0	0	0	0.0662226	0	0	0	0	0	0	0	0	0	0	0.0696534	0.0715953
4930583P06Rik	0	0	0	0	0	0	0	0	0	0	0	0	0.106583	0	0	0	0	0
4930584F24Rik	0	0	0	0	0	0	0	0	0	0	0	0	0	0	0	0	0	0
4930590J08Rik	0	0	0	0	0	0	0	0	0.0186704	0	0	0	0	0	0.028871	0	0.0159837	0
4930590L20Rik	0	0	0	0	0	0	0	0	0	0	0	0	0	0	0	0	0	0
4930591A17Rik	0	0	0	0	0	0	0	0	0	0	0	0	0	0	0	0	0	0
4930592A05Rik	2.07971	2.3029	2.62049	2.49987	3.6985	5.42277	0.878477	1.82296	1.51829	3.01969	4.83603	3.79033	3.38477	1.01408	1.22364	3.68255	4.34851	4.28199
4930592I03Rik	0	0	0	0	0	0	0	0	0	0	0	0	0	0	0	0	0	0
4930593A02Rik	0	0	0	0	0	0	0	0	0	0	0	0	0	0	0	0	0	0
4930593C16Rik	0	0	0	0	0	0	0	0	0	0	0	0	0	0	0	0	0	0
4930594C11Rik	0.0521791	0	0	0	0	0	0	0	0	0	0	0	0	0	0	0	0	0
4930595M18Rik	0	0	0	0	0	0	0	0	0	0	0	0	0	0	0	0	0	0
4930596D02Rik	0	0	0	0	0	0	0	0	0	0	0	0	0	0	0	0	0	0
4930597G03Rik	0	0	0	0	0.0496541	0	0	0	0	0	0	0	0	0	0	0	0	0
4930598F16Rik	0	0	0	0	0	0	0	0	0	0	0	0	0	0	0	0	0	0
4930599N23Rik	0.17121	0.338495	0.429686	0	0.577389	0.195093	0	0.115324	0.565049	0.330547	0.0711233	0.277769	0.46191	0.629541	0.889292	0.304953	0.285682	0.223599
4931402G19Rik	0.0597072	0.0707091	0.0735474	0.0351233	0.0523869	0.0698952	0.0624449	0.193012	0.027736	0.112473	0.145104	0.154559	0.0590337	0.0977389	0.129093	0.156248	0.147822	0.12335
4931403E22Rik	0.250215	0.303505	0.205851	0.578929	0.108587	0.28859	0.264528	0.332288	0.118667	0.237016	0.712485	0.131064	0.508456	0.414867	0.366105	0.444053	0.308883	0.53313
4931403G20Rik	0	0	0	0	0	0	0	0	0	0	0	0	0	0	0.0574423	0	0	0
4931406B18Rik	0	0	0	0	0	0	0.0192269	0	0	0.0166567	0	0	0	0	0	0	0	0
4931406C07Rik	23.3203	24.982	23.9594	123.209	133.341	138.164	12.0572	24.6676	17.6946	94.4065	93.0496	92.7621	45.1273	23.2669	38.157	130.779	115.818	127.356
4931406H21Rik	0.0344372	0.0264782	0.0140201	0	0	0.0123792	0.0177966	0.021191	0.0314016	0.0313777	0.0272587	0	0.0337048	0.0536529	0.0723739	0.0148923	0	0.0285474
4931406P16Rik	4.94807	5.2054	6.6469	2.5085	2.26754	2.53558	3.93236	7.54745	6.03777	3.92064	3.38923	3.29628	12.5121	8.32131	11.0893	3.44469	3.10297	3.30682
4931408C20Rik	0	0	0	0	0	0	0	0	0.0122054	0	0	0	0	0.0699994	0	0	0	0
4931408D14Rik	0.8294	0.689742	0.937617	3.23797	2.66309	3.41965	0.636536	0.649881	0.737804	7.64346	4.63218	7.79434	0.264405	0.052483	0.139662	2.45236	1.78432	2.88826
4931409K22Rik	0	0	0	0	0	0	0	0	0	0	0	0	0	0	0	0	0	0
4931414P19Rik	1.62501	3.10964	2.13777	1.72862	1.14306	1.69291	1.15904	2.16083	1.74719	0.921547	1.41317	1.36148	3.28268	2.69196	2.94668	1.33026	1.69869	1.46113
4931417E11Rik	0	0	0	0	0	0	0	0	0	0	0	0	0	0	0	0	0	0
4931419H13Rik	0	0	0	0	0	0	0	0	0	0	0	0	0	0	0	0	0	0
4931420L22Rik	0	0	0	0	0	0	0	0	0	0	0	0	0	0	0	0	0	0
4931423N10Rik	0	0	0.0635326	0	0.034161	0	0	0	0.0352511	0	0.0315374	0	0.0754826	0	0	0	0	0
4931428F04Rik	0.657868	0.798622	0.795635	0.26086	0.287896	0.1039	0.503219	0.884567	0.753744	0.219932	0.210164	0.336545	1.28328	0.778636	0.978033	0.310823	0.23016	0.194727
4931428L18Rik	0	0	0	0	0	0	0	0	0.0715687	0	0	0	0	0	0	0	0	0
4931429I11Rik	0	0.0155621	0.100644	0	0.0360275	0	0.0412564	0	0.0373156	0	0	0	0	0.0211248	0.0575595	0	0.0513661	0
4931429L15Rik	0	0	0.0500171	0	0	0	0	0	0	0	0	0	0	0	0.0421391	0	0	0
4931429P17Rik	0	0	0	0	0	0	0	0	0	0	0	0	0	0	0	0	0	0
4931430N09Rik	0	0	0	0	0	0	0	0	0	0	0	0	0	0	0	0	0	0
4931431B13Rik	0	0	0	0	0	0	0	0	0	0	0	0	0	0	0	0	0	0
4931431C16Rik	0.0798088	0.108964	0.153636	0.0311839	0.0232898	0.0422401	0.0279523	0.0711584	0	0.0764059	0.0662133	0.0287689	0.137856	0.0894579	0.356828	0.072039	0.0891868	0.0460725
4931431F19Rik	0	0	0	0	0	0	0	0	0	0	0	0	0	0	0	0	0	0
4931440F15Rik	0	0.0171197	0	0	0	0	0	0	0	0	0.0171238	0	0	0.0227123	0.0618941	0.0560093	0	0
4931440J10Rik	0	0	0	0	0	0	0	0	0	0	0	0	0	0	0	0	0	0
4931440L10Rik	0	0	0	0	0	0	0	0	0	0	0	0	0	0	0	0	0.0419257	0
4931440P22Rik	0.254724	0.561725	0.287148	0.187517	0.191456	0.243544	0.251251	0.473884	0.700381	0.287545	0.252357	0.49951	0.528465	0.251799	0.691397	0.259614	0.408594	0.229552
4932411E22Rik	0	0	0.042236	0	0	0	0	0	0	0	0	0	0	0	0	0	0	0
4932411N23Rik	0	0	0	0	0	0	0	0	0	0	0	0	0	0	0	0	0	0
4932412D23Rik	0	0	0	0	0	0	0	0	0	0	0	0	0	0	0	0	0	0
4932413F04Rik	0	0	0	0	0	0	0	0	0	0	0	0	0	0	0	0	0	0
4932414J04Rik	0	0	0	0	0	0	0	0	0	0	0	0	0	0	0	0	0	0
4932414N04Rik	0	0	0	0	0	0	0	0	0	0	0	0	0	0	0	0	0	0
4932415M13Rik	0	0	0	0	0	0	0	0	0	0	0	0	0	0	0	0	0	0
4932416H05Rik	0.689091	0.581221	0.904363	0.282846	0.133092	0.119091	0.247385	0.806553	0.608468	0.444393	0.382401	0.272625	0.874524	0.615334	1.34007	0.333792	0.0642165	0.374459
4932416K20Rik	0	0	0	0	0	0	0	0	0	0	0	0	0	0	0	0	0	0
4932418E24Rik	0.0196347	0.0300652	0.0640924	0	0	0	0	0.0719115	0.0179861	0	0	0.0197184	0.115927	0.0605441	0.0548632	0	0	0.0163575
4932429P05Rik	0	0	0	0	0	0	0	0	0	0	0	0	0	0	0	0	0	0
4932435O22Rik	0.0210694	0.0166842	0.0346409	0	0	0	0	0	0	0	0	0	0.0207436	0	0	0	0	0
4932438A13Rik	3.84642	4.39817	3.5775	3.96405	4.73625	4.04605	2.32798	4.43208	3.07756	3.81219	4.24633	4.19935	3.87579	2.29385	3.23421	3.76269	5.4487	5.31089
4932438H23Rik	0.0303914	0.226359	0.348418	0.0358335	0	0	0.162646	0.568899	0.292518	0	0	0	0.397207	0.205792	0.215418	0.0265443	0	0
4932441J04Rik	0	0	0	0	0	0	0	0	0	0	0	0	0.212227	0	0	0	0	0
4932443I19Rik	0	0	0	0	0	0	0	0	0	0	0	0.097211	0	0	0	0	0	0
4932702P03Rik	0	0.0952394	0	0	0	0	0	0	0	0.113523	0	0	0	0	0	0	0	0
4933400A11Rik	0	0	0	0	0	0	0	0	0	0	0	0	0	0	0	0	0	0
4933400B14Rik	0	0	0	0	0	0	0	0	0	0	0	0	0	0	0	0	0	0
4933400C23Rik	0	0	0	0	0	0	0	0	0	0	0	0	0	0	0	0	0	0
4933400F21Rik	0	0.0148271	0.0155447	0	0	0	0	0	0	0	0	0.0190165	0	0	0	0	0	0
4933400L20Rik	0	0	0	0	0	0	0	0	0	0	0	0	0	0	0	0	0	0
4933401B06Rik	0	0	0	0	0	0	0	0	0	0	0	0	0	0	0	0	0	0
4933401D09Rik	0	0	0	0	0	0	0	0	0	0	0	0.0555733	0	0	0	0	0.0451355	0.0439546
4933401H06Rik	0	0.123212	0.0662599	0	0	0	0	0	0	0	0.0647427	0	0	0	0	0	0	0.0667338
4933402C06Rik	0	0	0	0	0	0	0	0	0	0	0	0	0	0	0	0	0	0
4933402D24Rik	0	0.185518	0.128322	0	0.0343557	0.0614398	0	0.20252	0.110269	0	0	0	0.077854	0.128343	0	0	0.0975502	0.0329703
4933402E13Rik	0	0	0	0	0	0	0	0	0	0	0	0	0	0	0	0	0	0
4933402J07Rik	0	0	0	0	0	0	0	0.0715141	0	0	0	0	0	0	0	0	0	0
4933402J10Rik	0	0	0	0	0	0	0	0	0	0	0	0	0	0	0	0	0	0
4933402J15Rik	0	0	0	0	0	0	0	0	0	0	0	0	0	0	0	0	0	0
4933402N03Rik	0	0	0	0	0	0	0	0	0	0	0	0	0	0	0	0	0	0
4933402N22Rik	0	0	0	0	0	0	0	0	0	0	0	0	0	0	0	0	0	0
4933402P03Rik	0	0	0	0	0	0	0	0	0	0	0	0	0	0	0.0630853	0	0	0
4933403O08Rik	0	0	0	0	0	0	0	0	0	0	0	0	0	0	0	0	0.0388105	0
4933404G15Rik	0	0	0	0	0	0	0	0	0	0	0	0	0	0	0	0	0	0
4933404K08Rik	0	0	0	0	0	0	0	0	0	0	0	0	0	0	0	0	0	0
4933404O12Rik	1.81982	1.65623	1.90634	2.11873	1.78143	1.97931	3.12607	4.44904	4.04331	1.57363	2.03936	1.61877	3.23174	4.33477	3.60444	1.84465	1.71431	1.77524
4933405D12Rik	0	0	0	0.124468	0.17953	0.0823634	0	0	0	0	0	0.344778	0	0.243994	0	0.188526	0.179124	0.182077
4933405E24Rik	0	0	0	0	0	0	0	0	0.0555053	0.057797	0	0	0	0	0	0	0	0
4933405L10Rik	0	0.0458228	0	0	0	0.0424161	0	0	0.0541323	0	0	0	0.0617737	0.0600607	0.165864	0	0.14776	0.0518292
4933405O20Rik	0	0	0	0	0	0	0	0	0	0	0	0	0	0	0	0	0	0
4933406C10Rik	0.306327	0.405707	0.180845	0	0.111738	0.0989166	0.0906852	0.2806	0.0403844	0.0405436	0.0348969	0	0.388751	0.186695	0.0626259	0.0756335	0.0713418	0
4933406D12Rik	0	0	0	0	0	0	0	0	0	0	0	0	0	0	0	0	0	0
4933406F09Rik	0	0	0	0	0	0	0	0	0	0	0	0	0	0	0	0	0	0
4933406G16Rik	0	0	0	0	0	0	0	0	0	0	0	0	0	0	0	0	0	0
4933406I18Rik	0.163595	0.122903	0.0543437	0.267203	0.206655	0.234691	0.0825389	0.103691	0.217894	0.235177	0.0674954	0.170207	0.0681589	0.21323	0	0.21511	0.346027	0.136246
4933406J08Rik	0	0	0	0	0	0	0	0	0	0	0	0	0	0	0	0	0	0
4933406J10Rik	0	0	0	0	0	0	0	0	0	0	0	0	0	0	0	0.0616094	0	0
4933406K04Rik	0	0	0	0	0	0	0	0	0	0	0	0	0	0	0	0	0	0
4933406M09Rik	0	0	0.0358147	0	0	0	0	0	0	0	0	0	0	0	0	0	0	0
4933407E24Rik	0	0	0.0300098	0	0	0	0	0	0	0	0	0	0.0365683	0	0.0519763	0	0	0
4933407G14Rik	0	0	0	0	0	0	0	0	0	0	0	0	0	0	0	0	0	0.0542977
4933407I05Rik	0	0	0	0	0	0	0	0	0	0	0	0	0	0	0	0	0	0
4933407K13Rik	0.645505	0.635985	0.766728	0.343408	0.205763	0.169627	0.358805	0.338634	0.433937	0.283978	0.295547	0.295684	1.19504	0.527334	0.878841	0.371286	0.332325	0.509549
4933407L21Rik	0.130122	0.15067	0.0532729	0	0	0	0.066846	0.0803951	0.058417	0	0	0	0	0.067474	0.181119	0	0	0
4933408B17Rik	0.204039	0.176236	0.194474	0.0338854	0	0	0.0597024	0.0742991	0.0787552	0.0275841	0.023803	0.0591458	0.34429	0.185137	0.165826	0.0255823	0.0488959	0.119483
4933408J17Rik	0.0831466	0.0684026	0.067693	0.0956648	0	0.0647119	0.0443043	0.111475	0.486583	0.0391003	0	0.178718	0.171376	0.278405	0.0627525	0.110941	0.203792	0
4933408N05Rik	0	0.0411676	0.0411288	0.118605	0	0.039596	0	0	0.0481307	0.0950779	0.0410092	0.0533496	0	0.112662	0	0	0.0414429	0.0848457
4933409G03Rik	0	0	0	0	0	0	0	0	0	0	0	0	0	0	0	0	0	0
4933409K07Rik	0	0	0	0	0	0	0	0	0	0	0	0	0	0	0.0197799	0	0	0
4933411E08Rik	0	0	0	0	0	0	0	0	0	0	0	0	0	0	0	0	0	0
4933411G06Rik	0	0	0	0	0	0	0	0	0	0	0	0	0	0	0	0	0	0
4933411G11Rik	0	0	0	0	0	0	0.0357275	0	0	0	0	0	0	0	0	0	0	0
4933411K16Rik	0.545298	0.374793	0.635152	4.15236	1.48006	2.46377	0.279894	0.279689	0.0825841	2.8542	3.24744	1.20047	0.5415	0.136995	0.379755	3.76092	2.96466	3.22609
4933411K20Rik	3.49718	3.19971	4.18689	2.95544	2.83502	2.89631	1.98134	2.95833	2.73709	3.66431	2.85221	3.07262	5.25097	3.00142	4.06022	3.09129	3.22723	2.57575
4933412E12Rik	0.786855	0.789776	1.41614	0.294035	0.0900164	0.300635	0.599025	1.45157	1.32767	0.398437	0.303603	0.276875	1.90269	2.14151	1.80063	0.139646	0.456658	0.180747
4933412E24Rik	0	0	0	0	0	0	0	0	0	0	0	0	0	0	0	0	0	0
4933412O06Rik	0	0	0	0	0	0	0	0	0.0659007	0	0	0	0	0	0	0	0	0
4933413G19Rik	0	0.0485702	0	0	0	0.0465092	1.89E-10	0.162894	0.235433	0	0	0	7.81E-11	0.0663454	0	0	0	0
4933413J09Rik	0.0615932	0.143592	0.133962	0.0685598	0	0.015334	0.0648579	0.103961	0.0944202	0.0377407	0	0	0.158595	0.0218568	0.144725	0.0350018	0.016506	0.0505619
4933413L06Rik	0	0	0	0	0	0	0	0	0	0	0	0	0	0	0	0	0	0
4933415F23Rik	0	0	0	0	0	0	0	0	0	0	0	0	0	0	0	0	0.0329205	0
4933416C03Rik	0	0	0	0	0	0	0	0	0	0	0	0	0	0	0	0	0	0
4933416E03Rik	0	0	0	0	0	0	0	0	0	0	0	0	0	0	0	0	0	0
4933416I08Rik	0	0	0	0	0	0	0	0	0	0	0	0	0	0	0	0	0	0
4933416M06Rik	0.0584121	0.0450695	0.0484814	0.807448	0.203405	0.855033	0	0	0	0.110689	0.431011	0.420536	0	0	0	0.208428	0.243781	0.245804
4933416M07Rik	2.25888	3.50468	2.63972	0.88064	0.212388	0.98096	1.4611	3.23549	3.7401	0.98564	0.728631	0.565947	2.9357	3.01509	3.12942	0.477414	0.492104	0.464085
4933417A18Rik	0	0.0517039	0	0	0	0.0525692	0	0	0	0	0	0	0	0	0	0.0602514	0	0
4933417D19Rik	0.272773	0.125433	0.314024	0.171571	0.176829	0.194771	0.0568039	0.0686031	0.049593	0.100204	0.258328	0.27227	0.108314	0.113754	0.154458	0.327311	0.349425	0.409234
4933417E11Rik	0	0	0	0	0	0	0	0.0792298	0	0	0	0	0.122037	0.196726	0	0	0.0508512	0
4933417G07Rik	0	0	0	0	0	0	0	0	0	0	0	0	0	0	0	0	0	0
4933417O13Rik	0	0	0	0	0	0	0	0	0	0	0	0	0	0	0	0	0	0
4933421I07Rik	0	0	0	0	0	0	0	0	0	0	0	0	0	0	0	0	0	0
4933421O10Rik	1.85738	2.04023	1.93797	1.18077	0.748193	0.528789	0.986182	1.78721	1.67616	0.97955	0.981261	1.26663	2.14169	1.46794	2.05872	0.914406	0.907955	0.879494
4933422A05Rik	0	0	0.0444685	0	0	0	0	0.0686474	0	0	0	0	0.0523094	0	0.0762034	0	0	0
4933422H20Rik	0	0	0	0	0	0	0	0	0	0	0	0	0.0356338	0.0370734	0.0502773	0	0	0
4933424G05Rik	0	0	0	0	0	0	0	0	0	0	0	0.0416031	0	0.0437104	0	0	0	0
4933424G06Rik	0	0	0.0522033	0	0.0566731	0	0	0.0848777	0.0604532	0	0	0	0.0658729	0.137997	0	0	0	0
4933425B07Rik	0	0	0	0	0	0	0	0	0	0	0	0	0	0	0	0	0	0
4933425L06Rik	0	0	0	0	0	0	0	0	0	0	0	0	0.0322927	0	0	0	0	0
4933426M11Rik	16.3128	20.8455	16.2847	10.0888	8.63422	9.94394	11.1984	19.7872	16.0952	10.5423	10.1219	9.39695	20.7666	15.0266	17.7089	9.768	10.9833	12.0471
4933427D06Rik	0	0	0	0	0	0	0	0	0	0	0	0	0	0	0	0	0	0
4933427D14Rik	2.24843	2.38447	2.63189	0.572711	0.472452	0.496858	1.42911	2.80614	2.28568	0.707093	0.804582	0.6775	3.5109	2.75379	3.49152	0.676074	0.564796	0.687058
4933427E11Rik	0	0	0.210333	0	0.100899	0.135367	0.062464	0.0791519	0.273249	0.116985	0.100923	0.252582	0.126842	0.063126	0.0878606	0	0.10269	0.051356
4933427E13Rik	0	0	0	0	0	0	0	0	0	0	0	0	0	0	0	0	0	0
4933427G17Rik	0.0886804	0.0717013	0.0722726	0	0.0374509	0	0.233502	0.174717	0.083086	0	0	0	0	0.0984233	0.0650861	0	0	0.0361002
4933427I22Rik	0	0	0	0	0	0	0	0	0	0	0	0	0	0	0	0	0	0
4933428C19Rik	0	0	0	0	0	0	0	0	0	0	0	0	0	0	0	0	0	0
4933429K18Rik	0	0	0	0	0	0	0	0	0	0	0	0	0	0	0	0	0	0
4933429O19Rik	0	0	0	0	0	0	0	0	0	0	0	0	0	0	0	0	0	0
4933430H16Rik	0	0	0	0	0	0	0	0	0	0	0	0	0	0	0	0	0	0
4933430I17Rik	0.134621	0.179743	0.140831	0.0382602	0.0884835	0.0518191	0.0681574	0.086296	0	0	0.0281456	0.0704883	0.135967	0.0700717	0.334291	0	0.0573108	0
4933430M04Rik	0	0	0	0	0	0	0	0	0	0	0	0	0	0	0	0	0	0
4933430N04Rik	0	0	0	0	0	0	0	0	0	0	0	0	0	0	0	0	0	0
4933431E20Rik	2.40225	2.91844	2.91757	1.24422	0.8679	0.873296	1.58258	2.2602	1.80876	0.927384	1.1259	0.958242	4.77792	2.55691	4.08814	1.40472	1.04279	1.27861
4933431G14Rik	0.694584	0.0694361	0.0361248	0.0503242	0	0	0	0.0558224	0.0805385	0.265143	0.275143	0.0572389	0.109799	0	0.187684	0.294255	0.423095	0.278287
4933432G23Rik	0	0	0	0	0	0	0	0	0	0	0	0	0	0	0	0	0	0
4933432I03Rik	0.0735127	0	0	0	0	0	0.0780541	0	0	0	0	0.150411	0.0728245	0	0.107675	0	0	0
4933432I09Rik	0	0	0.0441701	0	0	0	0	0.137582	0	0	0	0	0	0.0592158	0	0	0	0
4933432K03Rik	0	0	0	0	0	0	0	0.200308	0	0	0	0	0	0	0	0	0	0
4933433C11Rik	0	0.0851017	0	0.0560524	0	0	0	0	0	0	0	0	0	0	0.156293	0	0.0423629	0
4933433F19Rik	0	0	0	0	0	0	0	0	0	0	0	0	0	0	0	0	0	0
4933433G08Rik	0	0	0	0	0	0	0	0	0	0	0	0	0	0	0	0	0	0
4933433G15Rik	0	0.0526151	0.0535167	0	0	0	0	0	0	0	0	0	0.0664965	0	0	0	0	0
4933433G19Rik	0	0.0562118	0.0594985	0.08077	0	0	0	0	0.0658558	0.130402	0	0.072232	0	0.0768669	0.100589	0.183319	0.172506	0.115698
4933433H22Rik	0	0.0283405	0	0	0	0	0	0	0	0	0	0	0.0725199	0.076663	0	0	0	0
4933434E20Rik	17.8563	20.4512	18.5754	13.6477	15.0272	16.7579	13.9268	21.6035	17.8996	13.722	15.9518	17.1215	24.3154	18.69	20.1279	15.6134	12.2191	14.3886
4933434I20Rik	0	0	0	0	0	0	0	0	0	0	0	0	0	0	0	0	0	0
4933436C20Rik	0	0.049276	0.0512231	0	0	0	0.0637638	0	0.116191	0	0	0	0	0.0658982	0	0	0.0506348	0
4933436E23Rik	0	0	0	0	0	0	0	0	0	0	0	0	0	0	0	0	0	0
4933436H12Rik	0	0	0	0	0	0	0	0	0	0	0	0	0	0	0	0	0	0
4933436I01Rik	0	0	0	0	0	0	0	0	0	0	0	0	0	0	0	0	0	0
4933438B17Rik	0	0	0	0	0	0	0	0	0	0	0	0	0	0	0	0	0	0
4933438K21Rik	0	0.0282601	0	0.0892144	0.136631	0.0903284	0	0	0	0.178929	0.123653	0.116309	0	0	0	0.167038	0.0632481	0.093053
4933439C10Rik	4.67354	5.3946	4.0949	1.73725	0.679139	0.70253	2.2694	4.61286	5.04678	1.37989	1.27708	1.81254	5.8792	3.26222	5.50213	1.45714	1.02661	1.38521
4933439K11Rik	0.716031	1.40027	0.647773	0	0	0.0533018	0.516219	1.07913	0.26555	0	0	0.0741117	0.424528	0.525226	1.19401	0	0	0.120544
4933440J02Rik	0	0	0	0.151546	0.171078	0.101911	0	0	0	0.239888	0.101748	0	0	0	0	0.163451	0.104673	0.104019
4933440M02Rik	0	0	0.0344775	0	0	0	0.0442501	0.110323	0	0	0	0	0	0	0	0	0	0.0349906
5031410I06Rik	0	0	0.0394282	0	0	0	0	0.0305954	0	0	0	0	0.0235968	0	0	0	0	0
5031414D18Rik	0.267649	0.380519	0.726552	0.210262	0.0665544	0.119887	0.309003	0.890751	0.477897	0.0491848	0.128205	0.359857	1.10794	1.27686	0.729049	0.231144	0.389074	0.310549
5031425E22Rik	4.14609	6.26272	4.69939	3.6922	2.99501	3.4725	3.69279	6.97879	5.11344	3.07849	2.81786	4.00512	7.34609	5.36036	7.41165	3.25488	3.26265	3.98243
5031425F14Rik	0	0.123926	0.162296	0.0413902	0.0603253	0.246015	0.0412459	0.192237	0.17956	0.109222	0.0317408	0.0826002	0.473546	1.00985	1.04864	0.370458	0.221102	0.301307
5031426D15Rik	0.0134605	0.0660534	0.0659608	0	0.0123417	0.0221597	0	0.0181303	0.0774164	0.0254755	0.0109655	0	0.0270653	0	0.0203819	0.0355488	0.0448607	0
5031434C07Rik	0	0.0295256	0.0300837	0	0	0	0	0	0	0	0	0	0	0	0	0	0	0
5031434O11Rik	0.94876	1.2602	0.965207	0.134916	0.102752	0	1.3689	1.11016	1.0293	0	0.197101	0.128064	0.985176	0.916977	1.06744	0	0.0986033	0.103815
5031439G07Rik	7.05002	8.60405	8.50285	9.23518	6.93251	9.41899	7.10657	13.2648	11.6165	10.3796	10.5608	11.417	12.8042	13.809	12.6439	6.55452	8.78641	6.99815
5033403H07Rik	4.72517	7.06998	5.00342	51.2978	42.6318	47.5644	3.66157	8.14985	4.3615	27.4743	28.5911	39.8565	4.30804	0.96344	2.63677	29.1839	32.8517	29.0405
5033404E19Rik	0	0	0	0	0	0	0	0	0	0	0	0	0	0	0	0	0	0
5033406O09Rik	2.34954	4.02604	2.71626	4.13941	4.96632	4.04363	1.42088	3.28276	3.16349	3.23749	4.18974	3.61148	3.20877	2.14424	4.19393	2.44694	2.68934	2.40844
5033411D12Rik	4.34422	3.92174	5.07285	29.9971	37.4179	33.018	1.43988	2.954	1.11414	25.1207	24.3822	24.2372	1.89459	0.717891	0.827441	21.4504	20.6881	18.373
5330411J11Rik	0	0	0	0.112475	0	0	0	0	0.095892	0	0	0	0	0	0	0	0.0412426	0
5330413P13Rik	0	0.0151318	0	0	0	0	0	0	0.0178955	0	0.0155118	0	0	0	0	0	0	0
5330417C22Rik	36.4254	49.1817	25.4748	1.00811	0.760646	0.694982	18.3838	16.5997	15.6841	3.39586	2.04023	2.54998	16.3966	14.1494	13.1879	4.24914	6.58433	6.2008
5330426P16Rik	1.25337	1.53413	2.41702	0.370165	0.277961	0.373348	1.52619	2.59504	2.19093	0.298125	0.48669	0.498927	2.40578	2.19226	2.60061	0.212718	0.528398	0.465945
5330434G04Rik	0	0	0.0161024	0	0	0	0	0	0	0	0	0	0	0	0	0	0	0
5330439B14Rik	0	0	0.0410693	0	0	0	0	0	0	0	0	0	0	0	0.0731119	0	0	0
5430401F13Rik	0	0	0	0	0	0	0	0	0	0	0	0	0	0	0	0	0	0
5430402E10Rik	0	0	0	0	0	0	0	0	0	0	0	0	0	0	0	0	0	0
5430402O13Rik	0.259649	0.373751	0.563435	0.191515	0.463536	1.40672	0.179541	0.329807	0.478396	1.06576	0.725305	0.656122	0.256912	0.183803	0.857414	0.298308	0.700039	0.427046
5430403N17Rik	0	0.0219184	0	0	0	0	0	0	0	0	0	0	0.0836119	0.0302273	0	0	0	0
5430405H02Rik	0.568633	1.19264	1.08497	0.684565	0.301981	0.713668	0.266243	0.506608	1.63101	0.460091	0.702653	0.695643	1.56489	1.38472	1.28628	0.495078	0.850404	0.484434
5430416N02Rik	2.56911	3.97133	2.98691	2.77222	3.79761	2.28281	4.65229	6.7979	6.07908	2.81687	2.72915	3.78119	5.37153	6.08983	5.03161	2.26144	1.62688	2.26324
5430416O09Rik	0.149343	0.302705	0.298942	0.0354073	0.0528581	0.0236758	0.0171076	0.221498	0.163051	0.059531	0.103557	0	0.189069	0.153815	0.249464	0.167699	0.118281	0.133699
5430417L22Rik	6.57008	6.11997	7.4992	2.59617	3.05436	2.70436	6.57355	10.5502	9.11784	2.39725	3.09687	3.66325	8.22273	5.91759	5.38569	2.37953	2.95619	2.96282
5430419D17Rik	0.179515	0.313847	0.184646	0	0	0	0.866676	0.11333	0.0623082	0	0	0	0.0875583	0.191521	0.44632	0	0	0
5430421F17Rik	0	0.0234158	0	0	0	0	0	0	0	0	0	0	0.0297981	0.0322829	0.0870008	0	0	0
5430421N21Rik	0.151626	0	0.117314	0	0	0	0.0380157	0.186261	0.579132	0	0	0.039939	0.342265	0.0511846	0.414911	0	0	0.0320133
5430425K12Rik	0	0	0	0	0	0	0.0582146	0	0	0	0	0	0	0	0.0822933	0.0505243	0	0
5430427M07Rik	0	0	0	0	0	0	0	0	0	0	0	0	0	0	0	0	0	0
5430427O19Rik	0.061221	0.14856	0.30306	0.0764955	0.131591	0.0842813	0.152463	0.0819649	0.193978	0.0780965	0.0839674	0.107964	0.324347	0.209118	0.243781	0.0540367	0.0858281	0.0678337
5430428K19Rik	0	0	0	0	0	0	0	0	0	0	0	0	0	0	0	0	0	0
5430434I15Rik	0	0	0	0	0	0	0	0	0	0	0	0.0576794	0	0	0	0	0	0
5430435G22Rik	2.44215	3.84231	4.74338	0.276013	0.166679	0.351577	1.69723	5.44368	4.44509	0.326249	0.584588	0.843897	4.89594	5.05167	4.63672	0.281946	0.184095	0.27032
5430437J10Rik	0.143331	0.341194	0.290583	0	0	0	0.299035	0.46285	0.462984	0.0664871	0.0576643	0	0.282289	0.394318	0.104395	0.0639023	0	0
5430440P10Rik	0	0.0517901	0.0574865	0	0	0	0.139274	0.0862246	0.125326	0	0	0	0.0729955	0	0	0	0	0
5530400C23Rik	0	0	0	0	0	0	0	0	0	0	0	0	0	0	0	0	0	0
5530401A14Rik	0	0.0316405	0	0	0	0	0	0	0	0	0	0	0	0	0	0	0	0
5530601H04Rik	1.35194	1.33364	1.36469	0.989306	0.512861	0.761299	0.869406	1.61621	0.898191	0.89222	0.947217	1.07048	2.75232	2.04442	1.97169	0.852484	0.782444	0.66274
5730403I07Rik	0.0410563	0.0339537	0	0	0	0	0	0	0	0	0	0	0	0	0	0	0	0
5730405O15Rik	0.691326	0.562191	0.494265	0.414865	0.45474	0.542502	0.0907108	0.341566	0.0816778	0.901714	0.853649	0.270968	0.437133	0.384989	1.01411	0.700609	0.576847	0.292546
5730408K05Rik	2.93517	5.2841	2.94316	1.54188	1.44353	0.532738	4.51322	9.70967	9.39274	1.68459	1.1639	2.9812	6.17606	9.76864	6.01743	3.00897	2.9014	1.49484
5730409E04Rik	3.83893	5.33057	5.52267	2.69131	2.812	3.09308	2.33086	3.71968	3.85415	2.30685	2.55326	2.99496	4.99731	3.84339	2.83764	2.57691	2.73264	2.54497
5730412P04Rik	0	0	0	0	0	0	0	0	0	0	0	0	0	0	0	0	0	0
5730416F02Rik	0.0927527	0.0709666	0	0	0	0.128257	0.0945285	0	0	0.0827787	0	0	0	0	0	0	0	0
5730420D15Rik	0.0623103	0.193729	0.102111	0.0685755	0	0.046185	0.128222	0.0787514	0.171571	0.404138	0.400586	0.127461	0.1868	0.132014	0.176541	0.272081	0	0.103848
5730422E09Rik	0.0404511	0	0	0	0	0.0311101	0.0421856	0.0535349	0	0	0	0.0424827	0.0823912	0	0.118612	0.0724352	0.0333883	0
5730435O14Rik	0	0.283952	0	0.385127	0.996711	0.692781	0	0	0.111417	0.225825	0.582566	0.242475	0	0	0	0.646188	0.687096	0.923265
5730455P16Rik	3.098	3.85409	3.79321	3.33592	4.3614	3.8515	2.61665	4.02325	3.20499	3.40245	3.47972	3.26823	4.63054	3.52546	3.70411	3.84169	3.58969	3.727
5730457N03Rik	0	0	0	0	0	0	0	0	0	0	0	0	0	0	0	0	0	0
5730460C07Rik	0	0	0	0	0	0	0	0	0	0	0	0	0	0.044529	0	0	0	0
5730480H06Rik	0.450488	0.247131	0.569563	0.314235	0.0936705	0.209563	0.213737	0.411553	0.579211	0.525523	0.783904	0.476323	0.85976	0.463391	0.92344	0.623688	0.295008	0.544486
5730488B01Rik	0	0	0.0315977	0	0	0	0	0.0525511	0	0	0	0	0	0.0409926	0	0	0	0
5730507C01Rik	1.03036	0.514265	1.76189	0.0365757	0.685892	0.31805	0.915647	1.34006	1.16909	0.511359	0.416655	0.440684	4.29763	1.70114	3.58738	0.634037	0.653411	0.470266
5730508B09Rik	5.63893	5.77295	5.57101	0.851171	0.914694	1.15693	4.43298	7.11113	6.80036	2.05067	1.5134	1.54943	4.46277	4.30503	3.72339	1.07061	1.08153	1.32006
5730522E02Rik	0	0	0	0	0.18134	0.121977	0.0529758	0.0668896	0	0	0	0	0.050161	0	0.15035	0.0448074	0.0819704	0.126076
5730559C18Rik	10.4349	16.6205	10.7226	0	0	0.016579	9.73393	20.3306	16.5844	0.0216503	0.0377234	0.0743026	19.4685	12.887	16.7418	0.101943	0.0374502	0
5830403L16Rik	0.0528844	0.0425299	0	0.118492	0	0.156908	0.0560594	0	0	0.095765	0.124685	0.162724	0	0	0.0767746	0.0450967	0.210858	0.0868401
5830411N06Rik	0.0722226	0.0390233	0.157279	0	0	0	0.0526438	0.117057	0.0894513	0	0	0	0.0951895	0.208048	0.26597	0	0	0.0198666
5830415F09Rik	1.12612	1.37045	1.18548	0.444188	0.704987	0.721703	0.710419	1.33082	0.915942	0.563398	0.654349	0.424298	0.89193	0.594506	0.45658	0.798203	0.855176	0.796145
5830416I19Rik	0	0.024325	0.0242556	0	0	0	0	0	0.0283983	0	0	0	0.029828	0.0335498	0.0892773	0	0	0
5830416P10Rik	0.0486055	0.102274	0.149656	0.0521858	0.0295991	0.0352271	0.0753824	0.10579	0.143077	0.0552389	0.0573384	0.0121921	0.368867	0.241284	0.170631	0.0826619	0.029104	0.0994303
5830417I10Rik	0.251947	0.241293	0.217571	0.105775	0.0746317	0.080462	0.245287	0.216826	0.217549	0.0829506	0.0975445	0.0392993	0.347088	0.270104	0.280446	0.0948234	0.0938243	0.122622
5830418K08Rik	1.5199	1.36447	1.7015	0.689778	0.656007	0.859413	1.82855	4.06713	2.90562	0.995882	0.917832	0.826291	2.71641	2.1655	3.28178	0.886463	0.668377	0.928031
5830418P13Rik	0	0	0	0	0	0	0	0	0	0	0	0	0.0336987	0.0364747	0.146922	0	0	0
5830428M24Rik	2.42462	1.02276	2.51048	0.0795775	0.0591442	0	1.07249	2.18719	1.07069	0	0	0.0725489	1.66439	2.25633	2.72272	0.122746	0.17418	0
5830432E09Rik	0.136722	0.10493	0.261486	0	0.074413	0	0.139698	0.282548	0.292661	0	0.109715	0.046356	0.591756	0.613036	0.449659	0	0.073919	0.154064
5830444B04Rik	0.0789519	0.147365	0.0662736	0.0292662	0	0.0198497	0.0557783	0.0514658	0.129561	0	0.0418679	0.0543363	0.121268	0.260779	0.233342	0.112844	0.042277	0.0438416
5830454E08Rik	0.900946	1.3391	1.17023	0.769383	0.814521	0.877498	0.616688	1.66262	0.817101	0.572605	1.16325	1.05751	1.42322	0.934479	0.7041	1.32462	1.00419	0.944352
5830473C10Rik	0.80639	0.833237	1.13101	12.7112	11.107	13.3376	1.46947	4.19407	1.11128	18.3104	18.8963	22.8644	1.49536	0.259988	0.300612	13.0407	10.6033	12.3371
5930403L14Rik	1.90744	1.94979	2.77006	0.0436726	0.0438543	0.0498223	1.74611	2.39493	2.14753	0.0125739	0.0436742	0.0709191	4.09629	2.71227	3.86822	0.0234069	0.0329037	0.0115399
5930412G12Rik	0	0.131363	0.162867	0	0	0	0	0.142279	0.0771783	0	0	0	0.0825463	0.090312	0.0397589	0	0	0
5930430L01Rik	2.66093	2.54807	3.04251	2.1481	1.72545	1.90617	1.63426	2.69275	2.65025	2.3693	2.65966	1.83135	2.66022	2.13713	2.21294	1.70857	1.91381	2.12972
5930438M14Rik	0	0	0	0	0	0.0908527	0	0	0	0	0	0	0	0	0	0	0	0
6030407O03Rik	0	0.0847486	0.0301466	0.0404208	0	0.13411	0.0755881	0.0457446	0	0.0997857	0.057829	0.11143	0.0712664	0.077588	0.204332	0.125282	0.146777	0.0895913
6030408B16Rik	0.125358	0	0.167775	0	0	0.030623	0.227786	0.712718	1.16715	0	0	0	0.800951	0.762113	0.610365	0	0	0.0338899
6030419C18Rik	1.13613	2.58084	2.88468	0.0294388	0	0.0620241	2.20151	3.95743	5.13419	0.0281586	0.0246031	0.0940574	10.0206	8.28123	7.12415	0.104705	0	0.0264404
6030440G07Rik	0.158886	0.127252	0.128782	0	0	0	0	0	0	0	0	0	0.0796359	0	0	0	0	0
6030443J06Rik	0.23198	0.107584	0.157489	0.220211	0.0967878	0.248643	0.102286	0.147509	0.0533451	0.226906	0.165364	0.231541	0.148584	0.105927	0.194493	0.226031	0.168821	0.262034
6030458C11Rik	11.1776	10.3668	13.8155	8.54517	6.58339	6.16621	7.58147	12.487	10.1906	9.10865	7.99601	7.51981	22.591	13.518	16.6669	9.15113	9.11956	9.98319
6030466F02Rik	0.101291	0.117579	0.204888	0	0	0	0.210302	0	0.185249	0	0	0.200365	0.150138	0.157804	0.071761	0.0868951	0	0
6030468B19Rik	0	0	0.0564986	0	0	0	0.0731628	0	0	0	0.0543903	0	0.285774	0.073753	0.203304	0.0593884	0	0
6030469F06Rik	0	0	0	0	0	0	0.0508852	0	0	0	0	0	0	0	0	0	0	0
6030498E09Rik	0	0	0.0572253	0	0.12079	0.0535786	0	0	0	0.0639244	0	0	0	0.0749086	0	0	0	0
6230400D17Rik	0.265847	0.290351	0.36115	0.10071	0	0.0679756	0.374974	0.353364	0.750828	0.247912	0.284934	0.189643	1.08898	0.588824	0.523791	0.447645	0.213896	0.436816
6330403A02Rik	1.33859	0.78096	2.60085	0.0109241	0.00828653	0.0371833	0.980088	2.95327	1.39767	0.037626	0.00814026	0.0522371	1.22786	1.10243	0.680374	0.0527208	0.0658956	0.0599462
6330403K07Rik	0.291329	0.154452	0.280572	0	0.0398872	0.0362087	0.150814	0.188976	0.0904117	0	0	0	0.499496	0.468328	0.425653	0.0422999	0.0400999	0
6330407A03Rik	0	0	0	0	0	0	0	0	0	0	0	0	0	0	0	0	0	0
6330408A02Rik	1.50465	1.95359	1.61265	0.91463	0.438307	0.958472	0.855048	1.80275	1.71021	0.597356	0.599838	1.0691	1.83353	1.65582	2.03	0.776194	0.650722	0.668323
6330409D20Rik	0	0	0.2155	0	0	0	0	0	0.12122	0	0.0523018	0.067054	0.06531	0.14159	0.18895	0.0569026	0	0.10923
6330410L21Rik	0	0	0	0	0	0	0	0	0	0	0	0	0	0	0	0	0	0.0152321
6330415B21Rik	0	0	0.0313673	0	0	0	0	0	0	0	0	0	0	0	0	0	0	0
6330416G13Rik	0.775383	1.10574	1.363	1.46341	1.53971	1.78135	1.19865	1.40773	1.77302	2.26666	2.57656	2.40952	2.49892	4.00823	2.83156	2.48451	2.46138	1.70859
6330418K02Rik	0.752639	0.925232	1.17775	0.934985	0.242209	0.420621	1.12939	0.710019	1.09095	1.09236	1.10072	0.681467	0.671914	1.33825	1.05541	0.604567	0.478424	0.319328
6330419J24Rik	1.94083	3.47508	2.16	0.0967831	0	0.0327654	0.807003	1.35982	1.3823	0	0.0544743	0	1.53639	0.981586	1.29355	0.0398274	0.0367197	0.0572395
6330549D23Rik	0.0267629	0	0.110076	0.0306528	0.0229832	0.0612946	0.0560293	0.0346667	0.07526	0.0249169	0.0216384	0	0.134082	0.146906	0.155938	0	0.0219209	0.0221985
6430411K18Rik	0	0	0	0	0	0	0	0	0	0	0	0	0	0	0	0	0	0
6430531B16Rik	0	0.275693	0.100286	0	0	0	0	0.370589	0.162646	0.0554594	0	0.0610233	0.237889	0.125131	0.249857	0.051048	0	0
6430548M08Rik	5.75336	4.63478	5.97062	1.37051	1.3376	1.25886	5.93234	5.80286	6.04162	1.39953	1.31025	1.72672	6.34706	6.80962	6.3612	1.59206	1.46281	1.58815
6430550D23Rik	0.232423	0.504135	0.30612	0.549797	0.413927	0.16966	0.236464	0.239174	0.106575	0.414606	0.687945	0.345406	0.185033	0.247743	0.59447	0.560221	0.606136	0.532453
6430562O15Rik	0.24264	0.740434	0.395426	1.02002	0.561274	0.442748	0.509332	0.870897	0.834592	0.329228	0.380248	0.695832	0.436422	0.391297	0.748421	0.836807	0.51327	0.535592
6430571L13Rik	0.168322	0.55837	0.227388	0.255348	0.150151	0.537389	0.231811	0.372963	0.175871	0.36978	0.256948	0.411533	0.189404	0.143303	0.154861	0.418129	0.388183	0.339341
6430573F11Rik	0.684662	1.42098	0.724371	0.914293	0.725341	0.644459	0.469808	0.817187	0.482195	0.387336	0.579948	0.54264	1.01804	0.516599	0.693773	0.908042	1.02237	0.876635
6430584L05Rik	0.021581	0.18498	0.0711042	0	0	0	0.0448414	0.082828	0.0798072	0.0200776	0	0	0.36075	0.0924597	0.0923959	0	0	0
6430706D22Rik	17.3582	19.8082	19.0888	37.7046	25.8387	29.9739	24.044	47.9091	43.2933	38.5599	36.5943	27.6463	37.6276	32.2503	40.0995	42.4173	33.3469	36.8505
6430710C18Rik	0.0470662	0.205828	0.0997581	0	0.0406353	0.0723324	0.0986902	0.122206	0.173233	0	0.0383921	0.0972123	0.234181	0.153967	0.204514	0.164972	0	0.0391405
6530402F18Rik	1.2831	1.85913	1.51743	0.180729	0.286449	0.340229	0.926762	1.76097	2.19006	0.397403	0.237082	0.462108	3.32141	3.0519	2.74759	0.39749	0.26451	0.362069
6530411M01Rik	0	0	0	0	0	0	0.0670391	0	0	0	0	0	0	0	0	0	0	0
6720401G13Rik	13.5267	12.1088	14.3712	7.58419	3.66485	3.35757	7.25043	10.2616	8.83463	6.67557	7.23916	6.23907	16.8444	8.87881	12.4159	8.682	6.42866	7.66011
6720468P15Rik	0	0.0945151	0.0483738	0	0	0	0	0.0769887	0	0	0	0.0611818	0.179326	0.258392	0.0859092	0	0.0482281	0.0491749
6720483E21Rik	0.0713839	0.0571238	0	0	0	0	0	0	0.0676675	0	0	0	0.293347	0.315678	0.213862	0	0	0
6720489N17Rik	0.542203	0.340018	0.71678	0	0	0.0244776	0.504756	0.763697	0.678723	0.220096	0.1664	0.121096	1.28492	0.666532	1.14289	0.0788183	0	0.0960833
6820408C15Rik	0.0698523	0.231339	0.058668	0	0	0	0.104465	0.043572	0.0622613	0	0	0	0.070234	0.140779	0.144079	0.0623293	0.0588818	0
6820431F20Rik	35.6724	27.2586	45.3203	15.8642	14.1908	13.0777	19.2238	29.5033	23.1136	21.1323	22.8736	13.2975	61.4912	33.8738	42.5246	25.8561	23.7365	22.4964
7420426K07Rik	0	0	0	0	0	0	0	0	0	0	0	0	0	0	0	0	0	0
7420461P10Rik	0	0	0	0	0	0	0	0	0	0	0	0	0	0	0.280685	0	0	0.0819961
7420700N18Rik	0	0	0	0	0	0	0	0	0	0	0	0	0.0470716	0	0	0	0	0
7420701I03Rik	0	0	0	0	0	0	0	0	0	0	0	0	0	0	0	0	0	0
7530416G11Rik	0	0	0	0	0	0	0	0	0.0573221	0	0	0	0	0	0	0	0	0
7530420F21Rik	0	0.14492	0	0	0	0	0	0.0791655	0.232712	0	0	0	0.0610922	0.0663563	0.262179	0	0	0
7630403G23Rik	0	0	0	0	0	0	0	0	0	0	0	0	0	0	0	0	0	0
8030411F24Rik	0	0	0	0	0	0	0	0	0	0	0	0	0	0	0	0	0	0
8030423F21Rik	0.0523513	0.123702	0.0862924	0.030122	0	0.0402718	0	0	0.0488097	0	0	0.0271797	0.182469	0.170596	0.151726	0.0456026	0.0216084	0.0217061
8030423J24Rik	0	0	0	0	0	0.0699282	0	0	0	0	0	0	0.0929742	0	0	0	0	0.0785585
8030442B05Rik	0	0	0	0.0814144	0	0	0.0760204	0	0	0.0695696	0	0.0766121	0.150737	0	0	0	0	0
8030443G20Rik	0	0	0	0	0	0	0	0	0	0	0	0	0	0	0	0	0	0.0687635
8030462N17Rik	2.51634	2.889	3.18157	1.61671	1.73423	1.82022	2.25709	4.02721	3.28407	2.71827	1.96584	1.67767	4.91074	2.79153	3.42136	2.33302	1.99238	1.71134
8430408G22Rik	6.26745	22.863	5.13056	25.4227	42.536	30.8893	1.67598	9.55829	6.11919	17.9119	34.2465	46.337	5.95901	2.51017	3.63437	30.4161	28.965	24.1896
8430419L09Rik	19.0225	30.4229	15.972	9.4486	8.55615	7.94789	11.3835	22.0366	17.3772	6.69104	6.73849	7.91038	17.5391	9.85279	13.6482	9.91381	10.6879	10.6856
8430422H06Rik	0	0	0	0	0	0	0	0	0	0	0	0	0	0	0	0	0	0
8430423G03Rik	0	0	0.194959	0	0	0	0.117475	0	0	0	0	0	0	0.115796	0	0	0	0
8430426J06Rik	0.342834	0.136566	0.359756	0	0	0	0.264806	0.116955	0.113217	0	0.149369	0	0.182217	0.0943285	0	0	0	0
8430427H17Rik	3.36575	3.77456	3.37767	0.292741	0.176143	0.216455	2.40486	4.85609	4.03689	0.174205	0.253879	0.397636	4.86551	2.89161	4.05174	0.442963	0.389999	0.460446
8430429K09Rik	0.905975	0.886244	0.540421	0.475582	0.128143	0.43048	0.746997	0.92113	1.20339	0.212491	0.336861	0.512953	1.74303	1.5054	1.60825	0.252143	0.256738	0.417397
8430431K14Rik	0	0	0	0	0	0	0	0	0	0	0	0	0	0.0367359	0	0.0278263	0	0
8430436N08Rik	0	0	0	0	0	0	0	0	0.075979	0	0	0	0	0	0	0	0	0
8430437L04Rik	0	0	0	0	0	0	0	0	0	0	0	0	0	0	0	0	0	0
9030025P20Rik	2.81629	4.15454	3.6053	3.7294	1.68883	2.27739	2.32632	4.03965	3.5964	2.98903	3.23818	2.15304	4.76885	4.72797	6.24035	3.45078	2.65808	2.83329
9030204H09Rik	0	0	0	0	0	0	0	0	0	0	0	0	0	0	0	0	0	0
9030404E10Rik	0.718633	0.156381	0.534266	0	0.0532944	0	0.272862	0.838331	0.363384	0	0	0	0.327306	0.21119	0.66215	0	0	0
9030612E09Rik	1.26078	2.74981	1.31436	0	0	0	0.267856	1.24347	0.955888	0	0	0	1.16367	0.41461	0.319736	0	0	0
9030617O03Rik	4.13646	6.39068	5.45584	16.3579	13.4826	17.0318	4.20875	6.28223	5.2096	12.2473	11.1965	9.92244	5.78659	4.9888	5.47331	11.8658	9.29112	8.35321
9030619P08Rik	3.69598	6.489	6.68367	162.135	10.1849	155.988	3.91119	9.15199	2.77508	86.0649	89.9745	60.1322	3.13309	0.48439	0	66.216	25.1732	31.3913
9030624G23Rik	0.983565	0.879078	1.16813	0.479088	0.491684	0.296176	0.569871	1.55395	1.34324	0.26956	0.466889	0.337645	2.37495	2.00938	3.38059	0.59254	0.445364	0.434906
9030624J02Rik	9.8587	13.1189	10.7765	8.84637	7.59101	7.80988	8.66801	17.0679	13.6255	8.32803	8.27675	8.23864	17.1	14.2675	17.0282	7.95731	7.90292	8.80188
9130008F23Rik	1.72887	3.00849	1.98891	0.0787606	0	0	4.1244	6.82616	5.82072	0	0.0569764	0.108656	6.2533	4.74971	5.09524	0.180447	0	0
9130011E15Rik	3.6049	4.38078	3.94528	3.42737	3.06287	3.06273	2.6748	4.58525	4.46601	2.787	2.93683	2.38819	5.59733	3.91644	4.16743	2.96367	3.56597	2.50397
9130015A21Rik	0	0	0	0	0	0	0	0	0	0.191113	0	0	0	0	0.125188	0	0	0.173033
9130015L21Rik	0	0	0	0	0	0	0	0	0	0	0	0	0	0.144891	0	0	0	0
9130019O22Rik	1.12274	1.10605	1.3641	0.600114	0.408045	0.454189	0.593021	1.71584	1.15288	0.524371	0.384363	0.515616	1.46542	1.0817	1.48015	0.352726	0.305757	0.431577
9130019P16Rik	0.0163102	0.0388984	0.0398225	0.0542211	0.0819975	0.0368521	0.0169811	0.0211922	0.0153553	0.0602457	0.0912707	0.0169628	0.131439	0.158841	0.190939	0.113069	0.065903	0.0821807
9130023H24Rik	1.52374	2.20647	2.08645	1.81653	1.67457	1.74698	1.49622	3.32657	2.44504	1.58151	1.49628	1.16042	3.02638	2.35037	2.95157	2.02367	1.76171	1.2946
9130024F11Rik	0.023725	0.0190664	0.0385	0.0249268	0.0586468	0.0530924	0.0730881	0.093651	0.155815	0.0223937	0.0194873	0	0.16753	0.0892002	0.0365568	0.0701727	0	0.020478
9130204L05Rik	0	0	0	0	0	0	0	0	0	0	0	0	0	0	0.257614	0	0	0
9130209A04Rik	0	0	0	0	0	0	0	0	0	0	0	0	0	0	0	0	0	0
9130221F21Rik	0.0249837	0.0199123	0.020539	0	0	0	0	0.0327617	0	0	0	0	0	0	0	0	0	0
9130221H12Rik	2.75232	3.96298	3.47326	1.37097	0.821183	1.31374	1.62542	4.31116	2.91518	1.0179	1.17566	1.86429	3.13851	3.21084	3.28135	1.02543	0.928523	1.01503
9130227L01Rik	0	0	0	0	0	0	0	0	0	0	0	0	0	0	0	0	0	0
9130230L23Rik	0.775688	0.854632	0.763928	0	0	0.0371188	0.35218	1.20252	1.60011	0	0	0.0509078	2.59066	1.70351	2.33564	0.0433536	0	0
9130401M01Rik	8.39677	11.8078	8.99443	9.11653	7.40318	10.2989	10.3967	15.9783	16.6533	6.00789	8.74393	12.4941	10.98	12.1897	10.2346	6.81772	7.76933	7.77777
9130409I23Rik	0.560418	0.103924	0.857446	4.85793	13.2968	7.06758	0.0916257	0.0582423	0	3.58869	1.99383	3.10868	0.258975	0.146875	0.195133	3.24385	3.72484	2.8061
9230009I02Rik	0	0	0	0	0	0	0	0	0	0	0	0	0	0	0	0	0	0
9230102K24Rik	4.9037	6.92595	3.61043	0	0	0	3.58302	5.11932	3.50772	0	0	0	2.53123	0.857621	0.828757	0	0	0
9230102O04Rik	0	0	0	0	0	0	0	0	0	0	0	0	0.117536	0.239788	0.329286	0	0	0
9230104L09Rik	2.51803	0.638519	6.87306	0	0	0	0.845914	7.53455	3.69837	0	0	0	0.573945	0.124122	0.168034	0	0	0
9230105E05Rik	0.600207	1.42745	0.618006	0	0.0273808	0	0.257912	0.445662	0.264032	0.0296924	0.0258331	0	0.225557	0.0332979	0.137718	0	0.0261214	0.0269063
9230110C19Rik	1.37459	2.58452	2.48259	0.0631344	0.232717	0.334118	0.819058	1.27112	1.1833	0.147783	0.168993	0.327347	2.96008	2.40827	2.44368	0.451672	0.47437	0.475984
9230110F15Rik	0	0	0	0	0	0	0	0	0	0	0	0	0	0	0	0	0	0
9230112D13Rik	0	0	0	0	0	0	0	0	0	0	0	0	0	0	0	0	0	0
9230112J17Rik	0.746565	1.01395	0.6787	0	0.0285997	0.0239439	0.50605	0.598025	0.445958	0	0.0262991	0.0319387	0.426258	0.312921	0.147561	0	0	0
9230114K14Rik	0.40342	0.488712	0.25882	0.377808	0.626433	0.882401	0.326025	0.487643	0.40617	0.836461	0.565625	0.523206	0.522246	0.407607	0.541675	0.555017	0.39498	0.521904
9230116N13Rik	0.166828	0.292929	0.109821	0.193915	0	0.182226	0.242406	0.392954	0.347557	0.0945805	0.0818924	0.0350816	0.269381	0.289661	0.242904	0.119175	0.110738	0.113323
9330020H09Rik	0.36793	0.549099	0.354131	0.322392	0.411277	0.191389	0.354937	0.772991	0.511183	0.360405	0.29493	0.286225	0.328341	0.407093	0.624399	0.203052	0.439725	0.30563
9330102E08Rik	0.227132	0.150129	0.400497	0.62151	0.558539	0.643986	0.219363	0.348676	0.355312	0.363577	0.589168	0.511757	0.319687	0.262825	0.220405	0.631545	0.598546	0.457055
9330111N05Rik	0	0	0	0	0	0	0	0	0	0	0	0	0	0	0	0	0	0
9330117O12Rik	0	0	0.06114	0	0	0	0	0	0	0	0	0	0.0364461	0.12133	0	0	0	0
9330133O14Rik	1.18566	1.04658	1.04394	0.338167	0.148149	0.189229	0.759285	1.60541	1.34297	0.370153	0.377632	0.332592	2.61743	2.41473	2.48414	1.02244	0.689431	0.69086
9330151L19Rik	1.94055	1.25353	2.14312	1.01751	0.446741	0.641708	1.14125	1.26756	1.10619	1.31532	1.24652	0.505118	3.77288	1.76209	2.53223	1.18627	1.16961	1.6867
9330158H04Rik	0.0264706	0	0.0431434	0	0	0	0	0.0719786	0.0255047	0	0	0	0.0263882	0	0	0.0231703	0	0
9330159F19Rik	0.246051	0.290744	0.447622	0	0	0	0.332342	0.370435	0.342808	0	0	0	1.20371	0.406015	0.993758	0	0	0
9330159M07Rik	0.597827	0.618973	0.6933	0.905661	0.676775	0.625405	0.468415	0.796111	0.923381	0.681197	0.955777	0.859539	1.46242	0.45927	0.724728	1.2619	0.754369	0.799893
9330162012Rik	2.01372	3.7413	2.29679	4.25505	5.58745	4.39367	1.60197	3.34787	2.9434	4.20713	4.04042	3.31399	3.36547	2.75761	2.77968	4.21102	4.58071	3.94093
9330162B11Rik	0	0	0	0	0	0	0	0	0	0	0	0	0	0	0	0	0	0
9330175E14Rik	0.0492344	0.198361	0.201294	0.384189	0.245459	0.0742486	0.205539	0.254568	0.0926342	0.22806	0.197262	0.257145	0.29698	0.215701	0.429631	0.427266	0.399161	0.622307
9330175M20Rik	0.0553786	0.0456247	0.0454232	0	0	0	0.0293647	0.0375869	0.134431	0	0	0	0	0.0633848	0	0	0	0
9330178D15Rik	0	0	0	0	0	0	0	0	0	0	0	0	0	0	0	0	0	0
9330179D12Rik	0.170604	0.0612395	0.141486	0	0	0.0449351	0.0595534	0.222362	0.143454	0	0	0	0.170265	0.125822	0.246719	0.0514538	0	0.0626076
9330182L06Rik	0.124008	0.121549	0.165701	0.0362406	0.0676466	0.0120879	0.260698	0.280717	0.159848	0.0432873	0.0375522	0	0.16778	0.101648	0.157134	0.135006	0.0127238	0.141002
9330182O14Rik	0	0	0	0	0	0	0	0	0.0327638	0	0	0	0	0	0	0	0	0
9330188P03Rik	0.118799	0.322595	0.34503	0	0	0	0.123699	0.152454	0.0545019	0	0	0	0.0582043	0	0.0834084	0	0	0
9430007A20Rik	0	0	0	0	0	0	0	0	0	0	0	0	0	0	0	0	0	0
9430008C03Rik	2.50985	2.48223	3.14872	2.61089	1.4218	1.61682	3.77813	4.12516	4.34229	2.39149	2.81316	2.76462	4.42755	4.74098	4.32227	2.49578	2.51195	2.65449
9430014N10Rik	0	0	0	0	0	0	0	0	0	0	0	0	0	0	0	0	0	0
9430015G10Rik	2.8756	4.09215	3.1106	2.98559	2.09236	2.25772	4.36165	8.65192	6.61036	3.39166	3.01107	3.20788	6.88947	6.72765	6.92168	2.08531	1.95018	2.43831
9430016H08Rik	5.98953	8.26849	6.36479	11.4601	12.5428	13.5753	6.90528	10.7724	9.55303	11.2006	10.7115	11.7898	10.2118	9.33509	9.75624	11.7211	11.0058	10.5524
9430018G01Rik	0	0	0	0	0	0	0	0	0	0.0350411	0	0	0.0182396	0	0.0540464	0.0163921	0	0.0153612
9430019J16Rik	0	0	0	0	0	0	0	0	0	0	0	0	0	0	0	0	0	0
9430020K01Rik	2.25894	3.09209	4.60293	1.42301	1.40009	1.20666	2.08977	4.11761	3.58891	1.31342	1.54842	1.45912	8.31083	6.72447	7.63544	1.60939	1.79092	1.65604
9430021M05Rik	0.103683	0.459764	0.281449	0	0	0	0.18516	0	0.0338783	0	0	0	0.702913	0.156863	0.315065	0	0	0
9430023L20Rik	10.2016	14.1438	11.2645	29.6581	24.427	30.1772	10.3379	15.312	16.3046	17.1832	21.8363	27.3643	18.2683	13.4511	15.3323	21.4362	20.9154	20.7661
9430037G07Rik	0.678992	0.947714	1.06014	1.32511	1.19996	1.15455	1.07081	1.9549	1.33214	1.25695	0.906134	0.793223	1.73587	1.32377	0.908932	1.21421	1.36557	1.26651
9430038I01Rik	3.06952	3.51081	3.41975	5.42889	2.45449	4.29734	2.46391	4.85899	5.59082	5.44327	5.28027	5.95481	3.8	3.7898	3.28299	5.34366	5.13927	6.33459
9430041J12Rik	0.0323234	0.12409	0.105592	0	0	0	0.267205	0	0.0875762	0	0	0	0.0316929	0.17006	0	0	0	0
9430060I03Rik	0.573472	1.15425	0.339054	1.31815	0.616059	0.529543	0.588982	1.34229	1.31074	0.620896	0.625146	1.09898	1.07739	0.825793	0.676864	0.622189	0.58439	0.657438
9430069I07Rik	0	0.109218	0	0	0	0	0.146913	0	0	0	0	0	0.14013	0	0	0.123815	0	0
9430076C15Rik	0.0680896	0.0888666	0.0186807	0	0	0	0.0703984	0	0.147482	0	0	0	0.0675502	0.122349	0.0326116	0	0	0
9430083A17Rik	0.581559	0.592279	0.539802	0.497449	0.251136	0.393648	0.336925	0.423777	0.153233	0.29449	0.33941	0.05603	0.618114	0.751183	0.555011	0.344172	0.279633	0.397425
9430091E24Rik	0.721615	0.501066	0.766009	0.127987	0.120686	0.107174	0.312127	0.785466	0.569214	0.534307	0.492303	0.419434	0.886878	0.358693	0.716326	0.434231	0.268237	0.408799
9530002B09Rik	0	0	0	0	0	0	0	0	0	0	0	0	0	0	0	0	0	0
9530003J23Rik	0	0	0	0	0	0	0	0	0	0	0	0	0	0	0	0	0	0
9530026F06Rik	0	0.0745928	0	0	0	0	0	0	0	0	0	0	0	0	0.13548	0	0	0
9530026P05Rik	0.967518	1.17419	1.52412	0.106604	0.0801136	0.14282	0.280939	1.20317	1.02011	0	0.145245	0.0932706	1.45263	0.202227	0.53613	0.315682	0.369599	0
9530027J09Rik	1.48847	1.89405	1.44088	1.2955	1.24189	0.970833	1.4616	3.23374	2.477	1.07663	0.667739	1.24337	1.71378	2.8186	2.68083	0.973041	0.871621	0.919755
9530036O11Rik	0	0.0361953	0.0187759	0	0	0	0	0	0.0217228	0	0	0	0	0	0	0	0	0
9530051G07Rik	0	0.0400194	0.0693367	0.0210796	0.0157339	0	0	0.0671461	0.0157388	0	0.0280397	0.0177081	0.0843339	0.0749601	0	0.0150686	0	0.0421744
9530052E02Rik	0.0733027	0.0552322	0	0	0	0	0	0	0.13183	0	0	0	0.143507	0.0745683	0.201992	0	0	0
9530053A07Rik	0.227609	0.401802	0.426317	0	0	0	0.607251	0.861748	0.913886	0.00745585	0	0	0.261542	0.286923	0.33271	0	0	0
9530059O14Rik	0	0	0	0	0	0	0	0	0	0	0	0	0	0	0	0	0	0
9530068E07Rik	58.468	89.6901	65.6999	74.3307	65.2053	80.5042	42.2039	83.8435	71.3781	70.7295	67.6063	81.7726	102.114	72.9549	82.5265	59.0513	66.5019	63.4344
9530077C05Rik	0.628139	0.767269	0.893942	0.255059	0	0.146275	0.617859	1.08567	1.03269	0.0910101	0.0524282	0.100103	0.937796	0.649828	0.832279	0.647099	1.17049	0.404858
9530080O11Rik	0.303513	0.347105	0.459228	0.691965	0.688749	0.822734	0.251664	0.0821736	0.292605	0.787134	0.5897	1.06632	0.320904	0.201407	0.732603	0.54067	0.370556	0.439479
9530082P21Rik	5.40403	6.09492	6.69328	5.10349	3.32962	4.36687	3.60024	7.67813	6.60906	3.37895	3.92032	4.64838	7.18485	4.65492	6.78072	4.10869	4.11998	4.06296
9530091C08Rik	0.141289	0.13659	0.184635	0.0882194	0.0575934	0.0734904	0.109897	0.148959	0.0715145	0.148093	0.141947	0.154305	0.195498	0.147543	0.195359	0.162049	0.167946	0.108228
9630001P10Rik	0	0.0289176	0	0	0	0	0.0366986	0	0	0	0	0	0	0	0	0	0	0
9630013A20Rik	0	0	0	0	0	0	0	0	0	0	0	0	0	0	0	0	0	0
9630028B13Rik	0	0	0.0169411	0.0235042	0	0.0157748	0	0	0	0	0	0	0	0	0	0	0	0
9630028H03Rik	0	0	0	0	0	0	0	0	0	0	0	0	0	0	0.0531525	0	0	0
9630033F20Rik	1.95494	1.73591	2.27517	2.43866	2.3375	3.31368	2.50763	4.33171	2.96613	2.5373	1.9468	2.24259	2.35929	2.50436	1.95091	2.63038	2.97425	2.79333
9830001H06Rik	2.04397	2.41352	2.47789	0.720313	0.54617	0.591097	1.49328	3.23152	2.8877	0.753597	0.754494	0.668096	4.33704	3.27743	3.70466	0.756477	0.666564	0.712859
9830107B12Rik	0	0.0311412	0.0162872	0	0	0.0144484	0.0208933	0.176699	0.24206	0	0.0154471	0	0.603367	0.782824	0.777523	0.0787682	0.108032	0.108732
9830132P13Rik	0	0	0.0138552	0	0	0	0	0	0	0	0	0	0.016676	0	0	0	0	0
9830147E19Rik	1.13029	0.498046	1.30908	0.358659	0.585177	0.48831	0.449272	0.69084	0.31275	0.831209	0.728829	0.32599	1.42779	0.466887	0.856125	0.73354	0.761803	0.572947
9830166K06Rik	0.0254363	0	0.0415535	0	0	0	0.0545209	0	0.189744	0	0	0	0.197679	0.276429	0.55136	0	0.0201834	0
9930012K11Rik	1.00897	1.00535	1.05174	0.290494	0.216786	0.0485761	0.569924	1.55792	1.14962	0.123733	0.134785	0.27458	1.97121	1.57607	2.13794	0.234748	0.301114	0.395044
9930013L23Rik	1.87954	1.43745	1.29179	0	0	0	0.175641	1.04901	0.219543	0	0	0.0178618	0.466544	0.22369	0.235712	0.00751187	0.00709566	0
9930014A18Rik	1.69627	2.03957	1.45954	0.108055	0.0233961	0.157259	1.12372	1.55168	1.16515	0.170343	0.182427	0.131224	0.961805	0.804964	1.21812	0.0733111	0.0461581	0.130056
9930021J03Rik	5.156	4.35999	4.77426	2.21772	2.66306	2.12779	1.93982	3.9588	2.57367	3.38722	2.91125	2.48871	4.29333	2.25247	3.47473	2.41933	2.35351	2.42236
9930104L06Rik	2.88865	4.08038	3.71202	1.65095	1.36018	1.82313	2.30086	4.74453	3.58898	2.09984	1.67301	1.71074	3.77303	3.83117	3.71583	1.72825	1.33796	1.59754
9930111J21Rik1	0.723758	0.862453	1.54264	0.570458	0.261207	0.584566	0.485577	1.20192	0.908295	0.727189	0.723374	0.367252	1.79989	1.30721	1.89795	0.706112	0.857781	0.738854
9930111J21Rik2	0.030983	0	0.0255857	0	0	0	0	0	0	0	0	0	0	0	0	0	0	0.0254089
A130010J15Rik	2.43701	2.93564	3.06721	2.02272	2.47913	1.8616	1.83376	2.58319	2.41831	1.59843	2.06876	2.46593	3.32388	2.66898	2.52817	1.7221	1.6273	1.98157
A130077B15Rik	2.20968	1.37095	2.67824	2.1813	1.92841	2.17236	1.23063	1.85774	1.62535	3.93577	4.4003	2.10508	3.99699	1.80729	3.50564	4.15268	4.40764	3.63441
A1bg	5.63534	4.73846	19.5384	212.741	1.33543	376.354	3.10006	3.26579	1.41555	95.6778	62.4558	17.1598	0.0784927	0	0	3.89776	1.79045	0.726436
A1cf	3.92725	1.96503	2.90088	32.1205	38.3434	34.5765	2.07521	4.5398	1.85979	39.9819	36.1525	26.0614	2.20184	1.06223	0.871119	39.8045	38.9581	38.0029
A230001M10Rik	0.506399	0.945872	1.02033	0.0435919	0.032673	0.11622	0.122698	0.247908	0.215499	0.0712271	0.0306014	0.0391177	0.26445	0.0841267	0.166584	0	0.124981	0.0633982
A230009B12Rik	0	0	0	0	0	0	0	0	0	0	0	0	0.0420801	0	0	0	0	0
A230020J21Rik	0.932366	0.82632	0.885419	0.268698	0.166276	0.188767	1.31058	1.16697	1.62425	0.34151	0.426443	0.617689	1.01402	1.47502	1.23107	0.367729	0.211583	0.411815
A230028O05Rik	0	0.0930385	0	0.0340157	0.024872	0.0225048	0.0304401	0	0.0269643	0	0	0.0292373	0.0559879	0.0322534	0.0419809	0.0243998	0.0464116	0.0232148
A230046K03Rik	5.72585	5.84221	6.66544	5.85176	6.74745	5.33791	5.82425	8.22776	8.58309	5.72281	5.60714	5.61177	9.8694	8.37661	8.94076	6.05615	5.86674	5.71038
A230050P20Rik	5.57776	7.34745	8.43013	27.9624	16.1752	17.9915	5.56679	10.4603	10.526	16.6604	24.4688	26.7004	11.0588	7.87988	8.89301	20.4994	23.8685	19.1797
A230056J06Rik	0.122879	0.16088	0.100025	0.0290092	0.0214616	0.0387585	0.0791815	0.0327793	0.0932757	0	0	0	0.0242598	0.25154	0.256934	0.0207488	0	0
A230056P14Rik	0.238668	0.667473	0.432673	0.215497	0.488065	0.537619	0.501255	0.242085	0.485086	0.446663	0.424927	0.393316	0.282213	0.504916	0.268463	0.376511	0.352552	0.359249
A230057D06Rik	0.0707909	0.0285283	0.05867	0	0	0	0	0.0941597	0.0678539	0	0	0	0	0	0	0	0	0
A230065H16Rik	0	0	0	0	0	0	0	0	0	0	0	0	0	0	0.319995	0	0	0
A230070E04Rik	0.0451741	0.0366619	0.0372316	0	0	0	0.0924429	0.181927	0	0	0	0	0	0.0492943	0	0	0	0
A230072C01Rik	1.04975	1.8924	2.47798	1.8895	0.931656	1.31451	0.58274	1.62697	0.932396	1.13289	1.45349	1.05858	2.31793	0.943392	1.60272	1.68124	0.853457	1.19986
A230072E10Rik	0.0657626	0.0529235	0.107681	0.134246	0.0198826	0.0356862	0.139446	0.11617	0.104698	0.0416099	0.107462	0.0926149	0.065057	0.0490998	0.0646948	0.0194131	0.127897	0.109744
A230073K19Rik	0.248083	0.0552853	0.219561	0.0721842	0.267184	0.156061	0.10926	0.10963	0.114274	0.19715	0.220278	0.110391	0.232046	0.124579	0.184353	0.160607	0.19399	0.179798
A230077H06Rik	0	0	0	0	0	0	0	0	0	0	0	0	0	0	0	0	0	0
A230108P19Rik	0	0	0	0.0358815	0	0	0	0	0.027935	0	0	0	0	0	0.0437046	0	0	0.0243705
A2m	0.0419294	0.0218169	0.115431	0	0.0117573	0	0.348911	0.748013	0.313196	0.0128862	0.0558944	0.0289488	19.2883	8.38607	16.8949	0.438254	2.2378	3.87587
A330009N23Rik	0.277978	0.541942	0.592209	0.237456	0.36072	0.403474	0.468286	0.648149	0.624835	0.464214	0.353364	0.28026	0.511448	0.495174	0.410239	0.242712	0.360732	0.232295
A330021E22Rik	15.4287	12.3958	10.8541	0.0290209	0	0.0194149	5.41557	11.1838	8.36238	0	0.0391703	0.025349	7.80407	2.58485	2.3675	0.0841337	0.0397104	0.0793714
A330023F24Rik	3.12292	1.12407	2.97562	1.20176	0.278024	0.412523	0.410806	0.66623	0.927589	0.46498	0.804005	0.886353	0.952004	0.417205	0.506837	0.751896	0.672273	0.617495
A330032B11Rik	0	0.109744	0.0718337	0.0519299	0.0773627	0.0694649	0.0958769	0.117436	0.16958	0	0.0692015	0.0450008	0.0870521	0.200485	0	0.0745423	0.0705957	0.0718938
A330033J07Rik	0.0261582	0.0208773	0	0.0289162	0	0	0	0	0	0.0244011	0.0211479	0	0.0266446	0.0281361	0	0.0227855	0.106582	0
A330035P11Rik	1.01241	0.797501	0.834969	0.304845	0.4611	0.247809	0.333348	0.629804	0.546278	0.424494	0.602098	0.581226	0.777072	0.202746	0.664509	0.322627	0.262738	0.310269
A330040F15Rik	0.56547	0.813078	0.90642	3.75267	2.26505	3.81759	0.170228	1.64879	0.954671	3.48562	2.81467	3.48775	1.21954	0.626467	1.1171	1.86082	2.73606	2.12177
A330041J22Rik	0.045683	0.185854	0.0742895	0.0566869	0.0422128	0	0	0.123223	0.0873139	0.175641	0.0759784	0.0978399	0.280191	0.0512671	0.276434	0.0819243	0.0385672	0.038575
A330048O09Rik	0	0	0	0	0	0	0	0	0	0	0	0	0	0.14974	0	0.119003	0	0
A330049N07Rik	0.510012	0.156796	0.419514	4.05011	3.16529	2.14816	0.164949	0.564075	0.25726	5.85467	5.05218	2.86957	0.622822	0	0.171824	7.56836	5.56261	5.18531
A330050F15Rik	0	0	0.0285072	0	0	0	0	0	0	0	0	0	0	0	0	0	0	0
A330069E16Rik	0.279373	0.149013	0.45236	0.665427	0.248109	0.369532	0.671566	0.601666	0.348238	0.352694	0.614237	0.296314	0.281606	0.705936	0.267515	0.503706	0.700409	0.394076
A330070K13Rik	0	0	0	0	0	0	0	0	0	0	0	0	0	0	0	0	0	0
A330076C08Rik	0	0	0	0	0	0	0	0	0	0	0	0	0	0	0	0	0	0
A330076H08Rik	0	0.0442646	0.17186	0	0	0	0	0	0	0	0	0	0.160026	0	0	0	0	0
A330093E20Rik	0.0319691	0	0.0261728	0.195265	0.0578968	0.0258201	0	0	0.0299568	0.180393	0.155574	0.0333247	0.0315737	0	0	0.221693	0.132292	0.209507
A330102I10Rik	0	0.0976066	0.0843202	0	0	0	0	0	0.257837	0	0	0	0.139579	0	0.346051	0	0	0
A3galt2	0.0451339	0.0714956	0.0549937	0	0.0356003	0.016089	0	0.0855225	0.0630878	0.0201439	0	0	0.0223132	0.0240472	0	0.0189726	0.0352105	0
A430005L14Rik	10.3096	14.1944	12.7055	24.6873	21.4423	22.4613	14.7462	21.8819	22.5607	17.3435	19.9642	22.7137	13.7641	16.2366	14.5639	17.7749	18.2665	22.0835
A430033K04Rik	2.08532	2.74725	2.20031	1.31516	0.974183	1.12102	1.36525	2.1506	1.86146	0.989837	1.14054	1.17746	2.15021	1.58856	1.74493	0.940472	0.874416	1.18961
A430035B10Rik	0.480577	0.484248	0.358612	0.522918	0.391471	0.503316	0.0944394	0.435202	0.174178	0.64643	0.628069	0.716465	0.728271	0.367031	0.623021	0.562487	0.605044	0.413
A430078G23Rik	0.970073	0.726365	0.966724	0.653808	0.269656	0.260496	0.888196	1.07569	0.719789	0.496002	0.430445	0.290114	1.10749	1.37471	1.23782	0.704523	0.549229	0.406932
A430088P11Rik	0.593777	0.314862	0.297991	0.254652	0.0720467	0.171775	0.440058	0.571182	0.615961	0.0409362	0.154028	0.120908	0.429022	0.47474	0.296695	0.194007	0.155749	0.0623035
A430089I19Rik	0	0	0	0	0	0	0	0	0	0	0	0	0	0	0	0	0	0
A430090L17Rik	0	0.0148184	0	0	0	0	0	0	0	0	0	0.0192953	0	0	0	0	0	0
A430093F15Rik	0.0349642	0.0281792	0.0571929	0	0	0	0	0.0451639	0	0	0.0276489	0	0.0343141	0	0.151504	0	0	0.0576139
A430105I19Rik	2.23482	2.01751	2.79924	0.523802	0.290991	0.425747	1.67001	2.85688	2.27483	0.464531	0.462608	0.485261	4.84689	3.56285	5.21166	0.619087	0.519507	0.476235
A430107P09Rik	0.0392603	0	0	0	0	0.0614995	0	0	0	0.0730074	0	0	0	0	0.0590078	0.0337851	0.0319311	0
A4galt	1.21292	2.17074	2.67487	0.174242	0.105398	0.165212	2.41954	4.38956	5.40331	0.233408	0.479532	0.419314	6.56669	5.37255	5.86812	0.672489	0.609445	0.292843
A4gnt	0.0534882	0.0631125	0.589528	0	0	0	0.195946	0.239134	0.322107	0.0244886	0	0	9.98319	2.26199	8.71555	0.0229353	0.0215271	0
A530006G24Rik	0	0	0.0491008	0	0	0	0	0	0	0	0	0	0	0	0	0	0	0
A530013C23Rik	0.0732958	0.0294775	0.0887604	0.0390604	0.116013	0.0522969	0	0	0.0684148	0.163125	0	0.0368517	0.107822	0.0398251	0	0.0926558	0	0.0300064
A530016L24Rik	2.88628	8.95426	4.15791	0.0259404	0.0199189	0.0354364	0.741871	1.22865	2.38961	0	0.0595162	0.0252297	0.729298	0.502823	0.502245	0.0214212	0.0200317	0.0421165
A530032D15Rik	0.0757993	0.146583	0.283118	0.130676	0.0326899	0.0876205	0.156527	0.340329	0.27939	0	0.0617124	0.0393556	0.150401	0.285232	0.431585	0.100166	0.063081	0.0633237
A530046M15Rik	0	0	0	0	0	0	0	0	0	0	0	0	0	0	0	0	0	0
A530050N04Rik	0	0	0	0	0	0	0	0	0	0	0	0	0	0	0	0	0	0
A530053G22Rik	0.071071	0.0632917	0.0579144	0	0	0	0	0	0	0	0	0	0	0.0899132	0	0	0	0
A530054K11Rik	1.99882	1.54689	2.47391	0.596669	1.07576	0.895042	0.966964	1.27527	0.983171	1.23232	1.13905	0.835895	3.38379	1.24333	2.10712	1.30476	1.53984	1.36222
A530058N18Rik	0	0	0.0389978	0	0	0	0.0486206	0	0	0	0	0	0	0	0	0	0	0
A530064D06Rik	0.143151	0.0317033	0.264378	0.182438	0	0.108073	0.0847557	1.23183	0.299987	0.131214	0.156571	0.162437	1.6041	2.69767	1.7986	0.18045	0.192051	0.29137
A530065N20Rik	0	0	0	0	0	0	0	0	0	0	0	0	0	0.0199383	0	0	0	0
A530072M11Rik	0.284324	0.390235	0.263411	0.283743	0.421825	0.215313	0.260461	0.270758	0.46148	0.332489	0.231186	0.483655	0.350536	0.152167	0.304534	0.533207	0.350245	0.267903
A530088E08Rik	0.0406286	0.265042	0.429379	0.0446787	0.033441	0.0603255	0.301994	0.264947	0.815485	0.074351	0.096377	0	1.13877	1.42927	1.19908	0.140204	0.0648939	0.0340749
A530099J19Rik	0.578548	0.620425	0.572916	0.0359532	0	0.0480664	0.281248	0.790233	0.765912	0.10979	0.0939044	0.0607844	0.51856	0.10077	0.175891	0.0768583	0.0480727	0.0240468
A630001G21Rik	0.527025	1.06948	1.04134	0.0407583	0.185322	0.137166	0.440155	1.40816	1.40288	0.399521	0.373381	0.587822	2.09011	2.46257	1.82875	0.404273	0.351316	0.560871
A630007B06Rik	4.48606	4.28063	4.27941	1.39096	2.40904	1.62597	2.65117	3.88577	3.15925	2.20604	1.59848	1.89437	5.4835	2.78211	4.32735	1.85996	1.87019	2.18054
A630010A05Rik	0	0	0	0	0	0	0	0	0	0	0	0	0	0	0	0	0	0
A630012P03Rik	0	0	0.0297156	0	0	0	0	0	0	0.06828	0.0295538	0	0	0	0	0	0.0300414	0
A630019I02Rik	0.0277867	0.0457007	0.0678131	0	0	0	0	0	0.0265762	0	0	0	0.193012	0	0.0412574	0	0	0
A630020A06	0	0.0187831	0.0380664	0.0287493	0	0.019142	0.0246174	0	0	0.0220698	0.0189845	0.0241147	0.0465063	0	0.0349447	0.0619911	0.0388562	0.0192676
A630023A22Rik	0.107922	0.200678	0.220314	0	0	0	0	0.194369	0	0	0	0	0.204923	0.325797	0.219637	0	0	0
A630023P12Rik	0	0	0.412203	0.138089	0	0	0	0.1541	0	0	0.100413	0	0.121311	0.127524	0	0	0	0
A630033H20Rik	0.0941906	0.133247	0.558615	0.0410775	0.0898323	0.243999	0.171496	0.426127	0.341003	0.178022	0.30514	0.234344	0.375457	0.451209	0.294339	0.271891	0.233711	0.0772883
A630066F11Rik	0.611761	1.25359	0.89261	0.650591	0.479882	0.38204	0.869722	1.58429	1.13901	0.645867	0.94763	1.32086	1.75425	0.858667	1.04326	0.662544	1.12746	0.756984
A630072M18Rik	0.465124	0.525746	0.706892	0.699268	0.903858	0.631577	0.455164	0.401969	0.786748	0.836836	0.65025	0.657769	1.84244	0.80394	1.29206	0.838049	0.543709	0.773552
A630073D07Rik	0	0	0	0	0	0	0	0	0	0	0	0	0	0	0	0	0	0
A630075F10Rik	0.118082	0.0903653	0.160946	0.0421073	0.0323822	0.028587	0.040888	0	0.213728	0	0.0306286	0.0386132	0.267715	0.20605	0.332093	0.0332986	0	0.0638432
A630076J17Rik	0.563892	0.476031	0.461619	0	0.639115	0.234251	0.597452	0.579828	0.426489	1.62488	0.236955	1.10356	0.146612	0.328379	0	1.04917	0.596202	0.373506
A630077J23Rik	0	0	0.1337	0	0	0	0	0	0	0	0	0	0	0.0896746	0	0	0	0
A630089N07Rik	0.851695	0.683445	1.08214	0.350497	0.60369	0.479398	0.651119	0.922747	0.727828	0.830441	0.782776	0.524774	1.24534	0.471869	1.06034	0.789301	0.919941	0.70476
A630095E13Rik	0	0	0	0	0	0	0	0	0	0	0	0	0	0.185781	0	0	0	0
A630095N17Rik	0	0.107082	0.435689	0.157468	0	0	0	0	0	0	0	0.279606	0	0.14577	0	0.362815	0	0.114419
A730008H23Rik	3.06619	3.72284	4.97313	11.7722	8.22918	10.0787	6.69786	11.0335	7.50923	11.698	10.1667	6.96219	7.08115	5.59211	8.52255	15.0997	8.39659	11.5204
A730017C20Rik	0.040569	0.25801	0.36646	0	0	0	0.140065	0.232185	0.168514	0	0	0.0461399	0.265569	0.0492479	0.196572	0.0388806	0	0
A730017L22Rik	0.636403	0.234044	0.598929	0.357194	0.202921	0.289885	0	0.324814	0.101234	0.50951	0.32752	0.465798	0.587313	0.443449	0.580825	0.321096	0.470916	0.486094
A730018C14Rik	0	0	0	0	0	0	0	0	0	0	0	0	0	0	0	0	0	0
A730020E08Rik	0.311712	0.129536	0.294517	0	0.0507549	0	0.274747	0.0713899	0.10088	0	0.043841	0	0.42699	0.119689	0.717672	0	0	0
A730020M07Rik	0.564418	0.341114	0.813465	0.0327474	0.0246766	0.0513151	0.539511	1.40185	1.81082	0.247121	0.0226593	0.0585774	2.03776	1.23715	1.27395	0.124712	0.0695094	0.0948323
A730036I17Rik	0.0193431	0	0	0	0.0164638	0	0	0.0247867	0	0	0.0156908	0	0.0383115	0	0	0.0171322	0	0
A730043L09Rik	0.0612707	0.0479902	0	0	0	0	0	0.0769458	0.0568417	0	0.0475088	0.0603756	0.0607881	0.064555	0.0872879	0	0	0.0505348
A730046J19Rik	0.375452	0.109379	0.305739	0	0	0	0.212115	0.135534	0.0641537	0	0	0	0.28158	0.20998	0.278205	0	0	0
A730056A06Rik	0.0554141	0.0672764	0.157148	0.0321378	0	0	0.029272	0.0347956	0.0526288	0	0	0	0.137244	0.123038	0.0408131	0	0	0
A730082K24Rik	0	0	0	0	0	0	0	0	0	0	0	0	0	0	0	0	0	0
A730085K08Rik	0	0	0	0	0	0	0	0	0	0	0	0	0	0	0.211036	0	0	0
A730090H04Rik	0.0429954	0.0334437	0.0348288	0	0	0	0	0.0525481	0	0	0	0	0.0826518	0.0454394	0	0	0	0
A730090N16Rik	0	0.0543169	0	0	0.116042	0	0.0703647	0.086327	0.124004	0	0.0523102	0	0.193257	0.224644	0.586401	0.113213	0	0.0538048
A730098P11Rik	3.68017	4.22137	4.8282	3.60594	4.62212	5.07967	3.10498	5.76592	5.80909	3.51885	4.22433	4.48675	6.92308	5.41516	5.21561	4.09416	3.36003	3.43926
A830009L08Rik	0	0.0416099	0.0214207	0	0	0	0.0273922	0	0	0	0	0.0268125	0.0265711	0	0.0388041	0	0	0.021837
A830010M20Rik	1.62333	1.82472	1.42285	0.731051	0.502058	0.389559	0.622075	1.4768	0.967152	0.449741	0.61953	0.465996	1.40888	0.862363	1.08324	0.621328	0.531938	0.430623
A830018L16Rik	0.128699	0.570707	0.469147	0.0171072	0	0	0.0571842	0.256815	0.292151	0	0	0	0.148941	0.0468009	0.0807902	0	0.0112504	0
A830019L24Rik	0	0	0	0	0	0	0	0	0	0	0	0	0	0	0	0	0	0
A830052D11Rik	0	0	0.0537001	0	0.0522985	0	0	0	0	0.0602982	0	0	0.135177	0	0	0	0.105672	0.0560029
A830080D01Rik	1.74141	1.21438	2.01362	0.381347	0.547356	0.428424	1.0446	1.32787	1.11924	0.740621	0.591493	0.524338	3.1705	1.60102	2.08039	0.89476	0.642204	0.614067
A830082K12Rik	0.136227	0.0837316	0.138542	0.244609	0.0298346	0.10789	0.109845	0.179826	0.2607	0.189309	0.0814389	0.0709576	0.636768	0.307924	0.353787	0.117421	0.110212	0.0558745
A830082N09Rik	0.0970883	0.0721827	0.198847	0.0492556	0.0267906	0.0485379	0.0626529	0.0783359	0.0747082	0.0645399	0.0317271	0.0411383	0.200849	0.134843	0.0872082	0.0769041	0.0647588	0.0481376
A930001A20Rik	0.187318	0	0	0	0	0	0	0	0.195309	0	0	0	0.123386	0.142519	0.186086	0	0.050625	0
A930001C03Rik	1.03987	0.782213	0.983792	1.82622	1.28787	1.33909	1.64538	1.87962	2.07523	2.40996	2.15276	2.00967	1.41691	0.773342	1.27522	1.39158	1.45298	1.40755
A930003A15Rik	0.0832565	0	0	0	0	0	0	0.112188	0	0	0	0	0	0.0974894	0	0	0	0
A930003O13Rik	0	0.0555069	0	0	0.0586358	0	0	0	0	0	0.0296571	0	0.0371014	0	0.0513735	0.032209	0.0591831	0.0938967
A930004D18Rik	0.40779	0.636296	0.666832	0.302375	0.289921	0.279433	0.291527	0.885956	0.637638	0.155326	0.194017	0.274936	1.07389	0.85441	1.05055	0.351171	0.213767	0.263716
A930005H10Rik	5.82921	9.64662	6.48771	10.8844	10.3039	10.5185	5.18454	5.67543	8.02164	8.89452	9.91414	10.388	8.07493	4.68974	7.87678	8.03305	9.92863	8.00759
A930006I01Rik	0	0	0	0	0	0	0	0	0.0402764	0	0	0	0	0	0	0	0	0
A930006K02Rik	0.381951	0.441451	0.15885	0	0	0.14478	0	0.614932	0.261408	0.274971	0.23881	0.501558	0.29622	0.497176	0.411894	0.170475	0.160359	0.0820707
A930007I19Rik	0.034826	0	0.0565672	0.0414754	0	0	0	0.0469431	0	0.0325506	0.0839182	0.036573	0.0704253	0.0801679	0.212788	0.0613889	0.0855466	0.0586346
A930009A15Rik	0	0	0	0	0	0	0	0	0	0	0	0.0727467	0	0	0	0	0	0
A930011G23Rik	0	0.0496648	0	0.142338	0.0181874	0.129204	0.0215419	0.0271627	0	0.0963788	0.132907	0.128193	0.0208157	0	0	0.110113	0.0169121	0.0697089
A930011O12Rik	0.0372327	0	0.03011	0	0	0	0.0388627	0	0	0	0	0	0	0	0	0	0	0
A930012L18Rik	0.179585	0.232735	0.497553	0.0411843	0.031034	0	0.224564	0.289567	0.438956	0.0338809	0.0291349	0	0.816651	0.396468	0.594754	0.124051	0.0590355	0.0300804
A930013F10Rik	0.952427	0.419287	0.751647	0.536755	0.215029	0.311614	0.323994	0.845943	0.759212	0.775012	0.568059	0.378795	1.63487	1.16175	1.40623	0.89311	0.730069	0.716958
A930015D03Rik	2.90126	2.63643	2.9241	1.44984	1.62309	1.36586	3.04645	4.43514	3.79375	2.48972	1.72592	2.84328	3.19209	3.36943	3.46374	2.2364	2.18433	1.95228
A930016O22Rik	0.0853823	0.0661024	0.0784443	0	0	0	0	0.122099	0.0868486	0.0288715	0	0	0.158425	0.102834	0.164074	0	0	0
A930017M01Rik	0.287019	0.128987	0.0678889	0	0	0.015578	0.343719	0.0793704	0.133834	0.018943	0.0326462	0.0625942	0.100001	0.224896	0.294716	0	0.0166851	0.100943
A930018P22Rik	0	0	0	0.119273	0.0929143	0	0	0.159287	0	0	0	0.260796	0	0	0	0	0.0961703	0
A930019D19Rik	0	0	0	0	0	0	0	0	0	0	0	0	0	0	0	0.0762051	0	0
A930024E05Rik	0.163123	0.480703	0.525347	0.304525	0.339347	0.209689	0.382902	0.467009	0.227043	0.149099	0.387268	0.165075	0.779271	0.430531	1.01397	0.563359	0.260475	0.34285
A930041C12Rik	0	0	0	0	0	0	0	0	0	0	0	0	0	0	0	0	0	0
AA387883	0	0	0	0	0	0	0	0	0	0	0	0	0	0	0	0	0	0
AA388235	0.0206045	0.0660349	0	0.048394	0	0	0	0.0265514	0.0579554	0.0757227	0.0163701	0.0631847	0	0.0227886	0.0599801	0.0177991	0.0333436	0.0335483
AA413626	0	0	0.459168	0.625072	0	0	0	0	0	0.778458	0	0.276468	0.568467	0.613228	0.79981	0.721545	0.222545	0.223898
AA414768	0.603038	0.446212	1.19472	0	0	0.0973057	0.561039	1.68259	0.961147	0.040972	0.1073	0.0902066	1.77758	1.71809	1.5046	0.188945	0.0362608	0.144211
AA415398	0.931807	0.797688	0.900261	1.812	1.15285	2.01607	0.65806	1.20105	0.924598	1.83122	2.47401	2.08477	0.936775	0.456727	0.696215	1.39869	1.61116	1.97929
AA465934	1.7379	1.16788	0.4228	1.07925	0.629543	0.921642	0.520273	0.642181	1.1265	0.239525	0.422613	0.511685	1.0648	0.775652	0.725884	0.926434	0	0.876972
AA467197	2.29929	1.76922	3.79279	0	0	0	11.6206	30.8348	28.6633	0	0	0	24.0212	10.0632	13.0357	0.14199	0.130894	0
AA474331	1.88652	1.04696	1.31466	0.667046	1.30198	1.19618	0.275424	0.339004	0.965939	2.03199	1.88565	1.88422	2.20703	1.5288	2.71089	1.31334	1.2505	2.08855
AA536875	0	0	0	0	0	0	0	0	0	0	0	0	0.0442388	0	0	0	0	0
AA543186	0.419684	0.518248	0.269274	0.371156	0.2777	0.143303	0.488662	0.245943	0.604871	0.220565	0.189883	0.241642	0.428624	0.460115	0.344651	0.279721	0.154244	0.232169
AA543401	0	0	0	0	0	0	0	0	0	0	0	0	0	0	0	0	0	0
AA545190	0	0	0	0	0	0	0	0	0	0	0	0	0	0	0	0	0	0
AA619741	0	0	0	0	0	0	0	0	0	0	0	0	0	0	0	0	0	0
AA792892	0	0.102287	0	0	0	0	0	0	0	0	0	0	0	0	0	0	0.0526664	0.0531592
AA986860	21.801	24.0182	20.0493	0.34491	0.265031	0.23498	23.4108	37.5274	35.0579	0.118608	0.239204	0.285759	21.568	10.8498	18.5916	0.740887	0.501298	0.785377
AA987161	2.31611	1.35948	2.94769	0.831445	1.22822	0.895372	0.701666	2.08821	1.33088	1.31704	1.34209	1.03432	3.45724	1.28855	2.07227	1.54562	1.22409	1.16893
AB124611	1.83779	2.08583	2.77097	2.42403	1.43658	2.46952	2.65001	4.97145	5.19725	2.74652	3.71568	3.40148	9.1153	18.9515	14.2905	3.21109	3.71494	4.03912
AF067061	0.0771568	0	0.127105	0	0	0	0	0	0	0	0	0	0	0.082479	0	0	0	0
AF067063	0	0	0	0	0	0	0	0	0	0	0	0	0	0	0	0	0	0
AF251705	1.18133	1.80621	1.07484	1.45624	1.05329	1.78388	0.485646	1.7435	2.40426	2.36112	2.36447	2.18016	5.05546	8.1059	9.88264	2.62359	5.0161	4.30002
AF357355	0	0	0	0	0	0	0	0	0	0	0	0	0	0	0	0	0	0
AF357359	0	0	0	0	0	0	0	0	0	0	0	0	0	0	0	0	0	0
AF357399	0	0	0	0	0	0	0	0	0	0	0	0	0	0	0	0	0	0
AF357425	0	0	0	0	0	0	0	0	0	0	0	0	0	0	0	0	0	0
AF357426	0	0	0	0	0	0	0	0	0	0	0	0	0	0	0	0	0	0
AF366264	0.080043	0.0609451	0.132287	0	0	0.0204768	0.054937	0.0335322	0.0485879	0	0.0218127	0.0274407	0.105187	0.0560373	0.0376678	0.0707737	0.0669333	0
AF529169	1.42594	1.92034	1.18335	0	0	0	0.408428	1.02482	0.792891	0	0	0	0.710749	0.339832	0.390581	0.0132697	0	0
AI115009	0	0.0591331	0	0	0	0	0	0.0972038	0.0349444	0	0	0	0.0786584	0.0398102	0.109896	0	0	0
AI118078	0.198011	0.335088	0.389522	1.51356	0.731783	0.988176	0.20644	0.316986	0.341857	0.305066	0.462324	0.371046	0.475729	0.474276	0.359593	0.338422	0.420999	0.49724
AI182371	13.2264	11.7782	15.2794	220.129	207.828	217.699	10.4461	36.6337	12.3765	204.841	220.215	242.302	14.6799	2.85609	2.34765	234.844	213.544	210.805
AI197445	0.0751957	0.0257502	0.0539287	0.0380343	0.0125865	0.0513316	0	0.0373772	0.0928069	0.030982	0.117536	0	0.0427415	0.0473189	0.126074	0.0297298	0.035441	0.0479352
AI314180	13.8911	13.6557	13.2052	14.9958	22.5585	16.7289	10.8449	15.4711	11.8597	17.4045	15.8806	14.0245	17.5613	12.4042	16.2073	16.1345	19.2152	18.3169
AI314278	0.0298435	0	0.0243764	0.142927	0.0537636	0.190551	0	0	0.0279716	0.056072	0.0486323	0.0616438	0	0	0	0.0267675	0.124289	0.0745466
AI317395	1.96525	1.85753	2.16365	20.9913	25.0369	21.9906	0.627536	1.6306	0.98497	17.6495	18.4361	21.2608	0.940101	0.371001	0.415896	14.7972	14.4661	13.6606
AI413582	6.51125	12.3558	8.68942	2.64985	1.02836	2.65312	7.9167	10.8339	12.0546	2.81507	3.50027	3.98809	12.2709	14.7535	12.7388	2.53543	2.87176	2.25395
AI414108	1.36405	1.34407	1.34787	0.036394	0	0	0.930388	1.69658	1.45058	0.0145531	0.0126452	0	2.18738	1.57367	1.20398	0.0137315	0	0.0260756
AI427809	1.25101	1.84118	1.15717	0.197589	0.118614	0.0532995	0.469905	0.845315	0.661666	0.0952584	0.109825	0.104934	1.27928	1.2124	0.998317	0.0604711	0.0556805	0.115966
AI429214	1.8346	2.58004	2.31087	0.946466	0.648034	0.867338	1.45094	2.74316	2.21962	0.827443	0.835518	0.537029	3.20434	2.42792	3.08212	0.418492	0.516552	0.731929
AI450353	0.416515	0.852435	0.752425	0.343411	0.304247	0.167676	0.585971	1.01208	0.707327	0.311087	0.42406	0.350446	1.58042	0.970117	1.34479	0.277002	0.162045	0.266198
AI462493	17.3615	29.0428	19.0174	26.3913	20.7673	25.9952	14.2538	27.0886	22.2035	15.6047	20.4466	26.1789	23.2418	19.1728	22.9148	18.1925	18.8874	17.4608
AI463170	0.272333	1.17773	1.4454	1.80062	1.05421	1.13037	1.53394	0.175591	1.02469	0.782791	1.69942	2.2833	1.99667	0.711139	0.595259	1.15741	0.912905	0.977302
AI464131	9.57733	15.2038	8.68347	18.5656	17.6108	17.6494	5.71229	12.2372	8.08384	15.9476	15.8236	14.2595	10.3859	5.63367	7.42752	14.5369	17.3818	17.9718
AI467606	4.06894	5.79476	3.59819	0.864612	0.396646	0.657601	2.84048	5.68433	5.17029	0.515364	0.667062	0.5039	6.99761	7.14099	6.72343	0.659157	1.01109	1.15051
AI504432	0.237927	0.0803246	0.666672	0	0.0310758	0.0417925	0.138431	0.243634	0.401243	0.0607241	0.0389344	0.016752	0.699549	0.265128	0.645133	0.193604	0.13304	0.194854
AI506816	4.00122	3.55655	4.61944	3.1053	2.41545	2.07952	9.62105	12.9769	11.3461	2.31661	2.39561	3.22044	8.31109	12.2979	8.73105	3.31451	2.68747	2.83908
AI507597	1.22149	1.45861	0.574896	1.63581	0.62548	0.84212	0.640646	1.15926	1.1291	1.16451	1.38678	1.81158	0.612122	0.32642	0.295516	1.43319	1.4772	1.16996
AI593442	0.121096	0.076789	0.122607	0	0	0	0.0163322	0	0.0598237	0	0.0123528	0	0.0154532	0.0353001	0	0	0.0250248	0
AI597468	5.36538	6.64964	6.8302	2.18562	2.41694	1.90889	4.08846	5.97437	5.89166	2.52238	2.2657	3.53169	12.7808	9.818	10.1549	2.88212	2.51971	2.07428
AI597479	4.86113	6.12335	6.12719	3.74431	3.04295	3.69798	3.30952	5.39531	4.40175	4.25428	4.16328	3.27169	7.82609	5.11058	5.14447	3.67624	3.0083	3.02691
AI606473	0.0319516	0.0498227	0	0	0	0	0	0.165807	0	0	0	0	0.129618	0.23967	0.0922833	0	0	0
AI607873	0.927828	1.25967	1.28364	1.06586	0.79172	0.871658	0.937123	2.22209	1.09886	1.91653	2.07885	1.15521	4.58069	3.95999	4.79503	1.85678	1.65486	1.57071
AI646519	0	0	0	0	0	0	0	0	0	0	0	0	0	0	0	0	0	0
AI661453	11.0724	14.4852	10.2228	5.58553	6.18788	5.352	8.46681	14.9641	13.3913	3.07565	4.20028	4.54443	10.2648	6.64232	8.49073	3.47348	3.626	3.5863
AI662270	1.29839	2.13865	2.72198	1.55178	0.493537	1.33748	4.20027	10.4264	7.55292	3.90729	3.097	4.55015	9.01848	11.8986	9.66818	2.69806	1.92239	2.03444
AI747448	0	0	0	0	0	0	0	0	0	0	0	0	0	0	0	0	0	0
AI836003	0.0639114	0.145355	0.0259929	0	0	0	0.0649425	0.276617	0.142067	0	0	0	0.288914	0.193777	0.449856	0	0	0.0263372
AI837181	16.6106	23.1586	18.0752	13.5496	10.3722	13.6428	14.0439	20.0918	20.0759	9.70677	11.7406	13.3745	21.2214	19.8264	22.1811	8.93503	9.50074	10.7819
AI839979	0.188619	0.422925	0.257582	0.0661161	0	0	0.776748	0.683357	0.984421	0.0563313	0.0487249	0	0.777569	0.900055	0.946747	0	0.0495977	0
AI846148	2.6906	2.93634	3.3723	1.37717	0.720053	0.939631	3.26029	6.72375	5.8357	0.978712	0.901318	1.57921	6.39724	6.90322	5.92843	1.22118	0.866045	1.03762
AI847159	0	0	0	0	0	0	0	0	0	0	0	0	0.161493	0	0	0	0	0
AI848285	0	0.0827691	0.125478	0.0487887	0.0380802	0.0710179	0.469555	0.340717	0.145221	0.144737	0.0422967	0.11463	0.234837	0.260326	0.0765659	0	0	0
AI854517	0	0	0	0	0	0	0.0207871	0.046981	0.0181554	0	0	0	0	0	0	0	0	0
AI854703	0.127002	0.183433	0.154785	0	0.0163897	0.0147945	0.0440818	0.0531603	0.0976276	0	0	0	0.188098	0.158176	0.27263	0.0177537	0	0
AI987944	3.48593	3.12052	4.34348	2.64702	3.50735	3.10471	2.17656	3.8919	2.65312	3.24915	3.84544	2.44336	3.92097	2.34444	2.97613	5.4179	4.05445	3.85024
AK010878	2.90648	4.25174	3.55594	2.948	2.95432	3.7959	2.58575	5.68081	3.93778	2.0838	3.13558	4.24464	4.28679	6.62179	4.60958	2.29598	3.66304	2.15941
AK129341	0.560266	0.742934	0.936823	0	0	0.0461854	0.319893	0.390544	0.733925	0	0.030734	0.0790305	0.965466	0.44384	0.840747	0.0169219	0	0.0472006
AU015228	0	0	0	0	0	0	0	0	0	0	0	0	0	0	0	0	0	0
AU015791	0	0	0	0	0	0	0	0	0	0	0	0	0.0826588	0	0	0	0	0
AU015836	0	0.0169305	0	0	0	0	0	0	0	0	0	0	0	0	0	0	0	0
AU016765	0	0	0	0	0	0	0	0	0	0	0	0	0	0	0	0	0	0
AU018091	0	0	0	0	0.0196202	0	0	0	0	0	0	0.0244712	0	0	0	0	0.0378305	0.0194569
AU018829	0	0	0	0	0	0	0	0	0	0	0	0	0	0	0	0	0	0
AU019823	4.7577	5.67221	5.7751	3.28575	2.77929	2.67609	3.59043	5.38168	4.32562	3.01652	2.83718	2.55568	8.08706	4.79572	6.35113	2.87493	2.95129	2.74318
AU019990	0	0	0	0	0	0	0	0	0	0	0	0	0.0706412	0.0398583	0	0	0	0
AU021063	0.546418	0.717209	1.0141	0.276376	0.329374	0.284288	0.140424	0.166162	0.480599	0.124161	0.322546	0.262552	0.134307	0	0.374748	0.588428	0.435018	0
AU021092	1.76875	7.07279	3.59829	0.436911	0.950936	1.5412	3.55372	3.52274	3.79993	1.29979	1.44455	1.04167	8.34462	4.40995	9.07394	1.24256	1.41602	1.29492
AU022252	4.41257	4.45488	4.84364	18.8113	13.6365	19.8807	3.09095	4.70372	3.9156	10.1137	11.9568	12.1688	4.71942	3.25683	4.65056	13.0015	12.471	11.2506
AU022751	0	0	0	0	0	0	0	0	0	0	0	0	0	0	0	0	0	0
AU022754	0.449232	0.682696	0.499901	0	0	0	0.139114	0.335298	0.181469	0	0	0	0.615795	0.325976	0.535327	0	0	0
AU022793	0	0	0.0874731	0	0	0	0.183318	0.307097	0.420123	0.0655379	0.0570041	0.0727612	0.137323	0.333839	0.195515	0.0311244	0	0
AU023762	0.0346622	0	0.0282954	0	0	0.0550031	0	0.044949	0.0324134	0	0	0.106824	0.0677229	0	0	0	0	0
AU040320	15.8841	18.223	13.5324	7.20681	5.73176	6.70146	11.8366	18.5773	14.9543	6.52889	6.42389	6.92552	19.9381	13.2028	18.0283	5.03799	5.76661	5.75848
AU040972	0	0	0	0	0	0	0	0	0	0	0	0	0	0	0	0	0	0
AU041133	1.48166	1.15257	1.08785	0.451115	0.957016	0.568692	0.534694	0.930385	0.932622	0.946156	1.27881	0.864322	1.43934	0.645765	0.766495	1.51568	1.23586	1.58573
AV039307	0.124439	0.494428	0.154196	0.144259	0.108907	0.0967618	0.129825	0.141012	0.175332	0.0590557	0.0508614	0.0655888	0.25291	0.338419	0.364306	0	0.103286	0.180682
AV051173	0.81209	0.312213	0.895675	0.40901	0	0.387754	0	0.525909	0.620525	0	0.109327	0.41466	0.424034	0.553264	0.790424	0.232841	0.328976	0.2327
AV320801	0	0	0	0	0	0	0	0	0	0	0	0	0	0	0	0	0	0
AW011738	1.26344	1.13988	1.38221	2.27374	1.93028	1.77781	1.56232	0.915547	1.03035	1.31282	1.82276	2.39429	1.15541	1.27889	0.839428	1.62019	1.88081	1.75124
AW046200	0.220684	0.31904	0.179926	0	0	0	0.117424	0.224813	0.160509	0.262871	0.0908361	0.0595102	0.793069	0.377575	0.670288	0.0485789	0.0457271	0.140174
AW112010	18.4264	15.4506	21.6729	91.7734	75.9151	121.22	10.7195	29.188	13.2263	146.889	130.301	149.662	18.451	10.7721	7.28861	107.984	111.553	106.976
AW146154	1.94295	1.59505	2.19298	0.935861	1.05403	0.780886	1.07646	1.35589	1.42761	1.1032	1.3911	0.849638	2.8601	1.41341	2.18181	1.48459	0.996829	0.989084
AW209491	5.57067	5.73065	4.73212	6.64117	8.82164	8.49111	5.20056	7.73901	6.70604	4.33235	4.65417	5.38377	5.90588	5.26439	5.04207	6.055	5.99617	6.15547
AW495222	1.35408	0.74932	1.30592	19.0938	14.8371	16.3223	0.997241	1.62733	0.580281	17.4147	16.7958	15.7592	1.17691	0.344616	0.341852	16.3401	17.0661	15.4375
AW549542	0.323423	0.643801	0.702518	2.07886	1.50993	1.12971	0.124098	0.203944	0.621762	1.29627	1.72546	1.20119	1.08302	0.46463	1.21111	1.02635	1.33599	1.62763
AW549877	11.3648	7.01947	13.0265	4.50928	5.61703	5.30759	4.86695	6.61313	5.82551	8.61493	9.41314	5.78159	17.3327	7.49817	10.6665	11.0818	8.66264	8.45437
AW551984	0.195264	0.621887	0.414397	0.0769503	0.0428532	0.0256369	0.447025	0.851213	0.736217	0.166249	0.104392	0.0677581	3.80087	2.28568	2.84672	0.112059	0.0799526	0.227274
AW554918	1.21897	1.66667	1.79035	0.612991	0.418384	0.642136	1.31147	2.2063	1.68078	0.550373	0.835842	0.826133	2.96358	1.60517	2.0669	0.841263	0.505012	0.507227
AY074887	0	0.422353	0.774825	0.864102	0.437674	0.59801	0.41183	0.703725	0.620231	0.879006	0.328094	0.423732	0.561211	0.711577	0.798559	0.815626	0.876553	0.80213
AY358078	0	0	0	0	0	0	0	0	0	0	0	0	0	0	0	0	0	0
AY512915	0	0	0	0	0	0	0	0	0	0	0	0	0	0	0	0	0	0
AY512931	0.122293	0.22042	0.200418	0.0353582	0.0266082	0	0	0.120538	0.0579966	0.230468	0.024908	0.0960862	0.154205	0.299766	0.134396	0.08099	0.151319	0.103076
AY761184	0	0	0	0	0	0	0	0.234385	0	0	0	0	0	0	0	0	0	0
AY761185	0	0	0	0	0	0	0	0.246677	0.175697	0	0	0	1.92916	1.2143	2.23788	0	0	0
Aaas	4.52076	6.12861	5.15391	5.47284	4.96778	6.13006	12.9771	22.8814	20.8337	5.59822	5.5194	6.26676	13.064	16.7836	16.3416	5.49253	3.54588	4.00882
Aacs	20.762	22.912	14.5416	7.87461	5.63186	9.18985	13.7656	15.9027	15.6409	21.7713	9.45377	4.95691	16.4601	17.3085	12.9062	51.4276	23.4811	19.8008
Aadac	55.1998	36.1323	44.3623	223.256	298.302	263.513	28.4051	57.1441	23.3565	197.502	207.265	154.763	20.6915	3.93601	6.0476	217.929	214.267	217.45
Aadacl2	0	0	0	0	0	0	0	0	0	0	0	0	0	0	0	0	0	0
Aadacl3	0	0	0	0	0	0	0	0	0	0	0	0	0	0	0	0	0	0
Aadat	4.55367	1.53031	3.5711	54.9837	74.305	62.1897	1.19783	3.12666	1.19427	36.5164	37.4927	27.5165	2.16118	0.511933	0.3093	46.8628	39.2968	39.7802
Aaed1	16.3983	25.2813	16.607	34.3698	28.4772	33.3679	11.9362	22.7499	18.6161	27.5367	28.2269	29.4732	26.9961	17.7436	26.9901	26.5395	29.756	29.5813
Aagab	12.041	15.151	12.2994	19.0222	15.856	21.4729	10.4583	15.7009	14.0414	11.9123	12.2071	16.118	13.0608	13.7253	13.3928	11.3407	12.3763	10.6988
Aak1	3.92668	4.67191	4.43895	1.40752	1.63775	1.30503	2.79897	5.22795	4.05997	1.32044	1.31733	1.3506	5.94242	4.32566	5.55747	1.52974	1.33974	1.35658
Aamdc	10.2079	21.1897	12.3547	13.9167	11.8024	13.7615	7.55352	8.58542	16.2668	12.1076	9.99645	14.6567	9.16202	7.35918	8.83364	8.13388	9.26977	9.4043
Aamp	52.1818	71.9421	56.8595	67.2278	60.6762	67.274	50.5843	73.3741	70.4136	53.6502	59.7991	67.7651	63.061	57.3717	64.0308	51.5917	58.9473	54.2507
Aanat	0	0	0.0469194	0	0	0	0	0	0	0	0	0	0.0580872	0.0615	0.0829371	0.048803	0	0
Aar2	5.05608	6.62273	5.1789	6.72518	7.70811	7.68714	4.466	8.52791	6.99184	5.16062	5.0528	5.7694	7.52893	6.77411	6.29118	6.44736	5.8413	7.01357
Aard	0.39217	0.887068	0.749263	0.656688	0.664119	0.754943	0.132638	0.605201	1.22751	0.376505	0.547638	1.14276	0.347425	0.62534	0.674364	1.41522	0.763849	0.685199
Aars2	4.29605	5.14409	4.80911	5.57371	4.8451	6.48433	4.47194	8.26086	6.15016	3.77644	4.43455	4.46839	5.29081	5.19577	5.02299	4.94359	4.68226	4.43019
Aars	18.6395	18.179	17.4126	63.8496	74.2401	65.5798	24.6664	42.3081	31.465	43.3097	37.8071	36.534	23.2681	28.0173	22.0252	69.6326	61.208	52.6383
Aarsd1	11.2696	13.1937	12.1659	16.6587	16.2111	17.7197	21.7719	27.1983	27.8602	12.6804	12.5267	15.8125	12.9904	20.4412	15.9917	14.0908	11.5276	11.2396
Aasdh	2.33997	2.29896	2.41432	3.2303	2.04961	2.09185	1.23761	2.70597	1.85728	2.60281	2.98941	2.09349	3.59096	2.638	3.14292	3.36474	1.83454	2.22037
Aasdhppt	6.56063	6.46716	6.8724	8.17803	11.0676	10.0126	4.12374	7.97256	5.13166	9.34302	8.67839	8.24003	6.98452	5.16255	4.1274	9.62993	9.64329	9.15481
Aass	9.31279	5.14189	7.25944	89.8318	99.0633	95.9991	3.92702	4.33204	3.14494	61.3111	54.3662	37.2502	5.10149	2.55543	2.13305	86.1415	67.892	68.3492
Aatf	5.20916	6.49026	6.01152	6.03895	6.02222	5.55681	8.24506	10.7814	9.57694	4.57266	4.97102	5.82517	8.64133	9.55823	7.70281	5.64416	5.55726	4.9702
Aatk	1.62657	2.3958	2.91563	0.746704	1.1453	0.709299	1.53389	2.10162	2.32209	0.676125	0.641668	0.62259	1.35346	1.30027	1.2454	0.830557	0.5499	0.725951
Abat	8.93746	9.14727	10.444	142.37	133.663	142.837	4.30478	11.9826	5.40545	87.3309	91.7711	79.4638	12.9459	9.08134	8.41624	117.421	105.909	98.7182
Abca12	0	0	0	0	0	0	0	0	0	0	0	0	0	0	0	0	0	0
Abca13	0	0	0	0	0	0	0.0187554	0.0231683	0.0293784	0	0	0	0.121387	0.079421	0.0904483	0.0229797	0.00723961	0.0327849
Abca14	0.0135599	0.0107585	0	0	0	0.0107862	0.014261	0	0	0.0384349	0.0110477	0	0	0.0150887	0.0597942	0.0235593	0.0225667	0.022415
Abca15	0	0	0	0	0	0	0	0	0	0	0	0	0	0	0	0	0	0
Abca16	0	0	0	0	0	0	0	0	0	0	0	0	0	0	0	0	0	0
Abca17	0	0	0	0	0.0116455	0	0	0	0	0.0255447	0.011035	0.0142504	0	0	0	0.0356068	0.0112387	0
Abca1	7.37804	9.85952	8.87741	14.0367	21.8676	15.625	2.77816	5.93008	3.45723	24.9584	22.0798	17.0544	15.3136	6.18633	10.4271	26.4977	25.1598	24.0401
Abca2	6.41701	8.16192	7.01982	17.6566	12.3453	15.3067	4.41866	9.17366	6.77895	11.5221	12.4138	9.46968	8.28676	6.05673	6.79299	15.2746	20.2924	15.4077
Abca3	36.5568	51.2244	31.4585	82.1369	64.562	75.7946	23.3463	51.4807	32.9343	62.2868	60.2017	55.3528	47.1008	27.704	39.1017	64.6591	62.4788	63.2268
Abca4	0.054267	0.242759	0.119698	0.00966481	0.0291874	0.0130571	0.158318	0.283531	0.157532	0.0165426	0.0215319	0.0275926	0.50797	0.93225	0.612044	0.00773024	0.0363611	0.0449813
Abca5	3.56708	2.68761	2.7718	0.816701	1.23412	0.922603	1.33534	1.75022	1.32506	1.37078	1.61086	1.11626	2.50197	1.22739	1.37895	1.58784	1.39667	1.76611
Abca6	4.54888	2.28495	3.72751	35.2004	44.6131	38.9695	1.94323	4.67575	1.65856	50.0949	40.9239	30.6401	2.99623	0.847716	1.43477	41.2012	45.6631	43.7035
Abca7	1.658	2.11163	2.04081	1.74842	1.12054	1.15426	2.39674	3.68201	3.5959	1.19899	1.45494	1.5689	5.12435	6.35923	5.48595	1.81126	1.75522	2.02455
Abca8a	9.45915	6.6156	14.4075	28.6902	25.7963	31.4806	6.16841	16.4785	8.20914	75.6526	61.0214	60.6001	7.42294	2.95113	4.58611	35.3934	53.9514	57.9204
Abca8b	1.97739	1.38398	2.55833	13.2205	9.92823	13.0556	1.36772	3.29813	1.07106	13.7222	12.542	9.45332	1.96077	0.594368	0.757157	15.64	12.5523	14.4678
Abca9	1.73503	2.47877	3.33266	0.921109	0.855926	0.880926	1.49807	2.71532	2.10822	1.69266	1.73738	1.21787	10.1629	9.32272	10.2926	1.62214	2.19437	1.84893
Abcb10	4.95127	8.00162	5.9355	7.12908	9.59542	7.2021	4.39088	7.65058	7.34128	6.03304	6.13376	5.58497	6.84453	6.35514	4.8584	6.81476	7.26358	7.13051
Abcb11	9.21203	6.31012	8.53912	222.224	189.56	211.883	5.85197	17.5881	4.66772	122.413	125.002	89.1164	11.2877	1.74476	1.56834	225.303	206.705	163.558
Abcb1a	64.0645	52.7215	41.8339	2.83395	0.924557	2.62453	12.8121	19.6627	11.9762	3.61857	2.43796	1.62331	9.10038	4.19284	4.23351	2.4805	2.79619	2.27506
Abcb1b	0.478119	0.535152	0.980933	0.0553121	0.290091	0.0372006	0.72617	1.09498	1.12783	0.090408	0.091939	0.0336896	1.37476	2.04351	1.53679	0.099477	0.0931556	0.134393
Abcb4	5.5862	1.54063	5.44619	60.8289	59.3461	56.8238	2.57588	4.75008	2.07641	57.3274	46.6545	42.9308	1.72173	0.516499	0.524869	37.5295	42.3857	41.0137
Abcb5	0	0	0	0	0	0	0	0	0	0	0	0	0	0	0	0	0	0
Abcb6	7.10072	6.0727	6.23944	29.1197	34.3047	31.2718	8.11053	11.844	9.33549	23.6877	24.8616	28.9914	8.26682	7.44846	8.98113	21.6387	27.878	24.5941
Abcb7	4.86101	4.20426	4.80145	6.02182	8.30419	6.99772	4.05105	6.03284	5.54632	9.4214	7.50779	6.04314	7.64016	4.32308	5.40392	9.39016	9.03321	9.17236
Abcb8	11.1932	14.7402	9.9156	12.2261	10.2502	13.1574	12.3745	21.4341	18.6729	10.8847	11.0579	12.9008	18.5378	14.7179	16.9656	11.4934	11.0325	11.9265
Abcb9	2.03522	3.28079	2.30293	0.846098	0.617341	0.992504	1.09928	2.41419	2.51741	0.770714	0.736038	0.982189	3.48407	2.0318	2.73902	0.953984	1.22525	0.993932
Abcc10	3.43077	4.07021	3.75911	3.4607	1.95806	2.27918	2.91352	3.41219	3.61225	2.3107	3.03809	2.91089	4.37444	3.65204	4.66015	2.89764	2.70063	3.16193
Abcc12	0.0280714	0.107846	0.0233322	0.0305923	0.0116279	0.0310385	0.0144895	0.0178818	0.0259088	0.0388108	0.033576	0.0286685	0.0139187	0	0	0.0121083	0.0797751	0.0232921
Abcc1	3.29442	4.05642	3.75234	0.509838	0.270613	0.340663	4.50948	6.85465	6.08298	0.507393	0.502687	0.540129	7.78378	7.99946	7.59487	0.438868	0.401681	0.406908
Abcc2	5.37211	1.42918	4.42268	40.6718	58.464	37.6828	1.89937	4.81356	1.80468	58.5587	46.3282	29.4552	3.49809	0.594994	0.442976	52.6611	56.2473	52.9003
Abcc3	25.463	15.7862	20.4795	74.7589	69.5226	56.796	15.3154	27.048	19.4923	62.3791	53.5458	51.4055	15.351	8.38891	8.53257	73.4481	96.2199	92.0838
Abcc4	5.53709	7.52773	4.68697	1.77606	0.40946	1.39355	3.11582	6.5958	4.69734	1.0414	1.15571	1.00783	6.71811	5.57579	6.76187	1.57225	1.80702	1.24938
Abcc5	4.95657	7.1746	7.42782	1.11406	0.423507	0.765975	3.76196	6.00341	4.89005	1.34354	1.2493	1.22744	11.123	6.83742	10.0198	1.76027	2.00307	1.57343
Abcc6	3.70659	2.58748	4.14255	67.3583	37.4688	47.1144	2.87759	7.70089	2.32532	45.9534	46.5982	39.3065	3.41199	1.06894	0.904284	46.9721	39.6353	38.7367
Abcc8	0.353162	1.30076	0.72642	0	0	0	0.527085	0.932802	0.801839	0	0	0	0.448494	0.335572	0.248015	0	0	0
Abcc9	3.17619	4.01891	6.60065	4.18363	3.40247	3.89804	2.58222	6.0562	4.53591	3.9267	3.75648	3.13062	17.2291	9.53324	14.2777	5.86595	5.13162	6.50233
Abcd1	3.00542	5.26708	4.89221	11.4922	6.6184	9.79487	3.54117	6.15669	5.88646	6.64365	6.35912	6.41156	6.61493	9.395	7.44801	8.79716	9.31626	7.09843
Abcd2	4.21002	5.45216	5.35692	14.4175	1.84242	13.6493	2.86624	7.13658	4.16259	29.2835	29.9733	20.0776	5.55209	4.19152	3.65885	20.7965	18.5139	26.5211
Abcd3	47.3505	41.3714	47.3278	165.823	189.078	173.093	28.2786	55.9074	37.1587	135.92	109.413	86.7723	48.4481	26.4568	36.2114	140.466	115.114	109.995
Abcd4	5.0226	7.30117	5.04169	5.7811	4.24791	5.09366	4.09982	7.84577	6.37907	3.43402	4.0171	4.54877	9.19056	7.33637	9.03444	3.48943	4.57085	4.1987
Abce1	17.7623	12.7487	18.9261	14.711	26.0837	17.3457	21.2328	29.4563	24.2101	17.5715	16.0684	14.3105	26.0241	23.3239	24.0447	24.4131	21.6391	21.4476
Abcf1	19.3934	21.3366	18.4382	16.6698	15.9602	15.9182	21.5674	32.0373	27.928	14.2903	14.3768	14.1477	26.3977	28.3683	27.9253	14.2936	14.0848	14.7204
Abcf2	11.9328	14.4914	14.0031	12.8317	15.2174	14.0571	19.38	26.462	23.6686	10.3878	9.04557	9.37606	17.1157	23.1638	18.4836	11.2664	11.0398	10.7774
Abcf3	11.9674	13.3612	11.9046	13.1011	15.4976	13.5264	9.65104	13.3081	11.8942	9.68046	10.7741	10.3968	11.9876	10.8484	13.5621	11.8865	11.027	12.0103
Abcg1	1.31543	2.35434	2.09533	1.92313	1.33912	1.75507	0.515471	1.95828	1.48885	2.84911	2.76973	2.60573	5.73162	4.31622	5.61367	2.17597	2.49292	2.5012
Abcg2	11.352	7.85729	13.8638	14.7547	62.4036	15.6145	5.5163	7.91383	9.53401	15.6447	13.4113	10.9716	10.7418	6.22519	8.35793	17.6984	18.6453	19.5406
Abcg3	0.204914	0.247608	0.563395	0.862298	0.38219	0.608669	0.262966	0.732239	0.317764	1.32358	1.47811	0.826615	0.594924	0.51921	0.617509	1.03426	1.18879	0.937903
Abcg4	0.365292	0.602666	0.495844	0.0206329	0.0154677	0.0139785	0.168529	0.381797	0.620997	0.0180235	0.0470057	0.0409891	0.830836	0.537466	0.377476	0.0169139	0	0.0502651
Abcg5	7.23484	5.25411	6.98321	42.6972	45.5068	46.3493	2.32806	5.16905	2.82744	40.6289	38.0786	27.3719	2.90684	0.690758	0.629752	26.6981	17.8547	22.9476
Abcg8	4.06844	2.5813	3.87238	34.3168	43.2983	33.5087	1.85324	4.38025	2.15529	37.5306	30.1584	25.8309	2.0217	0.375892	0.184265	17.699	13.3086	15.8704
Abhd10	3.47431	3.57158	2.99997	2.66223	2.15618	2.58141	4.44134	4.94171	5.41192	3.45795	2.29132	2.92492	4.61598	4.17333	4.18491	3.09995	2.54388	1.78558
Abhd11	23.518	30.5379	24.2981	27.4233	21.3025	23.1994	29.9936	44.2142	45.386	21.8061	19.7882	25.4639	26.2652	25.8477	24.4196	22.0613	20.6494	20.3482
Abhd11os	7.94568	8.86552	5.97271	1.58455	0.676095	0.836405	8.92919	9.79597	17.1785	0.161311	0.566498	1.04312	5.30251	4.77524	4.71054	0.617052	1.13646	0.581136
Abhd12	16.9665	21.9782	17.8052	16.8934	17.4275	18.8673	17.3472	32.1007	30.6114	16.584	17.9303	19.9555	23.7972	25.5562	25.4229	15.9876	17.3604	19.0132
Abhd12b	0	0	0	0	0	0	0	0	0	0	0	0	0	0	0	0	0	0.0590485
Abhd13	7.05436	6.79568	6.88805	3.39706	4.54191	4.06572	6.2297	8.40004	7.19865	4.52781	4.11014	3.86875	10.1072	6.68433	8.30083	3.73002	3.5558	4.19795
Abhd14a	5.38071	9.14367	6.00939	3.60338	3.06327	3.92715	6.46209	8.88513	8.41887	2.06081	3.06336	4.07743	8.25279	9.24435	7.8118	2.71328	2.15861	2.61974
Abhd14b	38.4921	47.4086	39.5336	101.807	91.0269	99.8862	24.7429	45.1007	34.3672	91.4483	101.848	111.53	37.4507	17.5803	24.1926	94.8132	98.1359	96.0342
Abhd15	2.05154	2.62626	1.92203	14.7796	15.1003	17.1832	1.00903	1.91902	1.21983	11.2411	11.1476	9.99113	1.79193	1.04242	1.26434	14.0508	16.1985	14.9145
Abhd16a	25.4473	33.2951	27.5566	21.3814	18.3898	21.8344	19.2226	30.902	29.4093	18.8808	19.0539	23.1656	26.3956	19.9166	23.1841	19.0582	18.6776	17.3386
Abhd16b	0	0	0.0357057	0	0.0346542	0.0315743	0	0	0.0423769	0	0	0	0	0	0.25488	0	0.0689104	0.0372453
Abhd17a	35.6033	46.9478	39.2593	42.3602	36.6565	46.2384	39.5922	53.5681	60.5599	38.4306	42.9969	64.8106	42.8969	45.7451	43.8358	36.9606	38.4353	40.9911
Abhd17b	6.51497	6.31569	7.55503	3.97936	5.31674	3.96376	5.20549	8.93023	7.69496	7.046	4.69735	5.02235	10.7651	7.578	9.2249	6.1752	5.39197	4.88918
Abhd17c	37.8522	44.5715	39.6196	44.765	43.1551	46.4014	30.6316	51.3758	42.3816	42.8166	49.7622	49.0147	34.6144	20.8622	25.0257	32.5401	32.3801	32.472
Abhd1	15.7581	20.3477	15.5094	46.2292	37.4553	42.7127	11.3993	20.0817	12.1807	33.5908	31.3319	29.6417	9.16344	8.39668	6.62878	33.6651	31.9016	33.5262
Abhd2	35.6714	23.114	29.0295	30.7883	14.0257	34.5226	18.2653	33.7444	18.7612	44.8231	45.0851	18.4466	22.8574	12.2453	17.3408	22.2466	18.0588	21.7112
Abhd3	8.07559	10.4327	7.39527	40.8516	37.2745	42.2614	3.02654	5.85095	2.73727	28.1357	25.9272	29.012	2.81182	1.7943	1.4389	31.7831	32.9732	30.1023
Abhd4	15.4032	24.4235	19.8892	23.1708	22.1951	22.9801	9.65701	19.5272	17.6442	16.636	16.2825	19.7921	35.4898	23.0865	32.1699	19.2554	23.1543	17.3917
Abhd5	6.80302	10.5957	8.84302	7.402	10.246	10.4277	6.60524	10.5352	9.23315	8.43867	8.01764	9.26228	10.221	10.6131	9.96418	8.83085	9.08667	8.48139
Abhd6	13.8134	13.4127	11.0451	23.088	17.5105	20.6939	8.30573	18.6119	12.1713	15.1994	13.5144	15.085	7.07689	6.6445	5.9056	11.479	14.855	11.3808
Abhd8	6.05937	10.296	8.46574	3.2425	2.98774	3.37014	8.07227	13.8879	14.7833	2.56205	3.74894	3.71118	12.8586	10.2112	12.2001	3.35703	4.5734	3.96539
Abi1	15.2579	17.0993	17.3505	8.36293	10.6698	9.55447	10.7703	18.8987	15.8091	10.2542	10.9044	9.17885	28.2207	19.1937	23.2571	10.8682	10.7074	10.2654
Abi2	2.44736	3.05923	3.20489	0.838026	0.473759	0.550025	1.66603	3.47898	2.63895	0.670252	0.930836	0.806328	4.98832	3.18845	3.85152	1.17314	0.624218	0.823677
Abi3	12.0227	12.954	8.16983	3.09932	7.46613	3.16487	5.77459	11.9934	9.32204	2.01177	2.48506	2.84471	4.79442	4.8224	3.58506	2.82397	2.99515	2.58648
Abi3bp	4.58818	5.68788	9.32112	1.99504	1.22368	1.1916	3.32685	6.79519	6.29757	1.40792	1.12747	0.806577	30.9336	12.1641	22.8094	1.52735	1.01488	1.30029
Abl1	9.84534	13.0772	12.1975	5.25612	4.23538	4.64076	7.87119	16.0062	12.3977	4.74437	5.49767	5.5211	18.9094	14.2943	17.0989	5.50229	4.99741	4.99796
Abl2	2.50435	2.64361	2.58343	1.00538	1.05221	0.946621	1.81192	2.80172	2.56346	1.24994	0.957206	1.17165	3.45381	2.79766	3.40838	1.01026	1.04476	1.00255
Ablim1	13.2732	14.2321	14.9124	10.7748	8.30322	9.81667	8.43169	14.4211	10.8849	8.97065	8.62981	7.6316	16.9418	9.81487	13.4236	9.34859	9.69986	7.94098
Ablim2	0.9927	2.24532	1.09207	0.931386	0.501185	0.729416	0.514558	0.938413	0.927288	0.644909	0.609425	0.535853	0.663925	0.406719	0.343956	0.717549	0.751823	0.678091
Ablim3	1.07742	2.22116	1.47245	5.81886	8.08622	7.34875	0.72916	0.969931	1.01311	1.85487	3.21225	2.65325	1.11562	0.824031	0.820486	4.60242	3.78586	4.05693
Abo	1.40187	2.15889	1.18608	0	0	0	0.258304	0.564979	0.524973	0	0	0	1.49592	0.349817	0.807837	0	0	0
Abr	11.911	16.9136	15.1292	1.18696	0.618255	1.04788	9.80868	20.2727	15.8706	1.49994	1.41351	1.53617	19.1629	14.0161	17.3316	1.57904	1.64694	1.68248
Abra	0	0.0281149	0.0618202	0.0408966	0	0	0.0755097	0	0.10214	0	0	0	0.0379359	0.0759325	0	0	0	0
Abracl	28.2383	28.1437	27.7605	7.65885	6.04039	9.20264	22.0314	38.6845	37.4008	12.2575	11.419	9.85375	37.9147	38.099	30.1809	10.9743	11.0839	10.4705
Abt1	1.77966	2.68423	2.08546	2.07907	2.35787	2.56195	2.64277	3.13725	3.49783	1.84745	1.67164	2.31605	2.85288	2.11588	2.55676	1.59654	1.49187	1.42452
Abtb1	8.95576	11.8682	8.6227	14.2147	10.5578	13.4799	4.90497	9.83805	7.59493	12.2605	14.0645	17.0664	13.2425	10.4281	14.0982	10.1283	11.5372	10.8726
Abtb2	0.913422	1.35229	1.289	9.23692	5.9686	8.17662	1.20483	1.60345	1.40976	2.06877	4.7438	3.90871	2.69507	2.28174	2.04737	10.0595	8.09753	9.55199
Acaa1a	41.8149	46.7502	36.4092	91.9831	97.1383	95.1158	26.9134	46.132	35.211	92.9574	88.426	86.1454	32.8643	25.2437	26.0388	69.9803	73.6149	68.9791
Acaa1b	35.8677	21.6658	37.217	498.732	518.971	476.626	15.5184	27.02	13.9626	288.57	251.573	270.004	15.2574	4.78567	5.15982	197.513	187.582	142.286
Acaa2	104.192	92.9041	101.922	552.97	641.781	638.819	65.8333	130.494	77.6307	468.919	452.964	476.801	79.2126	41.8106	56.3287	475.182	427.18	468.282
Acaca	14.8611	26.485	13.053	12.5172	8.86569	12.5346	7.4276	11.2555	11.8313	10.8875	11.0263	9.86879	9.63908	7.05535	7.44224	16.6999	13.9163	13.3097
Acacb	4.64685	9.93663	4.75996	8.91005	5.02455	9.55678	2.7048	4.11342	4.42456	7.64144	8.13657	4.84475	4.31085	3.21273	3.10382	13.6171	9.35262	7.25095
Acad10	4.39308	5.10339	4.4045	23.4393	17.6436	19.7644	2.81698	4.48927	3.27411	16.066	14.2331	11.5114	4.02861	2.31358	3.41013	16.2717	13.6891	12.649
Acad11	19.5259	16.4723	18.3461	118.001	119.569	121.565	9.20197	19.6175	10.8286	106.901	102.192	83.6273	11.8937	6.32044	7.98992	80.5139	86.6714	83.1716
Acad12	2.8386	4.14068	2.76461	6.24762	5.65608	5.58052	1.41168	2.58945	1.88245	5.38872	6.18997	3.98948	2.05775	1.21425	2.03499	3.16351	3.34529	3.05992
Acad8	12.5238	16.5258	11.6655	29.8132	30.4136	34.6628	9.01487	13.7823	12.0058	23.1814	23.1284	27.3115	12.7661	10.1647	10.8286	20.4442	16.7596	21.1093
Acad9	11.5847	13.368	11.4062	20.4326	17.3617	23.2293	8.81638	15.6476	13.9485	17.497	17.6309	15.7738	10.3285	9.30462	10.4177	16.5011	13.9749	14.7077
Acadl	64.7258	63.8519	64.0516	132.34	112.945	133.79	47.394	96.816	67.6769	136.058	115.682	118.898	62.5676	44.5892	65.3996	97.9188	100.71	115.129
Acadm	43.9822	56.3689	46.285	164.801	178.801	172.563	24.7844	54.2545	34.8275	152.944	148.109	153.961	42.0026	24.3478	30.9104	128.743	138.606	136.72
Acads	25.6017	30.2029	24.5678	122.091	118.298	125.412	15.8483	31.6536	24.9199	83.934	90.3768	91.1272	27.9874	23.2715	30.3776	74.5013	73.8206	74.7537
Acadsb	18.437	25.4349	20.2504	49.224	58.1581	53.6212	13.3734	17.7003	16.3518	37.0224	37.4801	35.0716	17.5672	16.3053	15.8598	35.9857	32.4478	32.063
Acadvl	56.8996	66.0034	58.4501	194.866	214.926	215.712	47.8239	89.6256	58.3294	186.106	178.298	183.646	53.0646	39.1562	41.4087	153.405	166.294	166.1
Acan	0	0	0.00661128	0	0	0	0	0	0.02164	0	0	0	0	0	0.033156	0	0	0
Acap1	0.956097	1.47817	1.87022	1.18269	0.373312	0.596194	0.845192	2.0778	2.49919	0.364272	0.506073	0.568297	5.05516	5.34264	5.28334	1.47953	1.18593	1.21336
Acap2	7.22538	8.19937	9.00619	4.74843	4.32446	3.65789	4.82915	9.34991	6.89571	5.81685	5.83594	4.91446	12.4852	8.34128	11.0721	5.71276	4.89133	5.93137
Acap3	3.51796	5.47182	4.83445	1.4304	1.09801	1.22156	4.46228	7.35376	5.72907	1.2726	1.18527	1.1681	7.86573	7.0537	8.29784	1.17077	1.33154	1.36529
Acat1	30.3165	39.8504	30.3084	122.736	141.465	143.171	29.0604	53.0067	42.0283	114.37	132.141	148.983	28.4231	26.3187	25.7234	79.3752	79.4132	93.3547
Acat2	13.0068	18.1641	11.7429	24.3687	17.2559	24.003	12.294	18.6225	18.6121	21.8686	24.1344	28.5197	14.2939	13.3251	13.4158	44.9133	30.0779	29.3125
Acat3	5.26463	3.21781	5.04892	97.3131	76.019	100.217	3.63276	8.95129	4.47623	71.6057	70.5437	74.6881	4.87103	1.23382	0.759899	82.9647	81.6056	79.4589
Acbd3	11.2549	12.0522	12.0765	6.09326	6.05378	5.52414	8.17725	12.741	10.9087	6.85607	6.28011	6.22729	16.5434	11.4854	13.1543	5.98933	6.37877	6.36694
Acbd4	14.2881	26.6218	17.8426	29.8705	26.493	28.085	11.5766	22.629	19.6351	17.9362	21.8757	21.3202	16.7049	10.6207	11.9218	20.9392	22.6854	20.6298
Acbd5	18.5323	16.7381	17.9008	39.6582	66.3943	44.4526	8.27706	15.6221	11.0677	48.4575	39.8671	37.1178	17.6597	9.85942	13.4174	49.4966	40.584	40.9447
Acbd6	15.1276	19.4509	16.3222	24.8338	17.2171	24.4943	17.5868	31.5739	31.4967	14.605	17.1131	25.6788	23.1427	22.9199	26.6184	15.8153	17.5482	14.9507
Acbd7	0	0	0	0	0	0	0	0	0	0	0.136461	0	0.164859	0	0	0.150203	0	0
Accs	2.54688	3.10524	2.35398	2.37093	1.04891	2.22211	1.66973	2.86678	2.50519	1.56622	2.13781	2.15471	5.50034	4.03026	5.63352	2.60825	1.56644	2.1104
Accsl	0	0.070731	0.0747294	0	0	0	0.0314325	0.0386118	0.0280956	0	0	0	0.05935	0.0325629	0.214942	0	0	0
Acd	9.38108	13.5021	9.67281	10.4375	7.86877	9.89721	9.34734	13.7441	15.8766	8.04045	7.89312	12.0195	14.9976	13.46	15.9221	7.17106	6.3557	8.57223
Ace2	0.966189	1.44339	1.69342	0.0456462	0.101784	0.120573	0.454311	0.696835	1.05865	0.0720735	0.124861	0.14029	1.12615	0.539724	1.06923	0.136124	0.0955655	0.0795683
Ace3	0	0.0235339	0	0	0	0	0	0	0	0	0	0	0	0	0	0	0	0
Ace	2.98756	3.56006	5.53242	0.253752	0.152554	0.145951	3.31199	5.28724	6.52886	0.0352325	0.183157	0.248781	14.0655	7.77884	12.51	0.259686	0.382086	0.403538
Acer1	0	0.04914	0	0.102182	0.0254696	0.0454595	0.0325647	0.0795357	0.0291989	0.0279164	0.120338	0.0621648	0.0902768	0	0	0.0789365	0.0487718	0.0253155
Acer2	1.89964	2.38248	3.65671	4.31471	3.48529	4.20068	1.95224	5.18997	3.82416	5.07479	4.76436	6.68778	3.51697	2.54442	2.87523	4.29247	5.57899	4.81676
Acer3	4.09136	3.59984	5.60139	2.62883	2.81426	3.92574	3.5118	7.02934	5.42271	3.6216	3.481	2.79466	6.58036	4.81031	4.39579	4.81803	4.3609	3.42208
Ache	2.32372	1.43352	1.49293	0.235428	0.102577	0.230611	0.360123	0.680542	0.34413	0.364481	0.290848	0.138018	0.650562	0.462933	0.342106	0.44681	0.211763	0.198306
Acin1	17.7222	24.5903	20.3963	14.7872	10.2466	11.4075	19.5834	34.9824	30.5614	10.992	9.72933	11.8437	35.2124	32.5076	36.8121	11.841	10.6578	11.5398
Ackr2	0.319812	0.601478	0.402527	2.10515	1.22036	1.25643	0.127771	0.469846	0.386452	1.57867	1.30796	1.61298	0.868756	0.601447	0.174573	1.81306	1.05648	1.98563
Ackr3	9.94406	19.2465	14.5592	0.69069	0.397349	0.516493	6.57285	9.63008	8.69044	0.771836	0.764464	0.772328	19.0826	13.7915	16.6847	1.25387	0.866034	1.09175
Ackr4	0.965091	1.5947	1.03928	1.02697	0.531603	1.01769	0.310756	0.510807	0.21577	0.741757	0.74685	0.683292	3.69619	1.92934	3.46714	0.808562	0.948883	1.35674
Acly	53.1495	154.446	66.2176	49.6514	35.3326	48.2629	34.8079	53.3113	51.3565	56.8434	50.2445	39.7486	62.1748	50.7327	49.2774	121.488	69.2036	65.0959
Acmsd	0.289078	0.235574	0.184736	11.8526	18.5837	14.3095	0.204122	0.38515	0.155042	3.00881	2.8205	3.71493	0.19466	0.0725976	0	4.64648	6.13066	3.12728
Acn9	4.64913	6.75157	4.09925	8.34738	8.04983	9.49999	5.14233	5.75504	4.52411	7.70353	7.42737	8.57997	5.2576	3.90594	4.11969	7.29223	6.51184	7.78195
Acnat1	15.9732	16.1119	16.9854	39.0102	39.0134	39.4875	7.16233	15.3561	8.87778	40.5069	41.6974	27.3347	25.834	8.8578	15.7596	46.4432	55.3063	51.0897
Acnat2	2.37791	2.51304	2.56298	59.9482	12.1764	56.7304	3.27712	7.69124	2.34288	43.07	44.2823	35.9015	4.62127	1.54479	1.96439	70.2087	113.33	99.3978
Aco1	18.6661	20.9602	18.7654	72.0621	66.4713	69.1949	16.5766	29.7059	19.1944	60.7925	58.0185	46.0397	27.1032	21.8211	23.2988	66.2351	68.1198	63.775
Aco2	66.6421	92.7945	65.85	66.9328	62.546	61.755	76.3077	131.498	104.804	55.3491	52.767	45.9693	89.1004	75.1903	75.71	56.5492	55.1093	59.3705
Acot10	0	0.0368004	0	0	0	0	0	0	0	0	0	0	0	0	0	0	0	0
Acot11	1.42739	2.21109	1.71747	0.244996	0.0794363	0.252851	1.88383	3.18984	2.13166	0.264389	0.211401	0.305861	2.54156	2.00806	1.75693	0.235729	0.231568	0.268409
Acot12	3.81262	1.45038	2.97015	33.0678	31.0767	33.6154	1.23759	4.35533	1.43986	38.1972	31.9913	28.9249	1.65766	0.154799	0.414542	28.7036	24.4912	28.2557
Acot13	30.222	38.7577	28.7843	71.5752	48.6609	65.5822	19.0249	35.3179	28.9012	54.6239	57.0766	61.8223	26.3773	19.9368	23.6006	53.0608	50.8772	51.4312
Acot1	7.43497	7.34518	9.51699	11.1212	12.2036	15.5552	4.27367	14.5615	9.77534	11.9281	12.3016	17.0364	11.2732	7.2899	11.7026	4.48138	11.3097	6.48345
Acot2	4.16874	5.17953	5.30351	3.38898	2.32052	3.9512	1.51938	5.90179	3.59814	4.51767	3.94131	4.82008	4.07889	2.727	3.43836	3.41539	4.3042	3.73362
Acot3	6.76757	0.464111	9.51551	15.4543	0.80247	12.3633	3.46652	7.04755	1.80788	72.5276	63.1923	28.909	0.634019	0.345742	0.299554	16.6931	36.0009	31.9048
Acot4	3.57272	1.34047	5.40836	19.2283	8.33862	16.6845	1.85114	4.11084	1.43467	33.9771	30.1995	22.8075	1.5617	0.349054	0.155197	18.8516	25.1858	18.2586
Acot5	0	0	0	0	0	0.0391592	0	0	0	0.0510149	0	0	0	0	0	0	0	0
Acot6	0.58948	0.800397	1.26058	1.10421	0.614972	0.819047	0.856478	0.655399	0.903513	0.951011	0.828105	1.09359	0.607165	0.641953	0.670816	0.999123	1.0075	1.0702
Acot7	28.5327	46.0119	21.2018	11.7238	8.99279	11.151	29.6976	49.5634	47.5343	7.58706	7.53422	8.20074	32.1138	30.6053	24.2243	9.62002	9.48362	9.67202
Acot8	9.20898	11.9697	9.13161	13.0284	13.2045	15.0912	7.81137	12.5438	14.7143	11.3723	10.367	13.1536	12.2123	9.73363	12.6983	8.03188	10.2449	9.87649
Acot9	10.9413	12.394	13.1436	2.32981	2.0343	2.87819	10.2745	19.6363	16.2978	3.01589	4.17616	3.43518	15.8869	16.4611	15.2994	3.31809	2.46854	2.79099
Acox1	82.0414	73.1838	68.409	226.062	222.713	207.476	36.3872	77.6681	46.8265	202.618	204.287	170.458	54.7535	25.1253	29.6886	244.038	201.839	178.992
Acox2	10.6563	16.7681	9.76542	80.7207	100.1	74.7985	6.60328	15.8575	6.19264	65.1133	68.524	69.3234	19.4203	7.0085	20.3867	80.9447	94.1269	89.4607
Acox3	7.47005	6.99263	6.95967	7.07216	7.61505	7.34326	5.69409	9.39373	7.94348	7.34189	7.54313	7.89067	14.0032	9.8173	13.3669	7.42503	6.34721	6.40175
Acoxl	0	0	0.0191144	0	0	0	0.0241824	0.0290978	0	0	0.0554161	0	0.0228437	0.0244404	0.0326212	0	0	0.0192519
Acp1	8.78384	12.0801	10.6552	19.0135	16.3863	20.986	12.3288	20.167	18.7374	17.935	17.7965	20.2565	15.9755	14.339	14.9557	17.8614	15.5057	14.5233
Acp2	9.0099	10.7244	10.7108	19.6802	19.3944	20.5959	6.33886	11.5891	9.07593	15.85	18.1542	18.1558	13.6316	10.6679	12.767	21.6356	22.8874	21.4929
Acp5	22.5752	40.3535	22.0762	70.0632	68.7642	74.9352	19.5198	36.3106	27.6657	62.3058	62.3986	66.9187	35.9195	35.0433	31.7025	64.373	66.8721	62.4582
Acp6	9.94336	10.7602	9.83531	21.3667	18.0131	18.1248	7.01346	10.1578	9.42961	13.9057	15.3116	15.3668	11.5121	8.41682	12.004	16.656	16.6632	15.6547
Acpl2	4.3282	5.36112	4.84257	4.34402	3.07692	4.0353	3.24084	4.39851	3.99347	2.76245	3.40418	3.14549	4.66195	4.64781	5.23783	2.99355	3.3594	2.39639
Acpp	2.0296	3.26829	1.37871	0.0189037	0	0.0126582	1.20233	1.46123	1.68171	0.030298	0.0261206	0.0168271	1.20439	2.09328	1.67512	0.0843308	0.0214177	0.0540858
Acpt	0	0	0	0	0	0	0	0	0	0	0	0	0	0	0	0	0	0
Acr	0.0507167	0	0.233621	0	0	0.0364335	0	0.065206	0.0473549	0	0.121435	0	0.155423	0	0.297945	0.0870434	0	0.085732
Acrbp	3.3045	3.34741	2.91754	1.74874	0.764947	0.672012	1.15676	2.72196	2.48482	1.03908	1.30675	1.82051	4.41363	3.29989	4.01433	1.67154	1.27554	1.00545
Acrv1	0	0	0	0	0	0	0	0	0	0	0	0	0	0	0	0	0	0
Acsbg1	3.79619	3.82978	5.31133	0.048394	0.0185611	0.0824503	0.604241	3.21218	4.03965	0.0214308	0.0932386	0.0483369	3.98354	1.85192	2.43866	0.262391	0.262526	0.297763
Acsbg2	0	0	0	0	0	0	0	0.0292439	0	0	0	0	0	0	0	0	0	0
Acsf2	13.359	12.8327	13.4839	77.9232	90.7191	80.8582	9.22956	14.6586	10.7431	65.5143	51.0818	47.7231	11.6222	8.79929	8.59766	48.7726	48.2841	42.1995
Acsf3	9.16581	12.092	7.83153	16.107	13.2086	16.59	6.09333	11.905	9.87087	11.2811	10.8098	11.7427	7.58984	6.39431	7.56925	11.7104	9.80879	9.01098
Acsl1	46.6388	52.7198	51.4824	188.041	246.829	196.721	23.5679	53.8959	30.1666	208.241	210.236	169.494	27.8207	10.7442	14.1325	165.505	170.586	178.475
Acsl3	10.8081	12.7483	9.7858	2.21209	2.36338	2.58559	8.12213	15.7837	10.3834	3.80968	4.38526	3.65677	14.214	8.87675	10.6591	10.333	6.14666	7.91924
Acsl4	12.16	9.13359	9.8693	5.39929	9.22892	6.60984	7.99186	13.6213	9.64084	12.4883	10.1522	7.87196	17.015	11.7264	12.1505	20.6395	16.6896	16.2198
Acsl5	36.3423	38.0897	36.131	127.833	102.524	137.997	46.0676	88.7449	64.2987	131.128	149.034	143.155	50.0905	45.4647	45.3889	140.242	121.663	116.625
Acsl6	0.0519662	0.0783886	0.213806	0	0.168216	0.0562843	0.264053	0	0.118393	0	0	0.0535719	0.0522822	0.186605	0.072946	0	0	0
Acsm1	9.93123	6.06213	8.82269	148.902	154.398	160.33	7.62252	13.1906	4.49023	139.424	123.927	115.737	7.66163	1.73385	1.78309	141.524	122.035	117.387
Acsm2	0.0312981	0.0412785	0	0.476703	1.16361	0.907987	0.0546882	0.02726	0.0196135	1.0648	0.496213	1.0519	0.0309677	0.0114586	0	0.483948	0.258115	0.25947
Acsm3	19.1306	23.9556	14.1284	24.9739	33.2337	24.1551	7.33851	13.9494	15.4088	32.4266	27.6505	29.144	14.8075	4.63275	12.5604	28.6888	33.6922	35.2674
Acsm4	0	0	0	0	0	0	0	0	0	0	0	0	0	0	0	0.0257917	0	0
Acsm5	4.04982	1.80963	3.59313	48.4243	52.3723	49.5332	2.12946	3.99403	1.52481	47.02	37.4222	37.6525	2.75388	0.506815	0.454176	46.6723	38.2185	33.2093
Acss1	10.5241	15.5557	11.5839	0.138872	0.029611	0.132903	17.9216	34.1893	31.2764	0.372861	0.265082	0.359152	24.4439	13.55	18.8581	0.234805	0.313157	0.351151
Acss2	19.1115	38.406	21.7696	33.7951	34.1102	43.702	11.5332	19.5374	16.7324	32.4928	40.939	29.7478	16.5226	7.6831	8.4861	79.6739	58.4949	53.4999
Acss2os	0.128058	0.38618	0.211446	0.135181	0	0.0919168	0.13155	0	0.113785	0	0.100436	0.249701	0	0.130367	0	0.770116	0.619846	0.514529
Acss3	3.20345	3.78032	3.49591	19.9049	6.77698	18.8006	1.04523	1.48241	1.4189	15.0244	13.0452	6.03164	2.62683	0.96692	2.46916	9.97356	10.6874	9.21
Acta1	0.175976	0.132338	0.25817	0	0	0	0.223511	0.661016	0.363438	0	0	0	0.134845	0.133998	0.0624125	0	0	0
Acta2	125.669	76.8367	214.214	1.21655	0.648503	2.14946	190.629	371.136	248.464	1.34826	1.88458	3.59999	163.329	216.983	147.745	2.56366	1.13576	0.907785
Actb	313.443	333.143	404.146	275.576	264.272	260.442	520.476	1067.32	911.183	242.587	253.29	261.81	854.052	1117.92	880.696	292.76	306.98	271.986
Actbl2	0	0	0	0	0	0	0	0	0	0	0	0	0	0	0	0	0	0
Actc1	0.198888	1.00041	0.614883	0	0	0.0364296	1.74883	2.18359	1.94662	0	0	0	1.19552	1.10589	0.786677	0	0.121875	0.1701
Actg1	571.861	483.087	592.517	128.446	72.7126	124.707	852.982	1503.29	1393.39	99.3195	110.048	101.495	962.592	1021.11	917.991	145.583	185.972	111.356
Actg2	49.4973	20.9639	93.5555	0.215626	0.125737	0.293033	164.768	240.324	162.377	0.188804	0.245088	0.312304	120.951	235.672	80.2882	0.404606	0.207043	0.128599
Actl10	0.107788	0.0866472	0	0	0	0	0.112992	0	0	0.0485417	0	0	0	0	0	0	0	0
Actl11	0	0	0	0	0	0	0	0	0	0	0	0	0	0	0	0	0	0
Actl6a	10.0988	12.8654	10.3056	9.98199	9.7402	9.35166	15.6996	26.4538	24.14	7.70431	8.71388	8.64223	18.5222	18.3861	18.9298	8.04794	8.04554	8.78903
Actl6b	0.0407095	0.0627198	0.0672577	0	0.0325633	0	0.125263	0	0	0	0	0	0.041972	0	0	0	0	0
Actl7a	0	0	0	0	0	0	0	0	0	0	0	0	0.042441	0	0	0	0	0
Actl7b	0	0	0	0	0	0	0.0502608	0	0	0	0	0	0	0.050397	0	0	0	0
Actl9	0	0	0.0862348	0.216137	0.205485	0.073353	0.0546002	0.065555	0.144506	0.0474694	0.163933	0.263456	0.155327	0	0.073889	0.176266	0.0413889	0.0864174
Actn1	26.5179	26.8512	31.8981	8.75763	5.98918	6.03831	36.8347	58.9436	49.0794	12.8104	11.4149	10.6783	69.2258	65.0558	68.2114	7.78156	7.83606	7.19054
Actn2	0.101108	0.254073	0.152608	0	0	0	0.0807267	0.0748783	0.183291	0	0	0	0.324433	0.382247	0.219787	0.0180239	0.0167763	0
Actn3	0.148243	0.315913	0.299554	0.021918	0.0168739	0.0300954	0.106095	0.525159	0.346471	0.0198763	0.0348448	0	0.473845	0.296436	0.174585	0	0.0174353	0.0547414
Actn4	74.9248	88.6059	71.543	42.4298	37.9345	38.7214	66.9796	113.097	88.8645	37.8418	37.3822	34.7714	94.5532	78.1693	88.3267	38.903	40.7773	40.7045
Actr10	9.23414	11.865	10.8417	9.69097	11.2123	10.1904	8.20152	14.4057	12.85	8.96074	8.52114	8.36773	12.9293	12.1076	11.7914	8.97933	8.65938	8.69339
Actr1a	20.3834	28.2069	25.2488	21.8647	23.1544	24.7592	27.1585	46.6359	44.9655	18.2414	18.9644	19.1461	38.0335	41.4981	42.1245	19.9876	20.5523	21.1187
Actr1b	27.8984	37.6821	29.4038	27.1765	23.5827	26.8088	30.3343	49.658	43.2235	23.4472	22.2724	29.5618	42.0469	37.1502	39.1375	19.093	20.2047	19.9689
Actr2	42.6679	36.9173	48.0185	28.4934	38.8992	33.011	38.5499	63.1663	53.6907	36.0119	35.225	30.3845	75.2224	58.8429	63.1019	39.8401	34.1205	34.8284
Actr3	79.827	75.8349	92.609	26.8803	26.1172	28.0648	67.699	135.361	106.09	31.4526	30.9658	31.2357	133.23	113.47	118.171	31.0749	30.4135	30.1595
Actr3b	0.578683	0.931309	0.928863	0.0885927	0.19893	0.149555	0.486764	1.28585	1.07011	0.147742	0.127927	0.416526	1.18904	1.3137	1.36578	0.138129	0.194194	0.200577
Actr5	2.98341	3.56681	3.04117	3.27552	2.51474	2.81663	2.95013	4.68627	3.58096	2.29333	2.42408	2.83448	4.26388	3.35863	3.74489	2.90149	3.09499	2.50781
Actr6	2.15106	1.87973	2.96671	3.79692	3.91381	3.44109	1.46758	3.45184	2.45342	5.5438	5.14294	3.68676	3.0479	2.18009	3.15465	6.41343	4.86005	5.93389
Actr8	9.60956	11.4878	9.90684	9.18158	10.2168	9.76698	6.41007	13.3161	11.1229	9.82878	8.44424	8.71396	11.6981	9.09288	12.2246	8.234	7.58177	8.13237
Actrt1	0	0	0	0	0	0	0	0	0	0	0	0	0	0	0	0	0	0
Actrt2	0	0	0	0	0	0	0	0	0	0	0	0	0	0	0	0	0	0
Actrt3	0.648968	0.254277	0.132995	0	0.0335616	0	0.338434	0.155381	0.262548	0	0	0	0.0801905	0.43479	0.116503	0	0.0328414	0
Acvr1	4.712	5.59043	6.00795	5.63304	5.87274	5.60922	4.53182	7.66549	6.30483	5.31513	4.90153	4.73953	9.87658	7.45257	8.45603	4.99355	5.11589	5.81663
Acvr1b	9.01653	11.4916	9.03732	4.11736	4.322	3.15776	5.2867	9.38091	7.16036	3.28184	3.67383	3.96045	11.7189	7.81434	9.37705	3.82064	4.51395	3.74911
Acvr1c	0.309003	0.300098	0.275895	0	0	0.0157778	0.208787	0.0727286	0.257716	0.00894438	0	0.00994221	0.140717	0.118707	0.17027	0.0249791	0.0236834	0.0155706
Acvr2a	5.67208	4.75044	6.10417	2.94032	4.36445	4.25366	3.09141	4.01485	3.1326	4.24031	4.35371	3.47529	6.49975	4.09125	4.78029	4.96136	5.02137	4.37953
Acvr2b	1.50128	1.53106	1.30507	1.03652	0.860729	0.986975	0.843426	0.867084	1.15655	1.21727	0.937429	1.2084	1.37608	0.827562	1.83804	1.00273	0.968814	0.861977
Acvrl1	5.16146	7.78813	9.24692	0.964719	0.610756	1.21253	5.82423	8.93991	10.8434	1.43409	1.11439	1.32198	12.4801	9.54305	11.0415	1.04464	1.5751	1.29281
Acy1	8.22359	7.21618	7.72563	38.7032	23.4516	37.4627	9.07206	14.6136	13.1051	26.9473	31.4464	26.1854	10.135	9.64099	9.61851	34.6593	29.6596	29.0053
Acy3	7.88125	11.4818	10.5567	75.0743	54.5145	77.3345	6.62472	13.5303	6.32099	53.4523	50.9627	55.8075	5.66585	3.81297	4.85799	49.7044	44.2935	40.1996
Acyp1	7.31934	14.9036	7.4531	11.0339	7.44543	11.2762	8.21578	15.7084	13.8128	6.13714	7.86142	8.87379	12.1058	12.109	7.72054	6.62996	7.71755	6.13035
Acyp2	2.86907	9.2687	5.1745	1.35543	1.67258	1.58641	3.25773	5.34644	12.1679	2.08457	0.78713	2.1647	5.20934	6.66278	6.34288	0.997335	1.83122	1.15112
Ada	0.713051	1.6943	1.25636	0.794415	0.486377	1.30018	2.42019	3.75317	3.60814	1.40107	1.4318	1.98103	5.82984	9.53321	7.96629	0.988141	1.91186	1.52679
Adad1	0	0	0	0	0	0	0	0	0	0	0	0	0	0	0	0	0	0
Adad2	0	0.0307449	0	0	0.057446	0	0	0	0	0	0	0	0	0	0	0	0	0
Adal	6.34929	5.86407	7.05704	5.83619	6.82976	6.50169	3.21272	5.48876	5.63643	5.48233	5.7379	5.00518	8.05504	4.88818	5.55368	6.16669	6.49634	6.63037
Adam10	24.9329	22.6526	26.417	5.33763	6.7754	5.99717	14.9263	28.6043	20.4248	9.35001	8.90794	8.06316	48.2956	30.5558	38.1444	9.1779	9.76649	8.85545
Adam11	0.975001	1.12325	1.18095	4.99805	7.11238	3.40482	0.787191	1.84561	1.04615	1.24868	2.11673	1.84846	1.97819	1.56887	1.33387	5.23231	6.93564	4.32543
Adam12	0.6086	1.16691	1.16401	0.22318	0.169445	0.203324	1.7895	2.93812	2.64497	0.331268	0.300783	0.297544	20.6204	16.4171	20.6965	0.419974	0.325749	0.397391
Adam15	12.0249	22.5224	20.0219	1.79685	1.03114	1.50872	19.3182	34.2581	34.3375	2.48588	2.82582	3.26931	33.7714	35.1284	34.3364	2.75299	2.54688	2.67518
Adam17	6.47066	8.53577	8.29411	4.99824	4.38909	4.6982	6.05115	11.8383	8.85236	4.69205	4.95313	4.6223	18.6488	13.754	15.5019	5.22849	5.32996	5.03954
Adam18	0	0	0	0	0	0	0	0	0	0	0	0	0	0	0	0	0	0
Adam19	1.05485	1.67937	2.07016	0.499071	0.306118	0.427973	2.13222	4.00384	3.3592	0.470712	0.448593	0.721485	7.55631	6.94578	7.77146	0.735076	0.633416	0.832823
Adam1a	0.248715	0.223902	0.478984	0.157104	0.0335586	0.0750114	0.171994	0.38954	0.381211	0.151472	0.214123	0.106302	0.730766	0.349118	0.610289	0.141924	0.0499244	0.102896
Adam1b	0	0	0.0373186	0	0	0	0.0230303	0.0830963	0.0202146	0	0	0	0.154625	0.0923184	0.0311413	0	0	0
Adam20	0	0	0	0	0	0	0	0	0	0	0	0	0	0	0	0	0	0
Adam21	0.025496	0.082457	0	0	0	0.0201457	0	0	0.0243378	0	0.0412542	0	0.0498333	0	0	0.0223979	0.0209957	0.0210856
Adam22	1.78472	1.91832	2.31928	0.0855279	0.0280883	0.0193567	1.37994	2.15561	2.08646	0.0302004	0.0793588	0.0760454	4.28348	2.31338	3.43369	0.0696495	0.112671	0.0402671
Adam23	1.2825	1.24673	1.61313	2.87583	2.60291	3.13664	0.806087	1.71631	1.07057	2.76169	3.92004	3.30436	1.9538	1.41639	0.853545	3.02769	5.55292	5.69294
Adam24	0	0	0	0	0	0	0	0	0	0	0	0	0	0	0	0	0	0
Adam25	0	0	0	0	0	0	0	0	0	0	0	0	0	0	0	0	0	0
Adam26a	0	0	0	0	0	0	0	0	0	0	0	0	0	0	0	0	0	0
Adam26b	0	0	0	0	0	0	0	0	0	0	0	0	0	0	0	0	0	0
Adam28	0.0335585	0.0563832	0.142937	0.02098	0.0156358	0	0.0249248	0.122874	0.114103	0	0.0284068	0	0.315786	0.167315	0.177297	0.0776413	0.0723422	0.0290732
Adam29	0	0	0	0	0	0	0	0	0	0	0	0	0	0	0	0	0	0
Adam2	0	0	0	0	0	0	0	0	0	0.0259859	0	0	0	0	0	0	0	0
Adam30	0	0	0	0	0	0	0	0	0	0	0	0	0.0301571	0	0	0	0	0
Adam32	0.0284028	0.0457103	0	0	0.0525274	0.023253	0	0	0.109563	0	0	0.0618778	0.029091	0.0634708	0	0	0	0
Adam33	0.783848	1.88191	1.68844	0.298617	0.0524955	0.142093	1.04154	1.98226	1.34702	0.105853	0.287824	0.193288	3.29873	2.50862	1.80653	0.271428	0.268599	0.0996248
Adam34	0	0	0	0	0	0	0	0	0	0	0	0	0	0	0	0	0	0
Adam39	0	0	0	0	0	0	0	0	0	0	0	0	0	0	0	0	0	0
Adam3	0.0256076	0.0404213	0.0212523	0	0	0	0	0	0.0479458	0	0	0	0	0	0.036638	0	0	0
Adam4	0.0629324	0.151155	0.103276	0.11371	0	0.0745468	0.301135	0.205988	0.0889902	0.118201	0.0510585	0.098608	0.278915	0.212036	0.368666	0.082429	0.0779285	0.233537
Adam5	0.0990269	0.150385	0.346575	0.0335468	0	0	0.145699	0.1346	0.0723429	0	0	0	0.576454	0.197502	0.365369	0	0	0.0231846
Adam6a	0	0	0	0	0	0	0	0	0	0	0	0	0	0	0	0	0	0
Adam6b	0	0	0.0272221	0	0	0	0	0	0	0	0	0	0.032705	0	0	0	0	0
Adam7	0	0	0	0.0228999	0.0173701	0	0	0.0249646	0	0	0	0.0600372	0.0189525	0	0	0.0170793	0.0161252	0
Adam8	1.69432	1.45094	2.87919	0.218632	0.0495748	0.118427	5.72632	12.775	10.3191	0.191457	0.1497	0.36443	11.2313	18.6427	16.4974	0.987119	0.585156	0.936687
Adam9	29.6166	30.7937	27.9661	20.0672	18.9431	19.9911	36.8787	72.0605	63.1724	20.012	19.719	18.5737	64.2737	49.0312	51.721	19.1669	21.3527	19.4504
Adamdec1	0.355162	0.303807	0.383696	2.18651	1.45542	2.03059	0.687417	1.2594	0.516021	8.61089	6.658	6.12833	0.405857	0.363079	0.439541	7.85366	9.95894	9.24783
Adamts10	5.41655	8.22595	8.93147	2.16962	0.956573	1.19456	5.03171	7.23109	8.0477	1.84792	1.76691	1.66236	25.3598	16.3951	23.1214	3.76426	2.76004	3.53668
Adamts12	0.353335	0.745316	0.766245	0.0338451	0.0508668	0.0454096	0.484647	1.01195	1.07898	0.309557	0.244195	0.167161	7.62278	5.15453	7.47086	0.519326	0.231081	0.599411
Adamts13	0.114347	0.0659054	0.0697007	1.41745	0.73858	0.992658	0.074834	0.225162	0.0648007	0.962257	0.934113	0.679001	0.191869	0.0443859	0.157343	1.32089	0.916183	1.15859
Adamts14	0.314042	0.324507	0.655594	0.269506	0.0658708	0.177004	0.46521	0.903534	1.09978	0.276776	0.423563	0.350386	0.990661	2.23473	0.903831	0.422918	0.21246	0.144681
Adamts15	1.44541	2.6292	3.06849	0.172323	0.0733752	0.124416	2.21784	4.32024	5.8279	0.435332	0.36983	0.599152	27.1894	25.2179	29.8479	0.702825	1.11748	0.746284
Adamts16	0.0258357	0.100742	0.0740659	0	0	0	0.0135044	0.0325058	0.0120113	0	0	0.0132402	0.39532	0.246003	0.147076	0.0223119	0.0310134	0
Adamts17	0.0749536	0.108256	0.08749	0.0338883	0	0.023112	0.033408	0.0540886	0.0996173	0	0.00850158	0.0221037	0.224369	0.133628	0.136718	0.0275002	0.0426901	0.00902234
Adamts18	0.0136637	0.0214658	0.0449915	0	0	0	0	0.0703932	0	0	0	0	0.0553426	0	0	0	0	0
Adamts19	0.145138	0.305824	0.333667	0	0	0	0.181004	0.592524	0.743488	0	0.0117424	0	1.12942	1.23274	0.578472	0	0	0
Adamts1	3.74776	3.77755	5.77554	1.36951	1.21388	1.48948	6.8865	11.1373	9.89368	1.72615	1.26266	1.02507	14.9603	10.4173	15.988	1.76881	1.15777	1.01827
Adamts20	0.107981	0.10961	0.169058	0	0	0	0.118395	0.142103	0.197759	0	0.0291528	0	0.215708	0.149439	0.193271	0	0	0
Adamts2	3.53518	6.02998	6.84441	1.08477	0.721703	0.985184	5.89933	12.3156	13.8984	1.38246	1.75169	1.59882	51.3271	33.4311	49.6306	2.46011	1.80628	2.6252
Adamts3	0.0707831	0.0699782	0.131448	0.0304668	0.0381931	0.034147	0.129486	0.311609	0.267516	0.058386	0.0361253	0.0466194	0.673976	0.603716	0.731557	0.0313818	0.0366822	0.0826201
Adamts4	0.354972	0.623326	0.463101	0.137478	0.0597979	0.120279	1.9648	1.47412	2.2594	0.225485	0.28748	0.235561	5.35618	4.40528	5.4619	0.326942	0.408702	0.307801
Adamts5	0.899697	2.02098	1.95125	0.272766	0.110541	0.291349	1.08527	2.41901	1.93968	0.442717	0.305449	0.337644	4.47958	3.07784	4.23663	0.881177	0.427784	0.713086
Adamts6	0.429493	0.3611	0.55159	0.16287	0.0399036	0.119864	0.300022	0.473173	0.31464	0.46452	0.804319	0.587243	1.39393	0.823438	1.22987	0.224211	0.111583	0.237132
Adamts7	0.878903	0.783411	1.48967	3.33989	2.29172	1.69827	0.702931	0.949482	1.52053	2.02422	2.21389	2.37318	4.36368	2.59969	4.16545	4.11623	3.32661	4.65772
Adamts8	1.12509	0.712295	1.49741	0.0384143	0	0.0131507	1.51423	2.15103	2.63104	0	0.0299672	0.0386033	4.96248	3.94697	5.23831	0.0642059	0	0.0157821
Adamts9	1.40231	1.31711	2.30032	0.544635	0.332001	0.307096	3.86975	4.1004	6.01769	0.645099	0.650209	0.836845	6.56279	6.92936	7.90208	0.604084	0.349879	0.416499
Adamtsl1	1.02015	1.61579	2.10144	0.177705	0.0603601	0.15058	0.948999	2.03481	1.73952	0.205023	0.145583	0.120687	2.35926	1.69104	1.43295	0.374071	0.219318	0.217572
Adamtsl2	0.536768	0.530697	0.967766	1.09194	1.26967	1.05568	1.51499	2.03602	1.33862	2.18585	2.35213	2.07493	4.2851	4.37283	5.27526	4.2278	4.96679	7.1931
Adamtsl3	0.284737	0.82098	0.896654	0	0	0.00671623	0.343519	0.671954	0.341554	0	0	0.00933093	2.95057	1.26945	2.58298	0.0156113	0.00731924	0.00751627
Adamtsl4	5.32036	7.57617	8.18486	0.868199	0.223197	0.633201	3.04181	4.9768	4.62832	0.293554	0.268016	0.190494	5.80035	5.51278	5.50418	0.475855	0.362291	0.463375
Adamtsl5	3.49629	4.10572	3.69222	0.373701	0.0975718	0.330322	2.55022	2.82848	2.50884	0.234534	0.172233	0.303055	2.98192	1.87463	1.96074	0.541023	0.325377	0.27587
Adap1	15.9405	20.2158	14.1398	0.342523	0.0877786	0.431646	14.218	23.3714	18.6519	0.751828	0.76643	1.04844	11.0596	9.64867	9.27654	0.89547	0.81232	0.62634
Adap2	3.32076	2.70198	3.45789	10.5839	11.8038	10.6669	2.13612	3.48681	3.07578	8.10473	9.59145	8.22528	5.18614	7.59791	6.41746	11.9724	10.7688	11.5043
Adar	6.82817	7.72079	7.65596	5.08682	3.93167	4.90549	4.89945	10.3196	7.17149	4.25683	4.34806	3.92596	9.34321	8.14763	9.30693	4.04517	3.98191	3.93413
Adarb1	2.0374	2.01796	2.79213	2.33048	2.39956	1.93329	1.50689	2.31969	2.2024	2.03778	1.91942	1.89627	3.08115	2.4075	3.22207	1.92485	1.93713	1.7734
Adarb2	0	0.00940959	0	0	0	0.0182743	0	0	0	0	0.029011	0.0123579	0.0119792	0	0	0	0	0
Adat1	1.6054	1.52964	1.63101	2.06703	2.09428	2.03952	1.15187	1.84187	1.17751	1.24927	1.28702	1.39387	2.13189	1.26466	1.7939	1.65848	1.49505	1.5821
Adat2	2.71685	4.34977	3.25553	2.99245	2.47196	3.37798	2.83413	4.84585	5.27777	1.36077	2.37234	2.32712	5.58733	4.66475	6.3023	1.70346	2.01788	1.60814
Adat3	1.27967	2.44275	2.08422	0.828422	0.537655	0.246373	3.02157	3.1962	3.09622	0.590606	0.655468	0.698738	4.11859	3.63902	2.41733	0.812476	0.459431	0.572672
Adc	1.73756	2.44721	2.19067	0.355545	0.178071	0.67258	1.18658	2.06354	2.18834	1.40879	1.07884	0.766108	5.11349	5.27474	3.96197	0.397423	0.645087	0.394337
Adck1	3.71221	5.22374	3.73633	9.13989	7.64843	8.58783	3.52033	4.91069	5.65317	6.46529	7.00421	7.15352	5.51831	5.52902	5.29208	5.54346	8.53817	7.39928
Adck2	4.54346	6.62572	5.64855	3.18334	2.67557	4.04751	3.31936	5.33911	5.13571	2.9091	3.17941	3.72742	6.33551	5.12333	5.52794	2.71262	3.17874	2.70034
Adck3	10.8835	19.7115	10.5561	219.853	132.746	198.505	6.10784	13.3015	7.63033	53.2862	86.2281	82.3388	12.4229	5.0533	5.92219	157.268	139.918	113.271
Adck4	8.80938	12.7882	8.59968	10.428	8.73883	11.0247	6.89605	11.5918	10.7152	7.85441	8.85495	9.18725	10.695	11.9218	12.1621	7.00355	7.38645	5.88057
Adck5	3.28529	5.54973	3.63746	8.87986	11.6648	9.31265	3.09487	6.59753	5.34539	9.25803	8.79478	10.4705	6.69714	5.50722	7.26133	8.91711	10.3135	8.51944
Adcy10	0.112443	0.259872	0.0938456	0	0	0	0.0128893	0.0321675	0.0575469	0.0233351	0	0.0129341	0.0369736	0	0	0	0.0102667	0.0103205
Adcy1	0.107068	0.129032	0.230134	0.0427622	0.0272232	0.179584	0.0472337	0.0783921	0.115522	0.0712119	0.11468	0.172231	0.0773692	0.0545215	0.168564	0.0765895	0.0267357	0.0417705
Adcy2	1.32494	1.4117	1.22182	0	0	0.0124028	0.828122	1.23302	1.10569	0.062344	0	0	2.71262	1.86201	2.21102	0.0145105	0.0274235	0
Adcy3	0.55692	1.1164	0.943541	0.813998	0.292769	0.440846	0.564062	1.09722	1.32212	0.429852	0.797214	0.787237	3.60824	3.72737	3.67079	0.893793	1.20683	0.838939
Adcy4	1.91241	1.93885	3.24402	1.92651	1.0735	1.2003	2.44623	3.3073	3.34186	1.19933	1.26	1.44592	4.45025	2.33518	3.67479	1.59075	1.89913	1.83403
Adcy5	2.09528	2.34642	3.44855	0.5541	0.354134	0.485281	2.62972	4.49208	3.64179	0.506733	0.532109	0.625162	3.08062	2.20386	1.47214	0.582806	0.464591	0.625465
Adcy6	30.0631	36.5697	29.2893	5.06437	3.44552	3.54701	17.3632	28.1382	24.1791	6.01527	5.88235	5.53089	36.7686	21.6233	34.668	3.93849	4.11107	4.50805
Adcy7	2.91455	3.63685	6.14782	0.793864	0.502282	0.836116	3.13447	7.25383	8.22237	1.95163	2.06053	1.63944	15.3577	15.1183	13.077	1.95928	2.00636	1.72361
Adcy8	0.226173	0.263807	0.326189	0	0	0	0.276145	0.61777	0.422104	0	0	0	1.14583	0.50641	0.485591	0	0	0
Adcy9	3.29303	3.54668	3.33619	5.47617	5.92652	4.78376	1.91675	3.03289	2.41983	4.70355	4.68156	3.81085	2.93273	2.57435	2.40536	3.79785	3.72981	4.29915
Adcyap1	0	0	0	0	0	0	0.0438479	0	0	0	0	0	0	0	0	0	0	0
Adcyap1r1	1.66578	2.64366	3.44174	0.430382	0.240193	0.260231	2.28207	4.83849	5.01587	0.280677	0.27191	0.425967	7.24632	4.9844	5.47936	0.855657	0.472963	0.599254
Add1	32.5929	45.5919	35.6801	13.5483	10.6514	12.1898	22.5113	44.4649	37.2535	12.5597	12.6766	12.7925	51.4648	37.4558	45.8064	12.1102	11.8949	12.5692
Add2	0.0383274	0.0248384	0.162156	0	0.00654367	0	0.047799	0.282755	0.114761	0.00733938	0	0	0.315466	0.163715	0.265738	0.0164131	0	0.00664916
Add3	9.69511	16.2319	15.4563	4.30698	3.46362	4.23757	9.30377	20.3624	16.3628	4.40221	3.85608	4.53523	21.7112	19.0503	18.9188	4.93967	4.72489	4.26031
Adgb	0.16555	0.241071	0.266199	0.0422582	0.0107267	0.0285066	0.0732743	0.202282	0.201381	0.0574137	0.0699281	0.0254724	0.132818	0.102183	0.172899	0.0654991	0.0304498	0.0719584
Adh1	93.2173	61.4987	94.7258	1438.64	1229.34	1549.13	70.8356	132.38	73.7167	1149.1	1181.92	1302.47	87.4998	21.9324	23.4704	1502.41	1488.82	1270.66
Adh4	4.66765	4.26492	4.09882	88.6442	160.157	132.622	4.01708	6.2176	5.72437	91.1459	76.5968	130.523	4.59428	0.898163	0.636129	102.943	80.8753	61.5544
Adh5	37.2993	44.6082	45.672	176.637	206.588	204.764	33.1324	52.9128	43.6156	174.858	167.909	180.767	49.1788	34.0466	42.1653	182.63	166.299	175.13
Adh6-ps1	0	0.0181189	0	0.0276469	7.52041	0.357147	0.024216	0	0	0.434525	0.179362	0.496894	0.0241234	0	0	0.217093	0.142272	0.223207
Adh6a	0	0	0	0	0	0	0	0	0	0	0	0	0	0	0	0	0.0460347	0
Adh7	22.7166	10.9607	10.4736	1.44929	2.40881	1.54449	3.58841	3.6278	7.03157	2.53182	2.0553	1.55538	2.30974	0.783971	0.36472	1.61799	1.99859	1.88219
Adhfe1	6.19765	7.28217	5.79921	41.1882	36.9842	41.104	2.66763	4.96111	3.24289	31.5861	29.8941	29.1944	3.86923	2.1189	2.28507	34.9386	28.5145	29.0095
Adi1	71.6008	99.721	61.472	59.9665	64.587	63.0322	33.511	66.6943	52.3809	48.1685	53.4252	55.5666	51.6847	32.123	36.1121	50.0986	56.239	52.2038
Adig	11.1895	40.2602	12.3871	0	0.116565	0	5.17473	4.96289	12.2548	0	0	0	2.48767	0.769833	2.27923	0	0	0
Adipoq	47.454	145.314	71.9389	0	0	0.040942	25.157	29.7813	36.682	0	0.0445845	0.114261	20.9571	9.02988	8.11476	0	0.0454637	0
Adipor1	52.0008	63.7085	50.1257	55.8544	50.6037	57.0255	44.1383	68.1956	67.2751	50.3142	52.696	63.7261	64.2871	59.3054	67.4383	44.6171	46.9572	48.8794
Adipor2	50.9387	71.5077	52.5907	164.115	164.747	199.481	33.0491	52.3708	39.7413	176.294	163.473	185.172	42.1427	24.8185	28.0902	141.665	153.386	126.68
Adk	70.4882	64.8472	69.9895	437.088	433.876	478.444	50.8682	78.3289	57.9708	384.749	381.231	315.292	69.6896	51.6073	58.8367	417.3	356.537	385.469
Adm2	3.37157	2.99439	1.46138	0	0	0	4.61127	0.262015	1.93887	0	0.0530934	0.0694903	0.343354	3.2848	1.2024	0.0576472	0	0
Adm	1.60165	2.44938	2.35779	0.300843	0.508571	0.499793	1.48742	2.25165	2.29198	0.837528	0.905905	0.530439	3.431	2.05218	2.18192	1.60243	1.36258	1.3869
Adnp2	3.62948	4.92077	4.33427	1.81579	1.71033	1.50439	3.21178	6.2989	4.54202	1.49702	1.63921	1.57634	7.34289	5.11056	7.01687	1.82268	1.54372	1.51743
Adnp	15.7085	15.5653	17.7299	8.56388	8.30798	9.92172	11.6382	22.2001	14.8432	9.78632	10.0358	9.1731	30.6215	17.5616	27.1529	9.62362	9.3419	9.62541
Ado	6.0256	7.56609	6.48218	4.56216	3.81407	5.15739	6.21022	9.96172	8.68677	3.73829	4.14512	5.12693	8.95645	6.50711	6.60016	4.40775	4.84482	4.35197
Adora1	7.56924	8.51978	5.55833	3.94732	5.57298	3.29305	3.91994	6.20914	4.7279	3.30329	4.04966	4.49844	4.58617	2.80533	4.05904	3.81695	4.80051	4.98027
Adora2a	0.79834	1.0638	1.53976	0.796569	0.630415	0.695483	0.758449	2.04661	1.45687	0.633754	0.84361	1.03749	2.70712	2.08388	2.87339	0.836518	0.911074	0.649621
Adora2b	0.132885	0.328213	0.323707	0	0	0	1.45508	1.57726	1.61341	0.121378	0.140062	0.232944	2.14837	3.21005	1.6988	0	0.1407	0.0368173
Adora3	0.172877	0.173874	0.33254	0	0.105943	0.0694246	0.679943	0.658288	0.901437	0.218786	0.0490775	0.0898484	2.1083	2.48969	3.4568	0.132257	0.0349803	0.0766949
Adpgk	6.73836	7.35158	7.44611	6.10286	5.78538	6.38566	8.8628	12.1545	13.4354	5.96103	5.75527	7.04931	12.2617	13.6045	13.6715	7.00537	6.87424	7.50602
Adprh	11.5028	16.7864	13.4665	4.75654	4.18073	5.60036	11.2385	20.4245	19.6826	5.01634	5.43739	7.6455	19.4715	19.7003	19.8786	5.28386	4.49535	5.14836
Adprhl1	0.0492265	0.331236	0.0819691	0	0	0	0	0.0610603	0.0445439	0	0	0	0.0505123	0	0	0	0	0
Adprhl2	8.15018	13.2116	10.4438	8.80996	6.8756	9.35688	10.0658	16.9814	14.5152	5.85751	6.10449	9.00313	11.6127	13.6525	11.9355	7.02512	7.34841	6.96008
Adprm	5.71404	7.88822	6.44037	10.4346	9.05518	8.76664	3.96251	8.32288	5.84688	8.42164	8.17826	9.743	7.03464	5.05611	5.21679	7.78736	8.27905	8.00487
Adra1a	0.241844	0.367842	0.317785	1.99909	1.38132	1.80596	0.200033	0.263911	0.309383	1.64501	1.51184	1.67281	0.1154	0.102654	0.0917661	1.36325	1.43476	1.45572
Adra1b	2.09869	2.23616	2.45586	38.7827	24.4711	34.2013	1.43008	3.94517	1.96821	21.6234	29.6512	30.0741	2.40684	1.27646	0.553528	34.3469	33.7345	27.9077
Adra1d	0.332823	0.236222	0.390147	0.0370389	0	0.0258753	0.301813	0.144335	0.346965	0	0	0.0394703	0.196804	0.155849	0.217686	0	0.0582653	0
Adra2a	1.08796	2.52211	2.64458	0	0	0.0326269	2.33501	3.80772	4.51794	0.0628058	0.18253	0.0728589	7.59435	3.19626	7.72306	0.0775884	0.0904721	0.216079
Adra2b	0.179031	0.355389	0.161003	1.94843	1.24413	1.60651	0.0827376	0.567416	0.270319	1.26581	1.75016	1.61672	1.72722	1.56442	1.87985	1.79864	1.55148	2.37305
Adra2c	0.0280808	0.0670596	0.067935	0	0.0207691	0	0	0	0	0	0	0	0	0.0287343	0	0	0	0.0245853
Adrb1	0.534253	0.78463	0.897205	0.184018	0.197158	0.309463	0.47224	0.479162	0.678955	0.300463	0.438554	0.350927	0.233052	0.491452	0.161681	0.495693	0.665482	0.532681
Adrb2	1.5119	1.58632	2.72206	0.689401	0.153212	0.666162	0.832243	2.04657	2.35092	0.7532	0.952293	0.623737	2.33058	2.51932	2.1939	0.989597	1.20324	1.34232
Adrb3	5.52175	9.85704	6.81477	0.0296399	0.474283	0.0407839	4.05605	4.47527	5.31653	0.0261133	0.068064	0.11815	1.60283	0.363233	0.70868	0.0487342	0	0.072517
Adrbk1	14.9354	20.0747	18.837	10.702	8.51352	9.70984	20.6643	30.3738	31.8634	10.3317	9.31477	11.2178	32.5693	34.154	33.6546	8.70816	9.13944	9.84957
Adrbk2	3.37455	4.31037	3.89623	1.1471	0.499656	0.664511	1.52755	2.9081	2.76276	1.26186	1.68828	1.19917	4.29279	2.63927	2.88473	1.32513	1.26774	1.197
Adrm1	29.9716	40.3385	32.278	60.1539	65.3372	63.5247	36.5724	58.6363	61.4337	35.9671	40.1568	44.7219	39.1184	42.7048	42.1589	51.414	54.7257	46.3747
Adsl	5.79183	7.93776	7.10967	5.36048	4.90307	5.70986	8.12719	13.5134	11.8558	4.17361	4.52013	4.37993	9.33846	9.92893	10.332	4.96465	4.08256	4.09811
Adss	22.063	21.9219	24.4758	14.7031	19.7857	17.1555	27.2412	46.4276	36.1257	16.0616	14.7385	12.9199	38.0249	28.9461	32.467	17.0099	18.3383	16.3502
Adssl1	2.32713	3.07074	2.60508	17.515	12.2686	15.2316	2.52329	4.92104	3.13919	6.88574	7.55616	7.63224	4.28106	5.41947	3.72334	11.6437	12.4819	9.94814
Adtrp	3.93771	2.60263	4.19758	43.658	48.8062	50.7289	1.80747	3.66706	1.76647	38.3823	38.9498	31.4634	1.80516	0.60115	0.541087	35.5557	29.836	28.9089
Aebp1	6.08765	20.2688	13.7954	0.467434	0.252211	0.336384	8.13732	15.0757	15.8956	0.870957	0.837723	0.737469	34.6443	29.297	32.2131	0.737387	0.627384	0.70232
Aebp2	14.7008	16.4015	14.7816	8.05205	7.18173	7.49443	12.2834	19.1339	14.9297	8.80145	6.98404	7.21167	20.2514	12.791	18.3589	6.26264	5.98735	6.69137
Aen	6.22636	5.8552	6.51521	8.87934	8.33801	10.4075	12.6416	11.849	13.3142	5.92025	5.8535	7.40399	7.54875	11.7321	7.9058	8.04585	7.88899	7.25786
Aes	195.265	232.871	193.464	330.952	285.124	335.336	174.464	271.734	251.513	220.771	246.16	335.063	187.585	177.827	174.416	242.687	221.995	231.558
Afap1	5.02361	7.21847	6.86701	0.534637	0.270741	0.399957	3.47932	6.9728	5.43281	0.605708	0.559757	0.438022	7.96724	6.01226	7.24038	0.712132	0.445558	0.580378
Afap1l1	1.59176	2.01016	3.38299	1.14821	1.30909	1.38529	1.57987	2.42782	3.62451	1.32878	1.30454	1.68868	4.2312	2.64497	4.25919	1.55986	1.63798	1.51666
Afap1l2	0.880543	1.66032	2.01191	0.488422	0.188496	0.302638	1.33169	1.93697	2.01603	0.305311	0.342131	0.550814	4.65795	3.68661	3.4755	0.670768	0.43404	0.302014
Aff1	8.35697	10.9127	9.12217	5.08788	5.62352	5.00155	6.94973	11.4911	8.75514	4.47155	4.74692	4.46974	12.7772	9.34749	12.1379	5.18673	5.06144	4.91889
Aff2	0.0418769	0.066504	0.17213	0	0	0	0.0146626	0.164283	0.106796	0	0.0113559	0	0.367052	0.182092	0.225568	0.0499574	0.0115053	0.011973
Aff3	0.543825	1.02126	1.38981	0.0483561	0.0648963	0.0666919	0.322123	1.13553	1.19241	0.103885	0.0812588	0.0942132	2.58111	1.39498	1.75491	0.246807	0.0997526	0.172792
Aff4	13.8199	14.9011	13.5539	6.85623	9.44919	7.58639	8.03278	13.0511	10.2728	8.01813	7.11081	6.82661	19.2397	9.71894	15.1701	6.97681	7.14681	7.11633
Afg3l1	8.84065	10.4542	10.5739	23.3434	20.1604	23.0369	10.4198	15.8886	14.5554	17.9002	17.7826	19.7947	12.6559	14.9302	14.1358	15.1973	13.4177	14.361
Afg3l2	16.5365	19.4452	15.1994	24.8096	26.6488	24.5318	16.6877	29.1126	22.8787	24.0443	22.4307	22.6227	20.121	15.5009	15.704	23.8391	22.8457	24.6396
Afm	18.0383	12.8102	16.9995	241.942	155.066	233.412	15.5151	38.8572	12.85	249.554	250.229	225.907	14.0279	2.67256	2.82046	218.332	183.027	195.103
Afmid	5.13321	4.49462	4.66363	76.2176	64.7499	74.185	3.38867	7.36425	3.91838	28.5646	39.9016	23.7068	6.63948	3.2984	3.05187	70.8501	55.9134	60.1489
Afp	0.0623492	0.074956	0.0778016	0.300236	0.28177	0.428487	0.356652	0.707145	0.363674	0.395231	0.634907	0.578885	0.387534	0.346204	0.602187	0.673402	0.348035	0.547717
Aftph	13.104	15.9201	14.4194	10.0432	10.1611	9.42198	9.712	16.0152	12.008	9.71509	8.18113	8.05761	18.5903	12.3669	15.1856	8.92447	9.86441	9.09871
Aga	14.59	17.0759	13.8082	10.7372	9.63001	11.6044	10.6469	17.1106	15.2789	12.2061	12.7827	12.2659	18.7094	13.2542	15.0101	11.7119	10.9605	12.6955
Agap1	3.90214	5.57688	4.2996	1.23143	1.35389	1.26724	2.66541	5.17978	5.32001	1.17577	1.0146	1.15775	7.15499	4.17598	5.76169	1.10621	1.15059	1.15328
Agap2	0.334757	0.412368	0.647674	0.241204	0.257172	0.154287	0.274462	0.703161	1.00842	0.173742	0.141619	0.209339	1.41262	1.03344	0.901035	0.298815	0.310768	0.458015
Agap3	16.1932	21.0665	16.2882	8.31103	6.41051	8.79548	14.2449	21.6862	19.8215	6.63253	6.54133	7.64484	17.9844	15.3277	16.9707	6.69188	6.50996	7.29299
Agbl1	0	0	0.0478101	0	0	0	0.0201302	0	0	0	0	0	0.0567881	0	0	0	0	0
Agbl2	0.194607	0.36519	0.323577	0.0450107	0	0.0151137	0.100983	0.406188	0.290344	0.0184579	0.0159013	0.0406722	0.252793	0.27162	0.673096	0.0171209	0	0.0163333
Agbl3	0.784843	0.991526	1.14805	0.426839	0.749902	0.868265	0.670053	0.90511	0.974433	0.640414	0.824973	0.5253	0.866449	0.350331	0.747493	0.622571	0.534366	0.817147
Agbl4	0	0	0	0	0	0	0	0	0	0	0	0	0	0	0	0	0	0
Agbl5	5.37686	6.5107	5.51821	1.82083	1.24712	1.42193	2.9457	6.1933	5.81595	1.84538	2.03686	2.31031	7.17592	3.9227	6.47331	1.95614	1.42592	1.5027
Ager	0.467392	0.266361	0.384674	0.129997	0	0.0938933	0.281245	0.459123	0.771832	0.0421693	0.0698608	0.0914129	0.972185	0.898129	0.610541	0.164412	0.061487	0.257966
Agfg1	9.81208	7.54795	11.8098	3.7517	5.19011	4.16792	9.6229	17.0009	12.3764	5.56441	4.77301	4.05217	17.5345	11.0449	12.8043	5.16861	5.59457	5.86933
Agfg2	7.42187	10.8488	7.80848	16.0492	12.5877	12.2686	5.69324	11.8155	10.6931	12.7043	13.6293	11.2326	7.40133	7.98259	7.34759	15.3199	16.0908	15.8503
Aggf1	11.1262	12.2188	12.0176	8.91635	8.68138	9.89325	11.5809	19.8112	17.2918	7.31769	7.81077	8.03002	19.5697	15.6361	17.1407	6.05303	7.07431	7.65668
Agk	4.19209	6.82106	4.96426	4.78054	4.00864	4.97213	4.90906	7.77904	7.02374	4.03097	3.78562	4.66958	5.93116	5.02676	5.89636	4.67979	3.69018	3.90777
Agl	2.65384	3.5189	3.42304	7.98834	8.10229	6.78418	2.38691	4.58797	3.23358	9.35864	7.92774	6.35757	5.38151	3.22321	4.2635	9.14161	8.23359	8.72891
Agmat	12.6866	6.99875	13.3499	226.768	142.673	223.34	5.44566	14.2242	4.81462	93.3942	99.1201	99.4824	7.14739	1.2944	0.53262	138.174	107.78	96.6732
Agmo	11.8767	10.5007	13.1636	37.7544	42.2452	42.9677	6.9131	9.91696	5.80708	52.0787	47.761	36.5981	11.549	2.95676	6.60726	45.9531	47.7567	49.5149
Ago1	9.18039	11.8042	9.95581	6.15344	5.76412	6.46696	5.37931	10.154	8.20282	6.11348	5.74112	5.93664	12.4696	8.26836	12.1155	5.17252	5.71626	5.43513
Ago2	4.99828	4.97738	5.24993	2.34154	2.52786	2.43715	4.40985	7.00486	5.37397	3.29164	2.59112	1.88697	6.21383	3.82747	5.85487	2.89192	3.0055	2.89516
Ago3	0.891067	0.943467	0.970571	0.499806	0.864589	0.730172	0.8719	1.02392	0.752958	0.861968	0.539265	0.484774	0.738059	0.466089	0.795509	0.322501	0.696936	0.596673
Ago4	1.43074	1.49865	1.56638	1.165	0.691692	0.783678	0.654382	0.694792	0.893186	0.852537	0.802029	0.821924	1.94304	1.10699	1.34905	1.10017	0.955749	1.13004
Agpat1	22.526	36.0632	26.9946	5.97366	2.65426	3.66274	25.6284	47.3657	40.7176	4.68796	4.69856	4.76444	34.4687	34.985	34.2689	4.34001	4.34705	4.16139
Agpat2	61.4775	138.736	61.5359	181.675	161.513	199.303	46.6752	79.6106	73.1679	71.7528	85.2981	130.289	36.7802	26.3532	24.708	125.651	129.953	105.697
Agpat3	24.6836	32.5695	26.9604	74.7988	68.2084	73.3574	20.2412	36.6118	31.5715	58.8191	61.8717	72.4789	30.405	25.8787	28.9816	52.2417	61.6342	63.1041
Agpat4	4.61673	4.11053	5.46705	0.361174	0.330816	0.487486	6.73471	10.6035	10.238	0.41645	0.423806	0.589972	7.97002	8.06136	8.44626	0.613118	0.609586	0.667069
Agpat5	3.76895	4.26706	4.56854	3.05366	2.94549	3.25916	5.28063	9.03766	7.36907	2.86742	3.03445	2.9035	5.87202	6.39073	5.31888	3.61585	3.35531	3.37816
Agpat6	21.5536	24.8853	22.4453	38.806	41.944	37.8591	17.9965	29.3299	24.9182	26.775	26.121	28.1008	20.6506	18.134	18.0732	28.6788	30.7547	31.5738
Agpat9	4.33172	5.48148	4.17173	9.42811	6.64096	8.91435	2.41021	4.34839	3.11324	9.40868	9.76379	9.86791	2.71394	1.4055	1.15387	7.47469	8.20436	6.89562
Agps	7.74331	8.92915	8.49425	2.43795	2.71542	2.91782	10.2355	15.3726	12.3826	2.98637	2.59528	2.47379	17.0335	12.562	14.0624	3.49571	2.84089	2.60634
Agr2	17.1345	17.5259	48.548	0	0	0	91.3101	170.237	158.685	0	0	0	536.665	102.218	374.525	0	0	0
Agr3	0.269118	0	0.149605	0	0	0	0.279763	0.119367	0.427184	0	0	0	0	0	0	0	0	0
Agrn	44.7928	42.7205	39.9642	7.00958	5.32475	5.31614	24.6965	41.6	30.5019	6.59347	7.1135	6.67893	44.5756	29.1659	39.2676	7.71965	7.16183	7.92576
Agrp	0.370967	0.100119	0	0.135524	0.10118	0.0905249	0	0	0	0	0.161506	0	0.125458	0.400929	0	0	0	0
Agt	23.0417	20.1436	22.6014	339.432	169.692	270.642	23.9437	63.6074	22.851	265.481	287.999	282.859	24.6819	6.93394	6.97954	297.059	319.521	345.732
Agtpbp1	6.23975	5.77633	6.85275	1.9747	2.12629	2.00924	7.01394	7.36622	7.11303	3.13038	2.33503	2.05051	6.4047	6.63849	6.02148	1.93703	2.09351	2.3574
Agtr1a	7.47157	10.5333	10.5801	42.8863	24.8388	37.0896	3.55568	12.574	6.91429	39.0421	47.0678	41.7157	8.27528	2.8103	4.22474	40.5354	40.6114	46.8412
Agtr1b	0.18792	0.0940614	0.21572	0	0	0	0.120696	0	0.0747504	0	0	0	0.0385458	0	0	0	0	0
Agtr2	0	0.0772645	0.0739843	0	0	0	0	0	0	0	0	0	0.420234	0.0724451	0.232941	0	0	0
Agtrap	13.7972	19.3435	13.4048	1.67995	0.868889	1.45207	7.93993	15.7215	13.6343	1.94513	2.06238	2.70445	20.3723	19.5165	18.865	2.56379	2.65806	2.46948
Agxt2	4.32567	2.24117	4.46219	72.0735	78.6656	64.7707	1.8874	5.48424	1.80061	51.97	57.6856	44.79	3.34934	0.554193	0.616224	72.5493	54.425	59.3989
Agxt	18.294	17.5655	20.3326	430.277	216.553	387.445	10.9044	38.8778	11.4123	186.787	269.812	225.102	12.6664	2.34804	3.31477	251.77	198.109	230.301
Ahctf1	5.90152	5.80117	6.27247	7.54159	8.58819	7.78546	6.54879	9.55072	6.88256	5.96271	7.19937	5.84137	7.18467	5.13596	5.54561	9.09583	9.42102	10.5607
Ahcy	121.384	78.2458	109.701	790.377	686.259	777.14	121.009	119.375	120.898	303.492	350.162	261.259	74.7309	115.136	87.5096	662.597	525.595	540.186
Ahcyl1	31.0554	35.5911	33.0545	28.2592	33.1153	32.742	28.7799	50.4258	38.9724	28.4986	29.6039	25.8081	47.0946	33.6926	41.4708	33.9752	29.6829	30.0158
Ahcyl2	31.4248	39.6746	31.7891	3.59103	5.79495	3.70441	24.0605	50.8371	39.357	3.51866	3.47944	3.60757	56.2259	27.4566	41.9304	4.65682	5.67588	5.49487
Ahdc1	5.42248	7.92435	6.08117	4.07401	2.90022	2.7712	3.82623	7.38027	5.9162	2.1242	2.79793	3.06616	9.46147	6.9246	8.80269	2.52548	2.81658	2.36651
Ahi1	0.577766	1.00384	1.16055	0.238147	0.214641	0.394671	0.974498	1.85216	1.46031	0.497817	0.549789	0.393434	2.05346	1.70754	2.15109	0.363767	0.336866	0.347955
Ahnak	15.0305	19.7815	20.8561	2.11436	2.81429	1.98281	12.3393	20.1534	17.0559	2.01029	2.52587	1.92838	21.934	18.4913	19.8085	2.56414	2.47305	2.91841
Ahr	3.75088	3.92627	4.64452	6.8673	5.17601	6.84663	2.89046	4.71957	4.42755	8.49067	6.55929	5.57322	9.45115	5.29503	7.13028	11.7839	9.56868	10.8542
Ahrr	0.169064	0.135068	0.322832	0.0643637	0.0479055	0.0641912	0.0891838	0.307108	0.306856	0.0781394	0.0677273	0.0290282	0.346012	0.246402	0.406546	0.0247683	0.0458342	0.0235894
Ahsa1	27.6207	41.5554	34.0512	53.9758	54.7894	59.9191	48.4398	76.9339	62.9869	39.7048	37.2777	38.8613	45.3499	56.3023	48.1015	45.1581	54.4773	47.17
Ahsa2	7.73098	8.16157	9.58853	8.96177	11.1378	10.1658	7.19733	12.1454	9.71102	9.71736	9.75479	8.71637	13.9491	11.2456	12.2832	9.76812	11.8674	10.0854
Ahsg	449.982	332.656	389.236	5625.31	3851.92	5775.93	470.938	1465.07	450.419	6599.3	7235.74	8144.2	472.377	104.922	115.872	6252.75	5715.02	6315.59
Aicda	0	0	0.026453	0	0	0	0.0335127	0	0	0	0	0	0.0657446	0.0354051	0.0960589	0	0	0
Aida	7.69968	8.80955	10.4196	2.79197	1.97333	2.33971	7.731	14.5705	13.5052	3.71863	3.05656	3.40473	13.99	11.457	12.4001	2.80695	3.45352	2.41308
Aif1	2.95666	5.95481	5.33419	4.13751	2.4855	3.83596	3.0803	10.8243	10.3757	6.62266	7.61622	7.12306	7.72922	8.85723	6.39189	4.04033	5.70451	3.45803
Aif1l	0.654884	1.23568	0.924515	0.0510983	0.038584	0.0688217	0.967991	2.03432	2.64964	0.0214807	0.0745857	0.118119	5.46354	7.08542	4.23159	0.0406322	0.0946353	0.0387677
Aifm1	17.1518	20.8773	15.873	51.1293	50.9788	54.3267	19.6671	32.8591	27.9355	44.489	40.2695	43.3762	25.4126	22.9428	25.8171	48.5106	43.5043	42.9526
Aifm2	7.68777	12.1723	7.86784	9.59766	7.68117	7.57374	5.62957	6.76376	7.66478	8.4867	7.88501	7.91445	7.90771	6.92775	6.87165	7.00494	9.83457	8.23766
Aifm3	0.778481	1.50476	1.03282	1.77623	2.31619	1.91887	0.984943	1.18474	1.2518	0.845974	1.25996	1.1971	0.704018	0.789662	0.281974	1.85696	1.84254	1.58737
Aig1	11.6359	17.206	13.8604	11.1045	6.64576	12.1202	10.5074	13.64	9.76072	12.2857	14.1904	12.8787	15.5293	11.4392	12.1996	10.8556	9.58218	11.285
Aim1	6.43015	7.50286	6.9019	3.85903	2.49259	3.28781	6.6481	13.6133	10.6882	3.71032	3.78845	3.85187	10.3011	7.34559	9.41415	3.77755	4.11779	3.65107
Aim1l	1.30518	0.761952	1.11742	0.835233	0.14961	0.583586	1.24255	1.64348	1.21945	0.436518	0.646933	0.668629	1.4601	0.590107	0.869304	0.448562	0.350527	0.282967
Aim2	4.64499	4.25977	2.9507	0.583567	0.434509	0.431224	2.38955	3.7094	3.71768	0.566325	0.826758	0.794749	3.73713	2.00088	1.99867	1.0545	0.774597	0.695473
Aimp1	18.465	28.1458	22.1847	18.6384	19.0717	18.8049	23.136	36.5869	37.3397	14.2678	16.7686	17.9715	32.3528	30.7224	36.7827	15.1365	12.9506	15.6955
Aimp2	11.4746	12.4933	12.0039	8.34647	8.0031	9.99704	20.0229	24.8835	26.2585	8.38029	7.88525	8.20109	15.0211	20.3795	17.2975	8.68081	6.50599	7.92155
Aip	11.6126	15.9404	14.5828	8.1541	7.27133	8.98713	11.1426	21.2413	20.4514	7.77255	8.79933	10.7035	17.0304	20.132	16.4648	6.51607	7.77866	6.87457
Aipl1	0.0897002	0	0.0372089	0	0	0	0.180938	0.163441	0.0395273	0	0.0355534	0	0.220969	0.0901858	0.243581	0.0377202	0	0
Aire	0.0341602	0.0587873	0.0639942	0	0	0	0	0.0478314	0.139601	0	0	0.0391216	0.26703	0	0.331799	0	0	0
Airn	2.11997	2.35685	4.14673	0.207874	0.327534	0.259932	1.99672	2.86767	1.76861	0.577849	0.385095	0.499891	7.17725	1.87462	5.08567	1.23714	0.553742	1.18217
Ajap1	0.0497971	0	0.0201535	0.0245962	0.0775133	0	0.0511076	0.0317613	0.091484	0.0225525	0	0.0509819	0.0511172	0.101141	0	0.0622734	0.117176	0.0210467
Ajuba	11.7421	8.45289	9.92044	3.00822	1.53674	2.5599	7.62443	11.1467	13.6988	1.09004	1.55456	1.5682	8.42427	5.4129	8.73444	1.7252	2.10695	1.54125
Ak1	3.38967	6.01483	6.62165	0.0765361	0.0868787	0.0779213	5.02681	9.40128	13.0293	0.29893	0.232259	0.411836	14.2536	15.1537	15.1389	0.317871	0.37606	0.185285
Ak2	36.2939	39.4279	38.5818	110.22	104.189	118.096	40.7445	68.1166	58.9553	113.709	103.162	100.16	49.3694	61.673	47.4893	75.5502	73.2896	74.1731
Ak3	57.9641	61.0128	57.3313	144.083	143.122	148.169	35.567	54.1345	44.4331	119.88	117.985	114.243	59.1244	41.5603	54.4949	129.205	122.796	124.328
Ak4	2.4982	1.1804	2.25584	12.3928	14.5824	12.7146	1.99176	3.88869	1.58879	23.7447	15.5896	17.6366	1.05928	0.630934	0.293853	8.47019	10.2942	10.2854
Ak5	0.084787	0.671905	0.175807	0	0.034789	0.0620368	0.19478	0.16094	0.173803	0.0396435	0.0344793	0.0439899	1.04423	0.961296	0.659035	0.0183782	0.0348909	0.107309
Ak6	6.37678	9.2848	7.58201	8.60407	10.2081	7.35885	12.4449	18.9626	18.3715	5.92292	4.6362	5.01987	10.3162	11.4588	9.14198	4.99055	5.47775	7.2815
Ak7	0.493828	0.375389	0.496548	0.235132	0.149554	0.131889	0.414332	0.294888	0.296937	0.318095	0.195424	0.161826	0.138021	0.296474	0.0271533	0.138955	0.215398	0.330525
Ak8	0	0	0.069628	0	0	0	0.214429	0.21057	0.269932	0.156154	0.0337823	0.0430423	0.59103	0.648544	0.532096	0.0365727	0.0683795	0.0710237
Akap10	4.83075	6.0834	4.64896	3.23799	3.03116	3.1665	3.16216	6.16094	4.31159	2.90247	3.13851	3.29552	6.65985	5.26709	5.81899	2.86458	2.94551	2.56641
Akap11	3.85467	3.87829	4.46799	2.95822	3.39813	3.43354	2.2672	4.18017	3.25641	5.18043	4.33464	3.3466	5.19615	3.04247	3.47315	3.75231	4.04969	3.71568
Akap12	2.64121	4.27939	4.43113	0.530389	0.427502	0.505575	2.25214	3.65596	3.58843	0.601543	0.461777	0.552003	11.0878	8.21309	9.60093	0.696747	0.497262	0.756622
Akap13	9.31453	11.3788	10.9594	5.90229	4.78448	4.5115	6.35256	13.3109	9.82849	4.82856	4.09738	4.14521	14.5169	10.6059	14.1063	3.97297	3.56846	3.5127
Akap14	0	0.18017	0.0615351	0	0	0	0	0.050799	0	0	0	0	0	0	0	0	0	0
Akap17b	0.590278	0.435195	0.796138	0.88226	1.35286	1.32954	0.517622	0.748325	0.540829	0.66843	0.794728	0.748523	0.943214	0.594993	0.635017	1.32152	1.43159	1.15133
Akap1	10.675	12.1322	10.9258	31.7203	26.8469	28.8466	9.00943	15.2489	11.7338	23.7441	24.7186	28.3646	11.2572	9.92283	9.73582	24.618	25.923	26.383
Akap2	3.60468	4.26903	5.78124	1.8468	1.57817	1.85596	5.34088	6.41356	6.64063	2.0594	1.97751	1.99179	8.88759	7.55472	7.38628	2.42222	2.30143	2.23121
Akap3	0	0	0	0	0.0165882	0	0	0	0.0180745	0	0	0	0	0	0	0	0	0.0166475
Akap4	0	0	0	0	0	0	0	0	0	0	0	0	0	0	0	0	0	0
Akap5	0.302089	0.138301	0.506958	0.205222	0.0341936	0.0610076	0.719898	1.01427	0.593542	0.0828077	0.119595	0.06144	0.271465	0.210156	0.26475	0.14923	0.113413	0.172667
Akap6	0.155958	0.0958855	0.315551	0.0143032	0.0108681	0.01446	0.134645	0.249443	0.155578	0.0296143	0.0513576	0.0131197	0.262078	0.132207	0.0982642	0.0110463	0.0156579	0.0105363
Akap7	3.04115	3.41119	3.40795	1.2869	1.53371	1.28746	1.75608	2.72966	2.72413	1.97837	2.24674	2.26666	4.39274	3.18732	3.54455	2.08998	2.10449	2.07576
Akap8	14.3887	15.6549	16.1654	8.95843	5.87295	5.6558	11.9303	19.5243	17.2783	8.89214	8.1522	7.58601	19.9661	14.979	16.9866	8.41904	7.59525	8.38377
Akap8l	11.7521	16.5422	13.5535	11.0794	6.05312	6.94427	7.18169	14.2225	12.3298	8.98676	11.5612	10.0148	15.3608	11.9445	13.5777	8.71757	8.66829	9.5517
Akap9	5.57033	5.25885	5.24617	3.29796	3.56709	2.81072	2.97517	5.22532	3.84197	3.71043	3.30634	2.89173	5.28313	3.30575	4.54225	2.66189	3.21557	3.30405
Akip1	6.61579	10.6053	7.58977	13.2407	14.0148	13.1743	9.19722	16.4759	17.503	8.95636	10.523	13.8109	12.5605	11.0421	15.1005	9.09605	11.0124	9.21311
Akirin1	9.84055	10.0855	11.3279	9.17158	10.1848	11.5287	9.49859	16.8795	14.9358	9.2022	8.81098	10.4509	17.1307	14.0865	14.0813	9.1525	10.1567	8.47861
Akirin2	12.591	11.743	13.5593	7.53815	8.50964	7.94594	10.6649	16.9025	15.3927	11.2241	11.1656	10.282	23.1343	12.1607	16.5648	8.02566	8.77689	9.68133
Akna	1.41444	1.91893	2.29732	0.652872	0.38477	0.57646	1.92457	3.27328	3.56498	0.856742	0.715938	0.717568	6.29425	5.95986	6.7883	1.16458	1.03651	1.03871
Aknad1	0	0	0.0395683	0	0	0	0	0	0.022583	0	0	0	0.0240991	0	0	0	0	0
Akp3	0	0	0	0	0	0	0	0	0	0	0	0	0	0	0	0	0	0
Akr1a1	165.672	241.735	186.241	244.863	285.354	269.645	165.565	291.527	275.072	211.829	211.54	275.901	307.131	295.24	345.986	203.299	233.609	232.882
Akr1b10	11.0772	17.2353	10.6321	1.23426	0.692701	2.03173	8.30922	18.6638	16.4674	1.47832	2.35123	1.51106	15.5925	11.8784	17.9015	1.53022	1.95585	1.76646
Akr1b3	9.93757	12.1086	10.7011	1.95701	4.15057	3.44038	13.9229	29.851	25.2131	0.00037037	1.49273	7.73509	8.19182	16.1896	23.2408	3.24538	0.00049192	0.000484596
Akr1b7	6.60068	13.1144	5.41564	1.82379	0.333088	0.850739	3.93049	5.44405	5.62583	0.187002	0.48542	0.35607	4.67667	1.81176	2.899	3.16502	2.02931	1.94487
Akr1b8	23.5076	32.4724	25.4027	2.60806	1.72507	2.74385	91.9013	154.029	129.107	1.66702	2.63858	2.73354	70.9695	63.8284	69.351	2.43939	1.54513	3.05815
Akr1c12	4.9588	2.97959	3.45895	39.6523	43.2747	42.3848	5.33971	5.77315	4.15684	38.9464	39.8033	39.2487	2.13256	2.09192	2.19806	29.4784	34.7763	32.033
Akr1c13	4.52422	3.58307	5.30436	50.7998	63.6782	57.6322	5.04699	8.82557	6.01441	44.5969	42.9434	47.8303	4.51566	4.08534	3.35386	40.4523	53.732	45.6668
Akr1c14	28.0435	24.6468	24.6322	107.019	195.953	128.973	5.96416	18.1998	6.87744	117.708	100.873	88.4362	10.4999	2.43926	2.79415	115.261	131.348	118.462
Akr1c18	0.0591933	0	0.245507	0	0	0.0466066	0.0613758	0.0777899	0.219322	0.33457	0.0962832	0	0.175482	0.13142	0	0	0	0.048885
Akr1c19	32.8062	18.5291	21.4119	22.9274	26.4051	18.5973	6.28383	10.0623	7.06781	15.6336	14.3392	7.14233	8.52085	1.82185	3.80733	17.7425	20.7849	17.7259
Akr1c20	2.02431	1.85337	4.48877	57.4752	43.6961	62.2092	2.00618	5.30557	2.50248	57.6138	56.2612	55.6816	3.50149	0.607624	1.04104	65.2252	78.459	71.6651
Akr1c21	0	0	0	0.0728487	0	0	0	0	0	0	0.0497322	0.0629564	0	0	0	0	0.0507534	0
Akr1c6	55.5986	36.3593	45.1441	761.22	1052.44	952.962	24.192	58.2516	27.4465	640.685	660.611	645.173	50.3233	7.3881	6.8746	849.227	723.186	790.95
Akr1cl	0.0523372	0.122717	0	0	0	0	0.0549457	0.0675513	0	0	0	0	0.0519987	0	0.0753576	0	0	0
Akr1d1	7.60639	3.37072	8.22203	114.795	85.7582	108.408	1.30226	5.79546	1.50023	54.0199	60.7602	31.0202	5.67939	0.783345	0.710688	130.343	102.978	89.3948
Akr1e1	7.1218	11.996	10.735	15.6709	17.6028	18.7124	6.45654	11.5054	8.83754	16.3776	17.0005	15.1831	9.23945	7.5807	12.2085	15.0102	14.127	13.421
Akr7a5	23.9268	32.4488	21.263	77.541	78.9687	80.1193	14.8743	29.1701	20.7469	54.0637	62.3594	73.3252	21.0278	15.4703	17.3079	52.7428	49.9904	53.8249
Akt1	46.9413	54.758	52.2475	25.0546	16.4794	25.604	64.3619	92.739	96.4553	22.6946	24.2226	25.9859	80.7687	85.1782	89.2744	21.916	21.4345	20.282
Akt1s1	24.5386	30.0305	25.84	36.4965	26.6766	33.9864	26.0242	39.1609	37.9705	20.3647	23.1679	31.315	34.7276	32.5379	33.774	22.8222	23.8186	22.3057
Akt2	29.7619	38.5719	29.4591	37.3821	35.966	40.1172	30.4116	42.532	39.8152	33.144	36.606	40.4088	31.3649	34.2377	32.2349	31.3197	30.5974	30.5151
Akt3	2.35624	2.27294	4.46844	0.794864	0.633557	0.685209	1.9038	3.83736	3.73471	1.3518	1.42471	1.23929	6.1433	3.87546	4.4584	1.74443	1.70634	1.74121
Aktip	12.7467	17.278	14.2518	6.5713	6.21611	6.67846	10.1986	17.1019	13.7787	4.90149	6.24792	5.90366	12.2341	10.5822	13.5639	4.49408	5.34172	5.17479
Alad	25.4118	39.4156	31.4723	120.133	116.007	121.793	20.3078	31.3741	36.9282	59.6871	55.0148	78.7471	17.6618	21.4759	20.4564	70.8108	99.9197	84.7847
Alas1	26.951	19.4345	22.4945	41.3414	19.5664	59.0079	16.1005	26.3871	19.8953	73.7839	12.4781	10.5269	25.1338	22.4932	21.5892	80.0537	110.646	105.984
Alas2	1.15064	5.56449	1.4145	13.7548	118.365	14.5625	1.06651	2.23719	2.11538	8.03956	8.42885	10.4407	1.63939	0.585533	0.862815	4.80162	3.20379	4.55534
Alb	3013.17	2159.85	3356.58	35193	22494.9	0	2810.32	9261.29	2563.13	0	0	0	3063.55	407.022	385.537	0	0	0
Alcam	26.104	33.3481	31.3976	8.7443	8.67159	8.29035	15.1874	29.8593	21.7058	15.0636	15.1973	14.8223	41.0606	20.7473	35.0418	11.2579	10.1421	12.5017
Aldh16a1	8.74644	12.0212	9.36678	18.045	12.9332	15.4769	11.791	20.4858	17.7839	14.7509	14.2125	14.9217	16.545	17.9362	18.6437	12.527	13.4345	13.4818
Aldh18a1	14.1195	14.4862	13.7469	0.420356	0.150814	0.446966	15.0798	18.8126	18.831	1.08006	0.803225	1.39792	19.1908	24.3698	21.751	0.867222	0.55645	0.580939
Aldh1a1	109.497	89.826	102.202	571.733	955.466	684.846	37.8294	59.449	42.7864	331.997	321.635	297.244	55.9706	33.4861	37.6909	570.14	625.274	526.296
Aldh1a2	2.78537	7.98999	5.51447	0.205356	0.0776697	0.046284	8.1617	10.5424	8.04909	0.1754	0.0761588	0.0975479	20.5033	45.1491	15.9793	0.404913	0.256679	0.13044
Aldh1a3	0.130711	0.489961	0.466574	0	0.0307826	0	1.24486	1.18697	1.48843	0.172636	0.283812	1.06762	5.46363	7.53326	3.84424	0.508349	0.483738	0.664008
Aldh1a7	66.892	73.4943	46.9204	138.164	120.982	163.793	14.0957	12.3848	11.5268	80.3135	64.569	49.9674	11.9576	10.6354	9.51569	113.399	107.657	91.0581
Aldh1b1	5.91833	4.31566	7.60824	61.4082	29.2421	51.5673	4.51804	12.8543	6.58117	38.9334	43.1549	35.8672	6.52944	4.32119	2.93827	67.2814	60.811	59.6334
Aldh1l1	41.5861	46.613	35.6509	527.078	416.799	474.188	24.713	37.22	24.8946	228.545	245.749	176.363	38.0106	14.056	13.0265	660.736	477.99	425.493
Aldh1l2	7.35343	3.9132	5.19615	0.0244366	0.0183928	0.0245799	6.74235	1.93423	4.47994	0.0404799	0.0350586	0.100975	1.44976	5.50414	3.96105	0.264118	0.186984	0.669915
Aldh2	143.156	184.471	145.373	926.816	809.043	888.629	94.2779	177.89	133.815	649.66	665.159	651.62	151.108	97.1461	99.9875	599.742	589.689	530.033
Aldh3a1	0.212186	0.223656	0.248342	0	0	0	0.259759	1.01375	0.465593	0	0	0	0.296222	0.26319	0.537845	0.0737962	0	0
Aldh3a2	37.9301	35.6726	41.4339	171.012	141.05	163.264	23.9327	42.5998	30.5205	137.004	120.302	76.9935	39.6516	23.3708	32.1698	97.2972	106.367	84.8387
Aldh3b1	1.67356	3.38045	2.26534	0.975566	1.14833	1.17891	3.15241	5.44097	4.87298	1.47274	1.7805	2.25613	5.44211	7.07663	6.84805	1.68744	2.33991	1.95205
Aldh3b2	0.950226	3.65798	0.796069	0.0655137	0	0	0.795321	1.45263	1.36077	0.14282	0.0498653	0.0649262	0.786623	0.231642	0.313981	0.0275108	0.0746953	0.133429
Aldh4a1	25.8177	26.5323	23.3488	244.656	188.06	254.786	13.7444	27.7839	14.7988	167.093	158.6	152.745	19.2209	10.4877	11.4896	171.948	142.037	145.108
Aldh5a1	5.17874	6.45675	5.5215	19.3556	17.7821	17.5211	3.65491	6.74024	5.13855	13.2951	13.5338	12.6915	7.03821	4.44702	5.98151	14.533	14.628	14.7135
Aldh6a1	53.967	58.6787	47.615	142.087	150.03	157.289	19.9257	32.6837	21.8723	142.303	130.008	97.307	23.9809	10.9275	13.3277	149.227	135.155	125.926
Aldh7a1	24.9095	25.6537	25.2682	162.89	169.626	163.954	24.9764	30.0271	25.7055	101.499	94.4626	92.0704	23.7583	27.3713	26.1196	125.016	107.644	106.798
Aldh8a1	9.51956	6.41399	9.70692	178.672	154.093	177.746	5.89435	14.6367	5.30249	115.864	125.129	123.512	7.38417	1.60489	1.50593	141.434	144.603	141.793
Aldh9a1	34.5785	34.9051	33.0357	119.914	103.118	129.44	23.4403	44.8202	29.6201	94.9577	95.3951	95.4267	30.2374	23.0853	26.2356	108.485	92.5193	93.1326
Aldoa	277.356	451.692	275.912	53.2667	59.167	46.6504	259.594	470.092	439.456	38.8966	41.8302	48.6687	374.726	375.013	337.111	44.1187	53.7027	51.212
Aldoart1	0	0	0	0	0	0	0	0.0433772	0	0	0	0	0	0	0	0	0	0
Aldoart2	0	0	0	0	0	0	0	0	0	0	0	0	0	0	0.0606759	0	0	0
Aldob	169.431	104.907	172.584	1625.05	1399.65	1755.47	71.5384	162.603	73.9295	1240.96	1174.92	1210.71	69.1894	14.9735	13.3703	1341.11	1249.98	1285.01
Aldoc	11.9772	17.0888	10.3638	4.75292	4.23921	3.65317	5.47957	8.26124	6.15481	2.78312	3.32253	2.45013	10.4811	4.92156	7.77815	7.55713	5.76528	6.39273
Alg10b	8.89355	8.56035	7.46704	6.17375	10.3892	7.63711	6.07738	9.47428	8.25844	8.07068	7.93811	7.03472	15.0703	8.26355	12.8552	9.89599	9.00617	8.4309
Alg11	8.40081	8.99498	8.4344	6.02209	5.93546	5.23895	5.17551	7.36333	5.46598	6.3537	5.96937	6.03021	7.52148	5.35993	5.96972	5.19734	5.47502	5.68132
Alg12	4.20858	4.25454	5.84725	3.97734	4.68642	3.41076	4.67824	6.9944	6.03386	3.14907	2.97109	3.61066	7.76713	6.60379	6.9866	3.676	4.0463	3.66867
Alg13	1.06798	1.45238	2.12804	1.22806	1.81254	2.18067	1.82354	2.41422	3.10826	2.10043	1.75613	2.52211	3.85396	2.61567	2.75374	2.48878	1.82353	1.5224
Alg14	7.08983	8.48137	7.03343	11.187	10.9873	14.9147	11.4179	17.7987	16.772	8.71774	9.96888	13.0156	17.6329	17.2202	19.4203	10.6759	9.07343	11.9673
Alg1	8.09441	9.88129	8.73524	9.32342	9.15405	9.09376	7.7268	11.8196	12.0795	7.38468	8.04023	8.76785	10.4558	9.76029	9.58508	6.91739	8.17154	7.73547
Alg2	9.31539	11.3349	10.5316	5.75013	8.65797	6.40658	5.37499	8.38844	7.36692	5.29036	3.54893	7.42568	11.5626	7.38144	8.99382	4.48451	4.30085	4.85391
Alg3	7.73267	7.91381	9.58314	11.6658	9.96033	11.5603	13.949	20.5795	17.2178	10.2249	7.78186	11.5231	11.4674	16.7191	11.3801	11.0013	9.41627	12.5502
Alg5	19.0098	25.6037	18.0746	20.9921	22.4129	25.6402	18.9712	28.1172	25.9018	19.8691	19.7453	23.992	24.7999	24.478	25.9535	17.639	19.4712	19.733
Alg6	4.20119	4.11265	5.42361	3.59996	3.4346	4.00341	3.68361	7.326	5.91809	4.99524	5.33668	4.09318	10.0221	6.3063	8.136	3.95067	3.34434	3.97439
Alg8	3.31561	4.66074	4.56798	4.18294	4.55264	4.15528	8.11148	14.5484	11.8441	5.22944	4.39438	4.79442	8.92525	11.3577	11.664	6.35696	4.69624	5.72846
Alg9	7.8464	9.53393	8.68341	6.65751	6.51539	7.4122	7.7694	13.6549	12.4334	6.42875	6.63973	8.25474	16.2691	12.0604	14.0088	6.17073	6.02748	5.46808
Alk	0.0112626	0.0085896	0.0185152	0.0114446	0	0	0.0114838	0	0	0	0	0	0	0.0115198	0	0	0	0
Alkbh1	3.43978	3.84984	3.71774	2.42975	1.99351	1.73859	4.42956	6.45424	4.71708	2.93367	1.51561	2.34939	7.13455	5.84009	6.96563	1.72179	1.53297	1.74794
Alkbh2	3.06766	3.48521	3.80105	2.13566	3.20958	2.30257	2.73492	5.43668	5.14147	3.03794	2.0983	4.45725	5.17461	3.50142	5.05811	1.95842	3.14177	2.74571
Alkbh3	8.14322	9.40302	9.57271	14.2685	13.3367	14.12	10.3303	13.5213	13.6162	8.03322	10.2428	12.631	12.906	11.5457	11.6127	10.1603	9.49384	10.7888
Alkbh4	2.486	2.61254	3.19127	1.95405	1.99295	2.22935	2.77127	3.67059	4.27464	1.44229	1.76004	1.63885	3.40058	4.36557	3.68281	1.7271	1.42711	1.37506
Alkbh5	23.6866	29.6597	22.2101	17.513	19.1613	18.3974	16.4682	27.2443	21.8357	16.8581	14.8788	16.9127	27.8692	17.841	24.9038	14.9164	15.772	17.7826
Alkbh6	10.8914	12.0853	11.0726	7.94308	6.1624	6.80256	8.72874	12.5541	13.3029	5.84013	6.63793	9.66328	13.9783	10.0841	14.1031	5.66497	7.47919	7.69808
Alkbh7	6.00032	9.32639	6.83755	17.2079	11.9435	17.4137	6.18792	10.6957	11.1958	7.68095	10.2069	11.4461	7.5017	8.32098	6.95385	12.0303	12.6987	10.3613
Alkbh8	5.76108	5.54577	4.65094	1.595	3.31569	1.68191	2.45897	4.89569	3.18467	1.89652	1.75369	1.52727	4.11594	3.0372	2.57875	1.94661	2.56286	2.20117
Allc	0	0	0	0	0	0	0	0	0	0	0	0	0	0	0	0	0	0
Alms1-ps2	0.115973	0	0.097985	0	0.101644	0	0.0598428	0.0750653	0.16069	0	0	0	0.118676	0.0628068	0.167787	0	0	0.099288
Alms1	0.783331	0.824416	0.872613	0.304162	0.21633	0.284604	0.734062	1.09095	1.07702	0.353062	0.431011	0.267865	1.28216	0.766159	1.12144	0.262129	0.215244	0.306602
Alox12	1.53407	2.19719	2.12536	0.235316	0.141944	0.063295	0.942782	1.54419	1.32343	0.181211	0.295923	0.244823	1.21008	1.15916	1.08726	0.352138	0.370233	0.326507
Alox12b	0	0.023408	0	0	0	0	0	0	0	0	0	0	0.0304469	0.0317191	0.0865458	0	0	0
Alox12e	0	0.134968	0.0489499	0	0	0	0.0612568	0.146283	0.240028	0.0267666	0	0.0298601	0.732265	1.03778	0.913698	0	0	0.024431
Alox15	0.264032	0.651739	1.25814	0.0923658	0	0.0416877	5.28027	19.5935	14.5289	0.0802125	0.139239	0.447319	41.6888	60.2566	71.9946	1.49565	0.726154	1.82187
Alox5	0.884957	1.10709	1.78599	0.0757596	0	0.0343036	1.92129	4.97607	5.5651	0.0441933	0.0575533	0.122731	7.93134	10.1563	9.36271	0.45233	0.232696	0.322943
Alox5ap	8.02248	9.21336	12.7741	1.41719	1.16031	1.48838	17.6101	31.0393	35.0178	1.13516	2.29432	3.85681	51.2665	76.6726	62.7289	2.83555	3.14494	3.52853
Alox8	0.215275	0.258646	0.241487	0.0421687	0	0	0.101454	0.224128	0.163331	0.0179272	0.0154495	0.0398223	0.367837	0.28943	0.252172	0.050239	0	0
Aloxe3	0.140213	0.218894	0.32015	0.0289666	0	0	0.0872217	0.105994	0.337379	0	0.0655096	0	0.277837	0.204449	0.19858	0	0	0.0465119
Alpi	0	0.0226926	0	0	0	0	0	0	0	0	0	0	0	0	0	0	0	0
Alpk1	3.19564	2.78228	3.93023	0.500061	0.17033	0.428203	2.27019	2.82542	2.54201	1.39209	0.785819	0.43677	5.8345	4.14484	4.25689	1.81626	1.28576	1.45556
Alpk2	0	0.0182011	0.0199134	0.0173314	0	0	0.00817001	0.0200202	0.0146055	0.0149225	0.0194381	0	0.0238735	0.0165	0	0	0	0
Alpk3	0.0188382	0.0277767	0.0464643	0.0188616	0	0.0129269	0.0189731	0.0225272	0.0165804	0	0.0221379	0	0.0367221	0.0372045	0.038226	0.0239404	0.0149269	0.0311475
Alpl	1.0725	1.11729	1.33271	3.71547	4.32573	3.99162	5.68342	10.6816	13.0931	4.32009	3.41098	4.16258	3.32509	3.90395	3.93308	3.22477	5.88772	4.24349
Alppl2	0	0	0	0	0	0	0	0	0	0	0	0	0.0656946	0.241059	0	0	0	0.0831132
Als2	6.01871	5.47913	5.86951	21.5164	19.0446	22.871	4.39492	7.91302	5.38135	39.3565	26.1607	22.3856	6.18332	3.94442	4.59511	28.0093	28.6464	26.2597
Als2cl	18.7986	16.7902	14.5441	7.20373	5.34584	5.32365	11.8129	22.6879	20.2928	4.13276	4.95268	6.70337	13.2843	9.88961	12.138	6.22397	6.6899	5.98807
Als2cr11	0	0	0	0	0	0	0	0	0	0	0	0	0	0	0	0	0	0
Als2cr12	0.0751267	0.285998	0.221467	0.137312	0.176483	0.123595	0.227176	0.0488785	0.243865	0.0372463	0.0324724	0	0.114969	0.0398244	0	0.21455	0.365544	0.0657648
Alx1	0	0	0	0	0	0	0	0.04205	0	0	0	0	0	0	0	0	0	0
Alx3	0	0	0	0	0	0	0	0	0	0	0	0	0	0	0	0	0	0
Alx4	0	0.0416011	0.0761499	0	0	0	0	0.0500054	0.0738266	0	0.0104711	0	0.040059	0.041729	0.0381376	0	0.0105408	0
Alyref2	2.34452	2.66216	2.41773	2.42839	1.86903	2.6517	2.24606	4.50832	3.98443	1.55497	2.40321	3.2059	3.14808	3.92039	2.77962	1.90349	1.14756	2.15233
Alyref	13.8462	15.6308	16.4211	7.90686	7.36872	8.82665	28.9317	54.6632	58.3694	8.48607	8.4615	11.4736	27.8837	33.3036	28.3078	8.98098	9.05024	8.00985
Amacr	8.48893	7.2156	8.25771	61.5999	83.278	66.9945	6.29864	11.737	6.66927	54.1658	52.2628	49.9188	6.50658	3.77469	4.23935	44.4622	43.6637	45.822
Ambn	0	0	0	0	0	0	0	0	0	0	0	0	0	0	0	0	0	0
Ambp	331.338	401.39	233.044	1586.11	1593.4	1574.89	242.057	554.299	281.788	1589.53	1574.34	1868.17	172.127	52.3639	43.7625	1776.22	1973.6	2092.36
Ambra1	6.83353	7.69945	6.4849	6.07355	5.958	5.48075	4.66617	9.65402	6.61977	4.92771	5.00356	4.81412	9.39212	7.76656	9.59916	5.63614	5.13497	5.48993
Amd1	3.15278	0.0273612	0.123202	0.0301596	0.0257212	0.00842199	0.0150158	0.761718	0.0197847	8.30527	0.0207508	0.0239303	17.327	0.0222747	0.0303931	5.39401	0.0595141	2.42138
Amd2	21.4988	19.9076	30.4885	8.27438	14.5717	10.8969	33.7798	44.3655	34.7577	4.88481	9.35301	9.89059	13.9995	30.9392	28.4737	8.43901	14.4839	9.61642
Amdhd1	7.61923	5.94615	8.49754	150.216	107.274	144.879	5.60992	14.1072	5.57775	99.1962	99.3074	100.088	5.30659	0.710041	1.17308	91.055	86.0717	83.9011
Amdhd2	13.3124	14.4832	10.1004	11.1534	13.9329	10.7918	8.90905	15.0289	16.8301	10.3207	10.8933	11.6518	16.1122	15.8665	15.1898	8.31368	9.22041	10.0362
Amelx	0	0	0	0	0	0	0	0.128075	0	0	0	0	0	0	0	0	0	0
Amer1	2.09579	2.01487	2.11691	0.781907	0.803403	1.02543	1.17393	1.92833	1.76953	1.07631	1.03677	1.02673	3.56582	2.38395	3.60319	0.92047	0.8324	1.0147
Amer2	0.177027	0.300293	0.071237	0.229103	0.0453098	0.341738	0.143177	0.37355	0.182704	0.982145	0.765229	1.41263	0.118771	0.0572629	0.121174	1.18294	1.5967	1.7864
Amer3	0	0	0.0241314	0	0	0	0	0.0180754	0	0	0	0	0.0144057	0	0	0	0	0
Amfr	37.4223	40.3956	38.3118	81.3548	77.3875	88.3696	27.2609	48.8358	36.7124	88.6447	82.6386	90.8869	38.6393	30.6004	30.4075	78.9168	81.4173	87.4831
Amh	0.0491038	0	0	0.187342	0	0.195826	0.0508076	0.122894	0.0905503	0.0876211	0	0.100637	0.0507108	0.150746	0.283124	0.0819623	0.113067	0
Amhr2	0.0782411	0.185433	0.0624409	0.194161	0.174842	0.157547	0.0406121	0.0478216	0.14245	0.170896	0.17838	0.27187	0.192281	0.163397	0.43922	0.128403	0.20787	0.0961299
Amica1	1.35096	2.11738	2.55108	0.189092	0.141068	0.292933	1.66979	2.73297	3.36657	0.312582	0.204348	0.314375	4.92013	5.26708	4.4655	0.29009	0.347268	0.459346
Amigo1	3.47686	5.25908	4.16236	3.13019	2.32531	2.43776	2.31586	3.68812	3.54413	1.66377	1.72987	2.84464	3.69526	2.3298	2.92437	2.12139	2.49303	2.66884
Amigo2	1.87747	2.11198	3.27641	5.18401	2.40343	4.37874	1.28089	2.70953	3.38157	4.60205	4.73077	3.9014	2.76841	1.93595	2.33069	3.89881	4.56869	4.75912
Amigo3	2.0044	1.39098	1.54788	1.00287	0.925876	0.980918	1.88784	2.30837	2.35115	0.603217	1.06836	0.845834	3.13654	3.48109	2.99625	1.42519	1.18191	0.757672
Ammecr1	3.17148	2.45003	3.54465	0.535254	0.842532	0.624463	2.45696	4.16369	3.2757	1.1888	0.670427	0.499511	5.79344	3.30685	5.23297	0.61955	0.606704	0.757728
Ammecr1l	10.6133	11.6052	11.0084	17.6756	15.8993	18.7012	8.98366	14.7464	11.035	16.5451	14.3472	12.4875	15.7316	11.0729	12.3612	19.313	18.9124	20.3174
Amn1	3.35301	4.13209	3.93666	1.71087	3.34526	2.46133	1.78938	3.93323	3.34634	3.26372	2.75704	1.24378	6.03316	2.06954	5.26983	3.87886	3.24923	2.70014
Amn	0.107975	0.303194	0.0439411	0.107454	0.0401321	0.111867	0.0549491	0.419466	0.302354	0.196023	0	0	0.343486	0.113096	0.392041	0.0451238	0.12712	0
Amot	6.7339	7.20784	7.05695	1.09401	0.852241	1.03441	2.79784	5.54818	4.32012	1.39076	1.38625	1.09529	8.40076	3.21351	6.0215	1.64283	1.66308	1.34959
Amotl1	6.83045	8.31425	9.08066	1.50793	1.28492	1.38264	4.13659	7.69339	7.19803	1.73439	2.03939	1.76262	11.918	7.48154	10.4122	2.28803	2.00779	2.04262
Amotl2	9.94172	10.1392	11.1462	8.75129	8.84521	6.84299	5.87917	12.0398	11.487	5.54836	7.79942	6.75731	11.0757	10.5821	11.1091	6.27811	5.643	5.80224
Ampd1	0	0	0	0	0	0	0	0	0	0	0	0	0	0	0	0	0	0
Ampd2	9.53906	9.95278	9.68431	15.7959	10.4574	12.3556	10.5061	14.7235	13.5583	9.13482	9.78974	10.6877	16.5386	18.3431	16.1673	10.4475	10.7856	9.91045
Ampd3	1.88041	2.66421	3.35484	0.293621	0.35144	0.339044	2.54534	4.11876	3.98719	0.457095	0.422797	0.440583	7.44474	6.50787	8.02948	0.603172	0.400083	0.43057
Amph	0.210544	0.556711	0.452156	0	0	0	0.129791	0.187942	0.37164	0.0196583	0.0342613	0.0220529	0.316319	0.22221	0.209736	0.0373099	0.0346411	0.0357832
Amt	7.78406	7.66864	7.25678	50.576	42.8136	53.0059	5.96478	11.2215	6.81007	33.3094	36.9044	33.9313	8.88437	5.99634	6.18334	43.283	37.402	33.8826
Amtn	0	0	0	0	0	0	0	0	0	0	0	0	0	0	0	0	0	0
Amy1	28.5083	30.5532	27.6924	94.3877	97.6555	107.01	31.2361	17.9303	20.8956	99.288	99.3624	83.2234	11.0393	23.1125	14.3394	118.994	136.611	117.01
Amy2a4	0	0	0	0	0	0	0	0	0	0	0	0	0	0	0	0	0	0
Amy2a5	0	0	0	0	0	0	0	0	0	0	0	0	0.0443832	0	0	0	0	0
Amy2b	1686.31	646.448	1213.17	0.129329	0	0	1333.15	160.42	627.053	0	0	0	43.7581	387.044	225.068	0.0470078	0.222015	0.0438341
Amz1	0.761728	0.67853	0.817605	0.247614	0.246623	0.277029	0.846267	1.23979	1.09574	1.10291	0.962202	0.682034	1.07333	0.795464	0.801747	0.633596	0.94112	1.0448
Amz2	9.93865	11.184	9.14785	6.28792	4.61378	6.32751	6.9345	11.0245	12.2643	5.64651	5.71001	6.51032	15.3743	11.4549	14.4794	5.39355	4.93411	5.28081
Anapc10	1.14048	1.50024	1.53246	0.969969	0.964568	0.960922	1.43562	2.03928	1.55685	0.698895	1.04306	0.838821	2.05218	1.80895	1.8091	0.964033	0.953452	1.03958
Anapc11	4.9558	8.30549	5.78826	4.51176	3.90326	5.13531	6.92443	13.4405	12.2161	3.44735	4.70039	4.8593	8.42767	9.25281	8.22861	3.18611	4.01909	3.47681
Anapc13	53.0181	83.8444	57.015	86.4152	55.8693	75.5933	50.7994	83.0002	78.2917	54.0103	53.2751	75.0939	62.0226	62.053	64.6916	44.7302	47.2941	50.5353
Anapc15	4.46035	5.23001	4.01391	7.19294	4.59702	6.90201	13.2863	21.5563	22.597	6.10448	7.38942	7.60104	10.8539	14.8873	13.2059	7.95048	10.0587	7.69071
Anapc16	16.012	25.0725	17.7468	17.3744	15.8429	18.3404	16.1655	26.3556	20.4858	15.1023	11.6308	18.31	24.1119	22.4002	24.9551	12.854	13.3888	10.5549
Anapc1	8.59319	10.1678	9.98864	6.51929	7.70408	6.23701	10.2257	16.1903	12.4668	6.53587	6.83053	5.59262	16.8035	12.7133	15.9072	7.2124	7.30869	7.59492
Anapc2	19.8671	26.8979	21.2746	16.8563	13.9955	14.6938	15.8949	28.3444	24.8895	12.377	13.3428	13.5017	29.1531	26.5047	30.0266	14.1306	14.3128	12.5818
Anapc4	11.3942	13.451	14.7696	5.6243	6.74954	6.8064	11.1312	18.1327	16.3794	6.54949	6.5477	6.61679	21.3411	16.2253	19.2637	8.16858	7.41072	6.68951
Anapc5	49.9406	66.1233	56.5073	35.4705	29.9036	33.1128	60.9511	100.496	95.4368	40.2428	39.1028	40.1196	85.5466	75.2559	89.1814	35.5295	33.8078	36.4738
Anapc7	6.54413	9.94689	8.16515	8.40994	7.08728	7.59629	8.01479	15.3629	13.3046	6.76026	6.38403	6.86394	12.4148	12.1167	13.0496	7.29735	7.18743	6.33887
Ang2	0	0	0	0	0	0	0	0	0	0	0	0	0.213919	0.452599	0.304785	0	0	0
Ang3	0	0	0	0	0	0	0	0	0	0	0	0	0	0	0	0	0	0
Ang4	0	0	0	0	0	0	4.12987	3.84748	7.32219	0	0	0	6.91228	0.75575	1.70469	0	0	0.0987634
Ang5	0	0	0	0	0	0	0	0	0	0	0	0	0	0	0	0	0	0
Ang6	0	0	0	0	0	0	0	0	0	0	0	0	0	0	0	0	0	0
Ang	24.7415	16.124	20.1686	198.18	132.96	187.743	35.8155	26.0916	22.9953	164.958	174.247	199.258	10.054	31.0275	13.1448	135.062	193.945	138.156
Angel1	2.42705	2.60624	2.86499	3.2714	2.203	2.77972	1.99568	3.28191	2.76688	1.88773	2.27266	2.31101	3.01071	2.55434	2.43039	1.91537	2.18117	2.26396
Angel2	9.92063	12.6753	10.51	5.86475	5.115	6.23745	6.9299	13.3265	10.8631	5.85036	5.52893	5.51923	15.5759	11.274	12.503	5.78352	5.94771	6.17118
Angpt1	2.98982	3.4693	4.27302	0.192321	0.0638251	0.24121	1.41384	1.04717	1.29753	0.195117	0.295136	0.199326	1.1904	0.950252	1.01029	0.153396	0.10033	0.185825
Angpt2	0.615591	0.699978	1.50767	0.204114	0.247966	0.192036	0.918596	1.49972	1.20949	0.169163	0.263319	0.299366	1.75185	0.802004	1.07834	0.317992	0.238502	0.273815
Angpt4	0.959977	1.51738	2.64355	0	0	0.0635373	1.69802	4.13811	3.32275	0.0410289	0.0358922	0	10.7523	6.22005	8.0913	0.11828	0.0358379	0.0766617
Angptl1	0.995443	0.952351	0.99656	0.102545	0.0259998	0.0691335	0.578651	0.265111	0.709578	0	0.0243174	0.0310928	1.024	0.752492	0.504642	0	0.0247354	0.0497455
Angptl2	8.48983	14.2621	19.2343	5.51022	2.89171	3.83171	7.30908	13.643	14.622	4.59199	4.62722	4.09262	40.0565	26.47	33.2572	5.73468	3.15124	4.1341
Angptl3	20.8189	12.7255	21.3088	282.994	248.276	285.85	10.3216	33.4784	9.24864	199.908	230.836	177.433	17.609	3.64848	3.39627	310.425	280.962	257.115
Angptl4	10.6008	14.4612	17.1373	12.3039	17.344	22.6957	14.1195	37.2197	28.786	29.3808	29.291	40.8067	16.3804	10.7145	17.223	15.6483	15.0555	23.7118
Angptl6	1.02371	2.04862	1.33451	8.44136	5.08383	8.49973	0.937441	1.53629	1.30318	2.72515	3.46037	3.59155	0.993948	1.20829	0.830417	4.56701	4.89702	3.80919
Angptl7	3.01073	6.49489	4.03098	0.618606	0.284374	0.459524	2.58409	3.28015	2.0642	0.460665	0.684319	0.566228	10.3728	6.58726	7.98576	0.567434	0.499933	0.541822
Ank1	0.0841322	0.13205	0.0652261	0.0264674	0	0.0243974	0.0464045	0.103231	0.0886706	0.0242735	0.0315639	0.0155371	0.204532	0.107059	0.0663027	0.0339883	0.0141194	0
Ank2	0.356302	0.701142	0.888058	0.049642	0	0.0251369	0.59647	1.04289	0.67382	0.0310713	0.0268977	0.0568913	1.60783	1.66657	1.14579	0.0292116	0.0470361	0.0185629
Ank3	5.41232	6.16362	4.80089	2.13291	1.98628	1.6617	3.01657	4.89651	3.88803	3.12034	2.71651	1.80569	6.34024	3.26903	5.77578	4.09746	2.49618	2.92043
Ank	5.97274	6.93621	8.24039	12.5853	7.63983	12.8466	4.7009	7.59597	6.74108	9.46797	10.888	10.4198	7.29776	7.72695	6.56123	11.2219	9.53361	10.9866
Ankar	0	0	0	0	0	0	0	0.0206967	0.0147431	0	0	0	0	0.0172702	0.0228874	0	0	0
Ankdd1b	1.19299	1.0997	0.748147	0.390786	0.0682237	0.0612894	0.550298	0.647657	1.02902	0.150821	0.130885	0.148543	0.959056	0.41375	0.461578	0.106687	0.082735	0.102025
Ankef1	0.211394	0.294116	0.216505	0	0	0	0.0243224	0.124059	0.199242	0.0227483	0	0	0.0966594	0.0506793	0.0343208	0.0214267	0	0
Ankfn1	0	0	0	0	0	0	0	0	0	0	0	0	0	0	0	0	0	0
Ankfy1	8.78024	10.7006	10.6253	5.99363	5.93988	5.88876	8.02522	14.6489	10.878	7.19221	6.47482	5.37969	15.9806	11.7247	14.2986	6.32465	6.22065	6.02852
Ankhd1	8.95975	9.77286	8.87409	5.39115	5.43748	4.17253	6.19788	10.2812	7.8168	5.86174	5.13398	4.29215	12.1336	7.85953	11.2963	5.54583	5.22844	5.76339
Ankib1	4.71089	4.82745	5.11819	4.38793	5.00888	4.45073	3.99349	6.61598	4.73378	4.50333	3.74549	3.71738	7.35785	5.92486	6.11058	5.0571	4.67471	5.08487
Ankk1	0	0	0.0190399	0	0	0	0	0.0283768	0	0	0	0	0	0	0	0	0	0
Ankle1	0.0683064	0.322094	0.277398	0.0694933	0.0258148	0.0707686	5.11672	10.0663	7.51163	0.245143	0.454542	0.352169	3.24112	3.59686	4.46493	0.284916	0.159924	0.141871
Ankle2	5.58211	8.11802	7.1979	6.64161	6.48947	6.50583	4.92089	8.75209	6.2414	5.29971	5.26964	5.453	8.59906	7.158	9.05133	5.40826	6.01787	5.4268
Ankmy1	0.0199615	0.0598054	0.0666772	0	0.0160622	0.0428372	0	0	0.0360849	0.0185223	0.0323462	0.0206546	0.080392	0	0.0843155	0.0345388	0.0162756	0.0337518
Ankmy2	8.63851	10.0001	9.14555	2.94594	3.16873	4.05719	5.77546	8.5692	7.62399	3.55492	3.86987	4.27379	11.5646	7.88684	11.5694	4.36306	4.00887	3.79638
Ankra2	7.02089	7.95515	8.09432	4.28799	3.04911	3.53184	4.37077	8.49098	7.47974	3.74259	4.14917	4.08311	11.3388	7.53303	9.1316	4.07531	3.63797	3.35846
Ankrd10	12.5337	14.1482	15.7863	3.56402	2.10547	2.2949	12.4457	14.7704	13.5052	2.87764	2.87187	2.6602	20.0586	14.9074	14.2168	3.8977	3.00208	3.35689
Ankrd11	8.1966	8.99737	8.4254	5.48176	4.64691	4.26896	6.36388	12.5643	9.44593	5.11949	5.20587	5.53293	13.0646	9.20817	13.2937	5.1601	4.77538	4.87845
Ankrd12	3.17637	2.4286	3.44711	0.509285	0.367255	0.351928	1.49254	1.75697	1.46807	0.690805	0.505416	0.383426	2.54769	1.55484	2.22985	0.510763	0.516292	0.490626
Ankrd13a	19.968	22.9712	19.3763	10.9719	7.70601	10.8438	18.6689	35.37	30.0403	8.44668	10.0645	9.47098	30.5964	28.896	28.105	9.1089	10.6594	9.95088
Ankrd13b	5.48914	7.12942	5.76329	1.93979	0.731182	1.31336	3.95256	5.67284	6.40081	1.25605	1.37526	1.7499	6.95978	5.80863	6.00835	1.83672	1.4373	1.99326
Ankrd13c	10.6427	10.899	11.1206	8.14292	8.17415	9.34593	8.01889	13.6907	11.0272	7.76968	8.06063	6.34669	14.5225	9.49904	10.7183	7.09175	7.28573	6.65342
Ankrd13d	0.867421	1.21828	1.16373	0.338369	0.0470011	0.146684	0.253409	0.752598	0.720733	0.027664	0.16841	0.0616565	0.976315	0.998584	1.61556	0.103959	0.241326	0.0767844
Ankrd16	5.07861	4.18946	5.53112	3.58171	1.96601	2.32624	4.08295	6.52803	5.6502	3.16778	4.00803	3.61755	9.4446	6.15594	7.98485	4.3826	2.89354	4.17032
Ankrd17	9.83418	10.4866	9.22397	6.47974	7.38294	5.6362	7.66618	11.9931	9.86366	7.79305	6.36041	5.3699	15.1632	9.67148	13.7398	6.63363	6.8491	7.21345
Ankrd1	2.4361	1.61846	3.4152	0.171933	0.19716	0.0291746	2.7778	1.19881	1.87336	0.107939	0.0627025	0.277085	1.17304	1.04851	1.69102	0.033912	0.443807	0.0318427
Ankrd22	2.56869	3.86022	1.38403	0.108251	0	0.0718812	1.51379	2.27837	3.08796	0.170256	0.0367601	0	1.97987	1.16819	0.870463	0	0.0373432	0.113062
Ankrd23	1.60366	1.88862	1.636	1.21008	0.615731	0.960033	1.37278	2.08326	1.98777	0.538498	0.963798	0.869169	2.9705	3.20093	2.32016	1.15416	1.12252	1.11186
Ankrd24	4.03178	5.37869	4.56365	1.84801	0.942801	1.00462	3.07873	3.58297	4.12702	0.91381	1.12866	1.40113	3.57381	3.10437	3.26893	1.22085	1.10355	1.40284
Ankrd26	0.933329	0.818104	1.1031	0.752409	0.942275	0.54317	0.747761	1.20589	0.909805	1.03753	0.715829	0.972917	1.33487	0.941454	1.33189	1.11393	0.780244	0.817757
Ankrd27	6.64451	7.80907	6.77487	6.85577	5.98042	6.05505	5.73788	9.48114	7.93125	6.03145	6.40684	7.15139	9.52149	7.71485	9.43826	5.69302	6.46402	6.46702
Ankrd28	7.50865	5.69124	7.11791	6.25304	7.3019	7.24651	5.37442	9.46629	6.69405	6.9187	5.8243	4.79955	9.85537	5.59566	8.35177	7.44754	7.37922	7.77419
Ankrd29	0.704827	1.10336	1.29662	0.0262402	0.0195344	0.0699263	0.275972	0.49227	0.548213	0.0610797	0.070197	0.091594	0.454065	0.244959	0.291105	0.0967265	0.142407	0.109554
Ankrd2	0	0.0418986	0	0	0	0.0392399	0	0	0	0	0	0	0	0	0	0.0489519	0.0457266	0
Ankrd32	1.72902	1.16578	1.83971	0.461287	0.595654	0.463348	1.32433	2.12235	1.87177	0.834106	0.931655	0.692815	3.45165	1.93201	2.94189	0.878883	0.563396	0.812966
Ankrd33	0	0.0756015	0	0	0	0	0	0.0594219	0	0	0	0	0	0	0.0679224	0	0	0
Ankrd33b	0.813838	0.573763	0.820275	7.12939	6.31405	7.75507	0.412872	1.06422	0.453185	3.2697	3.82462	3.37611	1.36762	0.918862	1.13418	4.19586	4.04495	3.7744
Ankrd34a	0.0584128	0.0223339	0.237079	0	0.0221078	0	0.148821	0.0737391	0.288858	0.0264369	0.0228748	0.0586854	0.301858	0.235736	0.168607	0.0482456	0	0
Ankrd34b	0	0.0147857	0.0153031	0	0	0.0145617	0.0193417	0.0245198	0.017534	0.0176444	0.0152787	0	0.0190721	0	0	0.0164549	0	0
Ankrd34c	0	0	0	0	0	0	0	0	0	0	0	0	0	0	0	0	0	0
Ankrd35	0.317048	0.451716	0.37609	0.0155584	0.0119204	0	0.19628	0.219743	0.323791	0	0	0	0.497858	0.407085	0.432408	0.0397903	0.024562	0.0254889
Ankrd36	0	0	0	0	0	0.00972208	0	0	0	0	0	0	0.0126434	0.0130211	0.017683	0	0.0106548	0
Ankrd37	0.258634	0.873145	1.12641	0.46853	0.350148	0.820331	0.789621	0.972252	0.790455	1.36157	0.28026	0.270337	1.03786	0.984642	0.715434	0.154547	0.210466	0.217341
Ankrd39	2.33774	4.6462	3.50465	2.58178	1.37211	1.96019	3.0037	4.26206	4.47045	1.35153	1.53599	1.95337	5.61188	4.33528	4.84281	2.74381	2.44969	2.16715
Ankrd40	13.9742	19.6252	17.6596	17.72	17.0499	18.034	14.0658	21.2317	21.6629	13.866	14.7242	20.0961	18.2776	16.9399	16.9571	15.8405	15.7031	16.2411
Ankrd42	1.74341	1.60188	1.95904	0.385787	0.628632	0.628184	1.04248	1.8654	1.40008	0.532097	0.875771	0.786189	2.19618	1.31839	1.82899	0.458786	0.510868	0.438477
Ankrd44	1.48157	1.85382	2.31964	0.873578	0.618234	0.99832	1.47644	2.82452	2.15331	1.21673	1.10688	0.978636	5.09927	3.84582	4.21443	1.57036	1.24597	1.2951
Ankrd45	0.248829	0.513557	0.512189	0.0244782	0	0	0.0436549	0.165521	0.0774521	0	0.0333434	0	0.103694	0.0230919	0.123576	0.0177951	0	0
Ankrd46	14.4923	16.9861	18.7894	23.5585	24.3854	23.6648	10.0083	14.8732	13.4795	20.2997	20.9337	19.3525	21.2162	13.0481	13.6098	22.2415	23.0679	22.6713
Ankrd49	3.99698	4.34071	4.64462	2.77217	3.60152	3.1669	3.59797	4.72998	5.2352	2.48561	3.03801	3.89065	5.16688	5.12318	4.59486	3.58603	3.20197	3.18779
Ankrd50	3.30133	3.85134	3.76396	1.53641	1.52234	1.56161	2.05162	4.3136	3.6559	1.17381	1.53372	1.52674	7.16979	4.47944	7.01824	1.53124	1.68919	1.8258
Ankrd52	8.9287	8.75025	9.32719	5.96397	6.59123	5.31752	8.32307	13.4493	10.1892	4.6692	5.04129	5.00919	15.7306	14.2639	15.751	4.94694	5.16389	5.10059
Ankrd53	0	0.09285	0.0330922	0	0	0	0	0	0	0	0	0	0.0814804	0.083863	0.172657	0	0	0
Ankrd54	8.77323	11.7034	8.58654	4.89261	3.87015	5.23146	10.801	14.4252	14.7326	3.71206	4.12346	4.84424	11.7386	10.8777	14.0096	4.06271	4.05486	3.16312
Ankrd55	0.338233	0.219239	0.626197	1.62997	1.59047	2.17283	0.447447	0.765755	0.200642	2.58131	2.36803	1.1327	1.33457	1.83659	1.10352	1.84133	0.737244	1.91301
Ankrd60	0	0	0	0	0	0	0.0693583	0	0	0	0	0	0	0	0	0	0	0
Ankrd61	0.135435	0.106656	0.0737466	0.14581	0.227374	0.0998433	0.0945682	0.116332	0.170277	0.0833691	0.0717324	0	0.771132	0.286094	0.260507	0.117717	0.253274	0.152045
Ankrd63	0	0	0	0	0	0	0	0.0204583	0.0148527	0	0	0	0	0	0	0	0	0
Ankrd66	0	0	0.0420684	0	0	0	0.0538651	0.129674	0.0474888	0	0	0	0.202053	0.328388	0.216895	0.0449225	0	0.043154
Ankrd6	0.666337	1.25905	0.703295	0.0969421	0.147348	0.0548682	0.329811	0.554698	0.323136	0.0820548	0.0832795	0.0304682	0.584736	0.245905	0.227831	0.0773785	0.0600252	0.0865467
Ankrd7	0.0666158	0	0	0	0	0	0	0.0894921	0	0	0	0	0	0	0	0	0.0567261	0
Ankrd9	1.99124	1.16178	2.18556	1.23472	0.870403	0.641747	2.94479	3.46717	3.0768	0.567432	0.421103	0.328272	2.11975	1.74555	2.11552	1.25962	1.10567	1.06599
Anks1	5.98506	7.91606	6.79768	4.89363	3.66291	4.69865	4.45878	7.80874	6.00011	4.18041	4.37489	3.61495	7.70125	7.12479	7.72134	3.46643	2.8979	3.42443
Anks1b	0	0.0133656	0.0168199	0	0	0	0	0.0254156	0.0474858	0	0.00829863	0	0.0503109	0.0369207	0.100389	0	0	0
Anks3	8.0893	10.5236	9.3056	3.87709	2.94665	4.06544	6.60299	12.5477	9.6623	3.72019	3.24838	4.41456	10.6811	7.84287	9.88057	3.29603	3.47515	3.91503
Anks4b	2.91228	1.19548	3.43841	25.4787	22.4785	26.0468	1.14222	3.43851	1.16211	28.816	21.6101	18.5827	1.17063	0.352009	0.474026	21.6881	16.3989	16.2299
Anks6	3.57529	4.32761	4.36576	0.150361	0.0717118	0.192688	2.12813	4.19774	3.51341	0.202395	0.368097	0.366384	2.92567	2.10082	2.09366	0.416024	0.366322	0.238434
Ankzf1	8.13527	11.6434	9.29728	9.58971	5.75726	6.15979	3.91021	9.76104	6.83689	7.78489	7.61979	6.99941	14.9318	9.6028	11.662	9.51503	7.31172	8.3185
Anln	0.553522	1.07157	1.49175	0.339929	0.120156	0.249111	8.62393	19.6758	12.8775	1.8418	1.20281	0.733718	7.79351	8.99223	10.7557	0.726031	0.268156	0.477491
Ano10	11.0657	12.7529	11.8675	7.57622	6.91678	7.54714	9.64267	15.595	13.9583	7.77762	9.59367	8.09917	20.1619	16.5212	19.9215	9.05826	8.8598	9.21895
Ano1	33.843	43.8559	47.4831	0.399256	0.260359	0.291358	38.085	60.719	50.3665	0.400834	0.358486	0.272342	56.5784	36.0562	48.892	0.548209	0.556592	0.536178
Ano2	0.0161162	0.0367879	0.107586	0	0	0.0237193	0.0164364	0	0	0	0	0.0498282	0.016129	0.0167924	0	0.0140718	0	0
Ano3	0	0.0201503	0.030188	0	0	0	0	0.0333283	0.0119287	0	0	0	0.0369842	0	0.0556251	0	0	0
Ano4	0.0528868	0.0416894	0.0582623	0.0206011	0.0154558	0	0	0.0463868	0	0.050015	0	0.0185055	0.0176703	0.057593	0.103335	0.0309407	0.028958	0.0742196
Ano5	0.00972629	0.0236054	0.00800051	0.0118282	0.0175009	0.00785718	0.0103304	0	0	0.0642414	0.0632497	0	0.0192778	0.0440002	0.0144402	0.0593699	0.0242079	0.0643143
Ano6	39.6634	48.1028	36.1419	2.34928	1.74897	1.92562	22.0716	45.0648	32.4076	2.70221	2.80922	2.99236	39.0314	24.5598	31.9912	2.86167	2.78753	2.71022
Ano7	0.845239	0.766276	1.32647	0	0	0	0.313302	0.68649	0.937475	0	0	0	1.46098	0.249794	0.833594	0	0.0151729	0
Ano8	4.1222	4.65788	4.88268	1.20402	0.489577	1.06814	3.32218	5.85775	6.02574	1.31376	1.55042	1.45795	7.28575	6.34263	6.64873	1.56461	1.71875	1.86891
Ano9	3.12768	4.14808	3.49311	0.0246209	0	0.0163638	4.96282	9.57119	7.72554	0	0.0177009	0.0227481	5.46301	4.03604	5.17967	0.0380996	0	0.0549693
Anp32a	27.9141	37.8357	35.9977	55.1353	45.7769	55.2856	24.5613	44.8403	39.19	36.4251	50.1509	57.2893	48.3779	46.2302	49.1576	57.4043	59.4888	57.0667
Anp32b	42.1461	50.4874	49.2174	29.9799	26.7352	30.0424	69.9243	136.512	135.429	30.2687	28.8242	33.9226	81.0405	89.3652	80.8194	29.8809	24.9577	27.8917
Anp32e	13.8054	14.6642	17.0032	8.15289	7.66196	7.70039	18.1806	35.9138	30.022	7.17395	7.33694	7.74948	20.7483	24.0551	21.8668	8.4366	7.88421	7.39707
Anpep	15.4248	16.2306	18.9332	43.8675	37.7351	38.9671	23.3809	22.943	19.9329	47.7398	47.3076	44.0151	29.274	44.528	37.1107	47.1367	53.1445	59.5758
Antxr1	2.66661	6.07815	7.04159	0.558144	0.329414	0.624331	2.18546	5.08785	5.07803	0.697315	0.646042	0.629583	16.7347	11.2997	13.94	0.986061	0.82265	0.807346
Antxr2	3.99622	5.34641	6.0741	7.30203	10.018	8.00833	3.31788	5.51412	5.23484	7.24053	7.68124	6.63484	12.0569	8.46137	11.5562	6.59161	8.95143	9.32524
Antxrl	0	0	0	0	0	0	0.0348448	0	0	0	0	0	0	0	0	0	0	0
Anxa10	0.157138	0.185323	0.102424	0	0	0	0.50368	1.22073	1.80134	0	0	0	1.02925	1.94244	1.59255	0	0	0
Anxa11	25.1314	31.8848	28.0604	19.7658	16.0395	18.6911	20.8936	40.9033	34.4893	15.3393	16.4513	17.1009	33.3035	31.0152	34.7145	15.4535	15.829	14.6942
Anxa13	154.606	215.565	156.67	0.911523	0.13137	0.767881	60.0826	111.111	82.4869	0.485405	0.507834	0.788536	49.5659	24.6537	30.9255	1.37414	0.429971	0.257552
Anxa1	32.7956	54.429	52.2684	3.46234	2.45668	1.97658	40.7753	76.9293	66.9143	5.42573	4.75114	4.63506	86.9586	83.8544	93.8777	6.41793	3.80633	6.57234
Anxa2	172.552	205.855	217.516	13.6718	7.15662	9.82988	420.925	631.929	616.763	11.5162	15.8828	18.4982	364.124	455.523	376.537	11.4381	11.3267	11.7722
Anxa3	78.2435	54.0935	65.9444	2.09052	1.24812	1.67842	50.1708	69.3666	60.2969	3.08413	3.58015	3.74976	50.5643	46.9784	49.652	3.4004	3.84398	3.1011
Anxa4	169.96	198.961	182.67	29.0126	25.6787	28.6908	176.28	342.481	280.609	29.8007	29.0034	29.6239	209.118	145.657	187.243	29.1558	26.1565	27.5536
Anxa5	151.94	155.87	145.876	38.6643	28.0658	39.0928	72.7715	120.996	106.971	46.5283	41.6627	41.3262	123.967	128.044	130.555	36.4328	34.1785	31.8496
Anxa6	21.7496	31.1898	32.6241	52.9588	40.0274	47.296	32.1013	47.4349	44.0678	36.1102	38.7122	33.6045	52.8572	62.7655	58.3474	43.5957	48.1496	45.9134
Anxa7	44.7516	55.6748	45.6949	25.0078	32.7689	28.1616	26.165	47.0635	36.7644	26.6786	25.1891	28.1256	48.0664	37.9829	43.4104	25.1021	28.7267	22.6475
Anxa8	0.70605	2.71381	1.2349	0.0767942	0.0593692	0.0520874	7.78292	9.63114	8.89776	0.13324	0.247777	0.172928	6.72947	12.246	8.23033	0.0599002	0.0293938	0.209239
Anxa9	0.770355	1.18835	0.936332	0.39695	0.357235	0.453197	0.564036	0.9733	1.32654	0.30433	0.582675	0.747891	1.44974	1.50593	1.65313	0.494619	0.6203	0.621711
Aoah	0.24306	0.253496	0.437503	0.102302	0.0413303	0.166477	0.293917	0.69785	0.412356	0.399378	0.208177	0.0250119	1.18057	1.37146	1.3372	0.123849	0.212963	0.0597423
Aoc1	8.62687	19.4719	8.50628	0.025692	0.0586073	0.0522916	5.65101	9.7099	9.16925	0.0445012	0.115181	0.248755	10.1195	14.9286	13.279	0.205082	0.0969854	0.12156
Aoc2	0.945929	1.25266	1.30702	0.399283	0.279852	0.309396	1.13728	2.05875	1.67668	0.275718	0.412948	0.391347	1.52185	2.11019	1.3585	0.464334	0.372154	0.505296
Aoc3	9.20367	18.275	15.3558	0.0853394	0.02587	0.0813658	6.21766	12.3637	9.76507	0	0.0507741	0.0986988	15.1372	10.0036	9.7793	0.094797	0.0256616	0.0133814
Aox1	3.18582	7.10974	4.29463	27.202	66.2201	28.132	2.4675	3.65458	3.74547	21.8849	18.4895	21.3798	6.87825	2.97254	3.93148	32.7652	44.5529	34.5228
Aox2	0	0.0101012	0.0220065	0	0	0.0390974	0	0.066775	0.0364346	0.012324	0.0214795	0	0.026372	0	0.0373741	0.0115638	0.0108781	0
Aox3	2.33245	1.94806	2.05783	40.5282	159.221	41.3188	1.70811	2.40947	1.60667	40.1954	26.6101	29.9442	4.53608	0.706753	1.05609	49.3825	31.2008	31.9293
Aox4	0.0129765	0.029691	0.04287	0	0	0	0.0134598	0	0.0119264	0	0	0	0.0639929	0.0272818	0.0369101	0.0113136	0	0
Ap1ar	14.3329	14.2453	14.7242	9.98809	7.54058	10.4302	12.0741	17.9656	15.996	8.6644	7.38575	9.62695	15.6703	14.2908	12.5075	9.60449	8.25084	7.74926
Ap1b1	17.6745	24.5827	18.138	20.8704	19.3269	18.5586	16.8053	30.8155	25.3327	19.8556	17.9591	17.3064	26.7077	30.3754	25.5923	20.1459	21.0552	20.583
Ap1g1	14.0574	13.961	14.3939	14.5719	19.3383	16.2233	10.9905	19.2524	13.69	14.0898	13.7633	11.4913	20.3995	13.046	15.4441	16.6084	17.3874	15.7079
Ap1g2	6.13989	7.57892	5.44453	2.76064	2.10775	2.36337	6.52547	10.0669	8.8138	2.65684	2.79085	2.81174	7.83897	8.86444	8.25852	2.39683	2.56973	2.43996
Ap1m1	10.8279	14.2964	13.7534	17.0663	17.0808	18.1398	12.8351	23.3167	20.4749	14.8826	16.295	17.0249	20.7227	24.2017	22.8477	16.6625	17.2536	16.3382
Ap1m2	23.9648	31.1257	22.6708	0.0433836	0.0325234	0.174913	26.2688	39.0901	35.3238	0.112004	0.0970272	0	33.7719	24.8835	32.3691	0.374571	0.130646	0.0668481
Ap1s1	26.6892	31.7604	31.6008	18.2274	16.4987	20.1461	37.5376	66.3824	59.6672	20.2475	18.9135	24.7284	47.0776	50.3236	49.3756	17.787	16.3199	17.4307
Ap1s2	0.967109	1.26001	1.86904	0.0805307	0.117733	0.426156	0.925118	1.79732	2.17591	0.800942	0.91203	0.611551	5.00478	4.59136	4.54213	0.804258	0.756168	0.94397
Ap1s3	6.63294	4.83161	6.7102	1.91557	1.64442	1.79053	4.6563	8.42052	7.83055	2.11911	2.04803	2.56553	8.8722	6.05456	7.12545	2.64828	2.35787	2.55283
Ap2a1	14.0862	17.0123	15.1709	11.0345	12.006	12.2503	14.7844	31.0643	26.0421	10.0217	10.6612	12.778	24.6596	23.1948	25.2816	10.6721	10.1559	11.6631
Ap2a2	17.2961	21.1491	20.3348	29.6423	27.9753	27.1324	20.0984	31.7395	27.7451	21.2097	23.0562	23.8119	37.1054	41.9925	39.7926	20.5704	25.2546	24.6368
Ap2b1	20.8802	25.6392	21.2776	14.9522	13.6192	13.8118	19.9381	37.9636	29.732	13.2771	12.5987	12.8167	37.0633	31.5608	34.8731	13.2318	13.4908	13.6034
Ap2m1	72.7161	85.4201	81.009	96.9958	98.0222	98.1229	98.1374	169.276	149.256	83.4657	87.2501	98.8302	122.517	140.163	124.801	92.338	87.9671	87.8301
Ap2s1	42.7697	57.7614	48.9818	58.1217	47.1953	60.6682	68.6436	108.835	114.58	48.0382	53.3829	68.1136	81.6381	104.21	88.4544	41.0749	42.141	43.0898
Ap3b1	12.1039	15.2852	12.2607	10.1671	10.6071	9.44762	9.27209	17.9067	11.8012	11.058	10.0287	8.76447	20.0216	15.2334	20.9229	10.4024	10.0627	9.39853
Ap3b2	0.0816341	0.186898	0.162354	0	0	0	0.149446	0.0818515	0.0898782	0	0	0	0.163411	0.0504956	0.182139	0	0	0
Ap3d1	21.3848	25.0351	22.9962	13.635	12.1695	11.9945	17.5757	24.2634	22.6164	11.643	11.6994	11.5423	29.2333	24.1694	27.4851	12.0677	12.1871	12.9745
Ap3m1	14.3251	11.7184	15.4786	28.1751	26.0581	33.0199	10.6814	16.1259	13.2066	30.1618	23.76	15.2502	18.5095	13.58	15.2365	28.6531	22.7635	24.2324
Ap3m2	1.79714	2.79484	2.62525	1.27468	0.702401	1.13739	1.22354	2.36234	1.83521	1.16902	0.860899	1.04629	2.88446	2.72867	3.70728	1.15698	1.14263	1.26902
Ap3s1	17.8181	17.3573	24.302	11.7453	15.4314	10.3262	13.3	16.8051	18.8981	15.6005	13.1016	15.6096	28.9009	23.6279	21.2765	10.4764	11.1082	9.47275
Ap3s2	5.60832	6.74688	6.54894	5.40102	5.66551	5.8403	4.51432	7.16084	6.66194	4.84964	4.61938	5.56863	8.29912	6.12309	8.4343	4.74196	4.72151	4.1459
Ap4b1	3.89878	5.26118	5.01582	5.5809	6.36342	6.42048	4.21365	6.18036	5.1754	6.4234	5.25806	5.75168	7.313	5.2237	7.90308	5.55331	5.62092	6.14017
Ap4e1	1.54514	1.86172	2.03537	1.21704	1.27696	1.00448	1.36147	2.43391	1.81306	1.29992	1.45245	1.16694	3.58441	2.49821	3.10527	1.52011	1.29547	1.42993
Ap4m1	7.42645	10.8261	7.55049	3.79358	3.58861	4.21154	6.82201	10.9494	11.7147	4.15479	3.74189	3.96524	12.3521	12.2353	14.098	4.02172	3.81676	3.02415
Ap4s1	9.65269	11.1191	11.345	6.52897	8.28461	7.03642	7.17006	12.0858	11.2035	5.70495	7.96837	7.67617	11.2693	8.71145	10.0492	8.19467	5.55429	5.33499
Ap5b1	2.85298	2.94599	3.19735	1.35528	1.34022	1.39513	2.51904	3.5257	3.49803	0.8172	0.811259	0.737275	4.11185	4.15226	3.47309	0.960234	1.17962	0.797657
Ap5m1	5.08231	5.38988	5.32231	4.21791	5.94434	3.71747	3.70939	5.3783	4.53812	5.06849	4.95474	3.45951	7.72588	3.62782	5.37655	4.76626	4.99513	4.48331
Ap5s1	7.22397	11.9735	7.14018	11.8465	6.86105	9.20501	6.8601	13.1255	12.3499	8.30236	10.5906	11.226	7.96467	8.36597	9.57302	9.69408	10.4379	9.56497
Ap5z1	3.42726	4.85215	3.31927	3.29073	1.92624	2.47153	2.0916	3.5576	2.99887	2.26058	2.60831	2.94984	5.98597	3.8293	5.13864	2.74699	2.31573	2.39172
Apaf1	2.84003	3.85082	3.3625	0.631837	0.456121	0.622932	2.33081	4.54402	3.92738	1.25601	1.14226	1.10513	7.86917	5.5049	7.29572	0.929238	0.807929	0.942916
Apba1	0.968186	0.866391	1.37471	0.083111	0.0488287	0.0506307	0.804863	1.48076	1.84918	0.130937	0.105338	0.166065	2.50293	1.92311	1.8448	0.163728	0.081531	0.111288
Apba2	0.20153	0.409801	0.348567	0.0904265	0.0425215	0.0623705	0.0923012	0.131217	0.98741	0	0.0290161	1.70422	0.570933	0.269549	0.419837	0.0307661	0.029363	0
Apba3	8.89896	11.9818	11.3214	19.5687	16.5234	19.0064	9.14414	13.3444	12.2465	11.8656	13.0493	15.3711	11.8129	11.2799	13.558	16.3941	17.8996	14.1427
Apbb1	3.35153	5.8983	4.11081	0.188865	0.12365	0.123573	1.55662	3.64404	3.66511	0.32372	0.223425	0.333619	3.81469	3.20128	3.97517	0.470584	0.254835	0.51245
Apbb1ip	1.50664	1.79749	2.26699	0.866773	0.551371	0.896703	1.63872	5.70761	3.84665	1.89928	1.56902	1.63648	7.32445	10.8083	8.4967	1.86091	1.45782	1.75144
Apbb2	3.11674	2.26671	3.05826	1.36447	1.45733	1.41074	1.93414	2.97896	3.61011	1.48367	1.93013	1.71388	4.48525	3.26301	3.80224	1.98905	1.50181	1.51288
Apbb3	5.17064	6.53607	5.9775	4.62889	3.11826	3.07769	5.07645	8.00077	7.35389	4.10111	3.49835	3.85018	8.00919	6.39928	8.38339	4.90654	3.57869	5.15281
Apc2	0.141162	0.287829	0.257172	0.110912	0.0281569	0.0508263	0.0694082	0.212771	0.125235	0.0265309	0.0405686	0.0460022	0.270266	0.216067	0.18983	0.0757199	0.0287301	0.101089
Apc	7.07916	7.2386	6.16225	3.21504	3.17746	2.9647	4.11606	6.91115	5.8802	3.75346	3.27322	2.96005	6.95391	4.75818	6.3888	2.92745	3.69393	3.46444
Apcdd1	3.71168	4.64785	5.56651	0.0268413	0.0207293	0.0370462	2.51572	3.71013	10.4956	0.047838	0.0415383	0.0539487	8.48367	6.07987	8.82979	0.0224856	0.0626266	0
Apcs	32.9546	32.7794	29.8198	411.302	261.724	540.938	56.7751	132.79	41.1255	784.569	802.246	960.988	45.9765	12.9427	14.5203	831.319	1248.17	1625.59
Apeh	15.7013	21.1588	16.8138	23.6148	24.7068	20.5307	14.7907	24.2759	19.9613	23.705	21.2253	20.2437	24.6388	23.0654	22.7754	24.2761	27.3061	27.1917
Apex1	3.40569	5.81993	3.03387	4.27659	4.44183	4.29391	5.95327	10.0668	8.80663	4.21416	4.14644	5.32748	7.27262	8.66371	7.39802	5.08668	4.07967	5.22928
Apex2	1.66915	2.33706	1.93187	1.94215	3.19012	1.88757	3.57958	4.74653	3.9984	2.17566	1.92018	2.2512	3.51019	4.39664	4.05504	1.77339	2.02499	2.18347
Aph1a	25.8663	31.324	29.2338	35.8747	30.0956	38.6177	24.0744	42.0271	41.6712	29.7709	33.4587	41.5156	43.1988	35.5758	44.4264	31.1096	30.6258	29.7525
Aph1b	2.28454	2.59902	2.48041	0.643108	0.357	0.886602	0.792008	2.28823	1.45366	0.978308	1.18068	1.68399	2.83513	1.6264	2.11569	1.33084	1.21581	1.38665
Aph1c	0.76582	1.26089	1.21243	0.45704	0.0935151	0.399034	0.83542	0.768393	0.733123	0.409837	0.559942	0.61809	1.44765	1.62512	1.63694	0.593694	0.558193	0.577688
Api5	17.9567	18.2485	21.1031	12.4795	18.7312	15.5206	16.4914	28.9423	23.2856	15.871	14.3643	13.3073	34.7359	22.9051	24.8599	17.6412	19.1404	17.6662
Apip	13.1442	18.2945	15.8083	8.84461	9.31274	10.6289	17.6467	23.2567	22.0604	8.58103	7.53319	9.37417	17.9138	16.8873	18.5716	7.7336	7.40927	5.37684
Apitd1	0.784694	0.722301	0.713072	0.171055	0.129617	0.638426	5.54207	10.8248	10.8917	0.823046	0.918887	1.51464	3.89352	6.11293	5.05028	0.353798	0.131402	0.204767
Aplf	2.08876	2.96855	2.94675	1.4223	0.916914	1.1006	1.8473	4.69332	2.92493	1.08732	1.04336	1.26459	3.97834	3.20028	3.42989	0.935829	0.841687	0.752957
Apln	0.541409	1.8291	1.16976	0	0.0199688	0.0357842	2.14849	3.39332	4.72525	0.0452093	0.0589301	0.0744861	2.84054	2.85514	3.78375	0.0841543	0.0198259	0
Aplnr	2.95448	3.22087	6.19275	0.0238337	0.0351895	0.0794372	1.99174	3.68518	8.34292	0.0986093	0.0681149	0.0439631	19.5348	8.81386	18.4943	0.109844	0.0344674	0.071235
Aplp1	16.694	23.3884	13.5264	0.171605	0.0668164	0.138717	12.7603	16.3628	15.0035	0.185616	0.162569	0.267391	10.6685	8.49061	8.06575	0.150488	0.277957	0.198268
Aplp2	113.847	154.967	122.198	89.6404	87.4023	80.2583	70.3676	139.467	101.916	81.4956	75.8009	64.9064	143.138	84.5703	103.338	91.6518	82.3895	80.9549
Apmap	14.8262	25.531	17.9558	19.9598	19.1921	21.7493	14.9779	23.9895	22.7192	19.0792	18.1752	20.6971	20.8224	17.9955	22.052	16.8866	16.5008	17.7481
Apoa1	367.573	319.949	315.363	3260.69	4077.54	3202.71	449.836	1459.12	412.686	4927.67	6583.88	7971.82	446.822	85.6129	79.8809	5058.83	5408.38	5902.15
Apoa1bp	40.1694	55.5263	40.8247	55.9814	50.9071	65.4876	36.6289	49.7089	49.3971	48.1819	49.3869	54.3767	50.6401	39.2138	49.581	46.3098	44.8783	47.8389
Apoa2	789.986	514.753	810.286	10932.8	10949.4	11682.4	536.436	1272.31	509.453	8989.38	9852.6	12741.1	455.518	96.3585	88.7568	8294.67	8623.72	7747.18
Apoa4	6.82416	7.24255	9.52723	122.933	66.3323	129.67	9.2238	88.5294	21.5374	105.932	251.771	245.892	35.395	3.09193	6.46016	193.702	237.035	478.884
Apoa5	43.0467	21.8873	41.8404	481.516	284.012	456.702	17.8861	46.3434	18.092	344.626	338.77	372.659	15.5007	5.6446	5.18408	309.817	367.567	415.404
Apob	32.0836	16.8419	24.5601	296.336	538.802	397.94	16.6706	54.2832	19.0585	490.557	431.244	353.394	20.8503	3.06773	3.2682	365.376	551.475	533.631
Apobec1	4.68825	4.19233	6.04269	7.58075	6.31542	7.45244	2.10929	7.02161	5.32949	9.5446	10.0099	9.93462	11.9914	14.4715	14.6822	10.2353	11.2407	10.2881
Apobec2	0.174289	0.27083	0.289236	0	0	0.0437152	0.948647	1.42998	1.07391	0	0.0476571	0	2.72713	2.8908	4.90084	0.152866	0	0
Apobec3	4.04259	4.62873	5.20755	0.681164	0.465586	1.13698	3.45551	7.68635	6.50148	1.02535	1.4917	1.2194	10.8885	7.72368	10.1621	1.64198	1.46614	1.60443
Apobec4	0	0	0	0	0	0	0	0	0	0	0	0	0	0	0	0	0	0
Apobr	5.32177	7.71496	4.7947	0.608729	0.263294	0.301914	3.01167	5.34707	6.01899	0.470918	0.672718	0.376396	6.29036	7.92164	6.98462	0.760492	0.562956	0.699817
Apoc1	500.339	472.752	484.581	9122.28	7855.21	9240.24	368.533	1026.64	359.043	5004.63	5684.76	9037.14	264.235	82.1092	46.9812	4396.95	4367.37	3799.43
Apoc2	14.3947	12.2391	14.3624	264.866	245.999	261.034	14.2128	48.7909	18.7875	169.126	218.319	345.155	16.8924	7.59285	5.06461	211.069	208.534	279.603
Apoc3	228.871	178.155	273.441	3598.11	2856.69	4006.31	165.75	530.623	152.672	2298.47	2838.03	3549.19	147.849	33.5872	27.4287	2379.53	2474.49	2228.79
Apoc4	81.9186	71.9777	79.3485	1278.95	1239.04	1460.82	61.8646	158.506	57.2828	775.861	963.334	1304.56	63.1598	13.5372	11.709	961.324	963.268	923.904
Apod	6.11691	7.60713	7.70872	0	0	0	2.0145	5.42297	4.97428	0	0	0	3.39004	2.81245	3.0244	0	0.0320137	0
Apoe	978.407	850.682	1017.23	11571.4	9773.89	11296.9	594.216	1554.91	708.03	7373.95	8416.65	10124.9	1159.39	834.895	777.53	8492.06	8569.38	8001.54
Apof	24.4767	16.6142	25.6373	350.107	265.073	371.397	17.6343	40.6742	14.9763	264.132	295.049	287.732	17.9343	3.60498	3.31343	309.068	276.48	324.043
Apoh	116.2	94.5741	110.778	1712.42	1745.98	1712.27	99.0075	287.702	98.9874	1576.12	1681.36	1861.9	118.874	25.0033	25.1424	1852.27	1959.41	2124.08
Apol10a	0	0.0906358	0.0563045	0.351161	0.333871	0.780149	0.023893	0.0291072	0.0845237	0.993244	0.366574	0.166053	0.0220886	0.0749096	0	0.316307	0.167995	0.130721
Apol10b	0.228612	0.249964	0.817363	0.0749358	0	0.19903	0.367934	0.821684	0.94943	0.246365	0.295228	0.203062	0.705191	1.28306	0.59059	0.114913	0.136769	0.0814043
Apol11a	0	0	0	0	0	0	0	0	0	0	0	0	0	0	0	0	0	0
Apol11b	0	0.073266	0.132605	0.035933	0.026832	0.0239232	0.131725	0.159216	0.519259	0.0592249	0.0513843	0.0323719	0.216839	0.268635	0.0442356	0.0277055	0.0786356	0.0262129
Apol6	1.31448	3.20562	2.06751	0	0	0.0261609	1.71319	2.20088	4.02865	0.0328381	0	0.072625	2.16582	2.14079	2.07747	0	0.0287288	0.0233353
Apol7a	6.02002	4.12581	6.39304	76.8715	54.1066	70.2896	3.52966	4.82697	2.81493	42.209	44.3052	34.9387	2.98126	2.24656	1.18913	57.6636	71.5811	55.0137
Apol7b	0	0	0	0	0	0	0	0	0	0	0	0	0.121147	0	0.0433463	0.0276874	0	0.0257979
Apol7c	0	0	0.0519166	0	0.0261297	0.0689999	0.0325429	0.0386591	0.0288994	0.0862484	0.124901	0.0631796	0.0304384	0.0658513	0	0.0559885	0.0254715	0
Apol7d	0	0	0.125226	0.0940074	0.0689804	0	0	0	0.0740554	0	0.062061	0	0.306798	0.0889359	0.116447	0.0661537	0	0
Apol7e	0	0.0464348	0	0	0	0	0	0.0379136	0	0	0	0.0310517	0	0	0	0.0544948	0	0.025416
Apol8	0.0351969	0.0808755	0.0289298	0	0	0	0	0	0	0	0.028352	0.0358484	0.0693679	0.0722764	0.0483878	0.0309177	0	0
Apol9a	2.80032	1.58963	2.24014	34.5329	21.1056	41.0865	1.36707	2.32043	1.01137	20.6616	20.0474	20.7935	0.957416	0.649694	0.346982	16.1928	15.9591	9.49247
Apol9b	4.6715	3.57228	4.85917	67.8739	43.8653	74.4034	3.52551	6.61765	2.17852	36.575	38.8593	44.3419	2.00303	0.861436	0.657451	29.12	24.3771	15.9206
Apold1	0.570255	0.498919	0.623985	0.852352	0.483922	0.630443	0.808017	1.71786	2.48197	0.551698	0.556908	0.620234	1.63762	0.898688	1.42789	0.318773	0.502969	0.534237
Apom	28.8312	17.363	22.0185	321.796	196.286	301.627	18.5982	68.8953	16.0238	238.254	233.473	262.762	16.1049	3.22382	2.25927	195.223	194.769	197.737
Apon	22.1397	14.481	21.6596	310.34	255.371	323.49	12.9166	36.5518	12.2319	216.064	242.06	239.495	12.8179	3.93552	3.39367	266.775	250.63	266.989
Apoo-ps	2.05E-21	3.81357	0.334152	8.57009	10.5501	11.1441	6.54283	4.13436	6.51908	0.690221	0.879312	5.92911	8.05E-05	5.31844	8.34573	0.00172112	0.000106113	1.76359
Apoo	14.5163	9.10904	13.3993	7.41784	13.01	11.3173	7.989	16.8861	14.2255	22.4971	17.2841	11.701	17.8546	7.48135	6.49051	19.2398	17.1622	15.2653
Apool	9.91153	16.0079	12.0082	18.7894	25.1839	24.8469	8.89223	16.8257	13.8858	21.3349	21.4562	20.6644	16.4476	13.7945	17.7891	17.9148	17.9752	16.4917
Apopt1	12.9904	16.6281	12.8069	15.5239	14.5898	18.5873	11.6032	23.3997	17.283	14.733	14.1433	17.7908	15.9546	15.0335	15.8822	15.7909	13.3007	15.7858
App	113.425	150.702	135.143	28.7331	17.9399	24.8163	77.8625	145.647	109.662	32.8673	31.3244	31.4864	225.995	159.39	198.51	46.4596	42.9661	55.1839
Appbp2	8.00273	11.3618	8.51944	6.48681	7.7709	5.98855	8.78161	16.2937	11.6952	7.09326	6.19688	5.48331	19.6268	12.7826	15.5478	7.38097	7.28365	7.54834
Appl1	5.09156	4.89378	5.91694	2.39865	3.56352	2.71154	3.63999	5.21687	4.64925	2.31715	3.25504	2.26302	7.19628	5.02015	5.37397	3.58784	3.17637	3.15641
Appl2	26.1896	32.2302	28.2425	8.29218	5.27574	6.64056	18.5736	24.2122	25.0498	6.6218	7.44531	7.18665	43.8608	24.7756	38.6025	7.2427	5.83479	7.30913
Aprt	61.7485	89.7168	56.3506	36.6367	33.9163	42.5852	81.8352	119.168	129.344	24.6336	28.3779	43.3418	68.5245	90.8076	71.0093	33.8721	32.8896	26.0884
Aptx	1.13822	1.6393	1.28314	2.00992	1.90984	1.94757	1.17611	2.19634	1.51451	1.75136	1.97777	1.95809	1.79177	1.5983	2.09418	1.51535	1.87882	1.40851
Aqp11	10.0382	9.80193	9.24641	21.4377	21.4177	24.0568	8.15331	17.1214	13.4746	26.7242	21.7942	18.5736	7.08274	4.6737	5.11996	20.8111	22.0315	21.5604
Aqp12	79.1235	67.3752	66.1408	0	0	0	101.966	12.6754	47.5154	0	0.0597755	0	8.02528	66.2267	40.1565	0.0654983	0	0
Aqp1	43.1167	63.9405	70.038	49.0358	33.5857	48.5506	30.8164	44.6558	71.0081	51.3556	53.0921	64.9382	70.2899	33.6545	54.4799	59.1793	68.3807	66.7517
Aqp2	0.0625039	0	0.0501865	0	0	0	0	0.159384	0	0	0	0	0.131646	0.0656529	0.276729	0	0	0
Aqp3	0.091746	0.175736	0.260448	0.0469686	0.0350125	0	0.567568	1.28648	0.914624	0.0404114	0	0	1.02777	1.47756	1.02471	0.189616	0.0354847	0
Aqp4	0.0299597	0.0243191	0.183558	0.500785	2.68129	0.675036	0.0482331	0.020015	0.0430553	0.436287	0.641727	0.34193	0	0	0	0.325401	0.369662	0.310076
Aqp5	5.07798	6.70722	6.85887	0	0	0	4.73908	3.05187	2.50631	0.0856358	0	0.0479067	33.6219	17.5515	39.902	0	0	0
Aqp6	0	0	0	0	0	0	0	0	0	0	0	0	0	0	0	0	0	0
Aqp7	0.604533	1.4063	1.5624	0	0.101993	0.16103	0.535319	1.3354	1.01943	0.085209	0.17064	0.347967	0.339928	0.378326	0.227983	0.104078	0.24755	0.279767
Aqp8	14.8384	36.8364	14.8429	114.038	78.1903	130.262	8.15797	16.1867	8.55263	83.8011	97.9011	121.608	9.46285	4.23885	3.41094	122.774	81.0159	61.4496
Aqp9	14.4199	6.43792	13.4924	147.855	180.922	173.759	6.99402	14.5923	6.71833	177.316	157.468	183.916	11.6937	4.31374	3.99158	167.501	153.185	174.139
Aqr	7.96781	9.97299	8.58174	6.15081	5.65178	4.99094	7.01199	14.0054	9.88428	5.03384	4.70323	3.88382	12.4048	9.79677	12.0244	5.50801	5.68206	5.90852
Ar	1.61821	1.97205	1.50887	0.77113	0.900561	1.42018	0.41987	0.57499	0.443883	0.85804	0.582738	0.520685	1.21022	0.619954	0.616293	1.19988	1.84187	1.3708
Araf	22.7597	31.9416	27.0788	30.2336	27.3436	26.6073	20.8231	32.4682	29.6196	25.0465	26.9486	25.4448	36.165	25.4549	32.0975	27.8267	27.8699	28.1106
Arap1	13.0765	19.7671	16.9449	15.6427	12.1118	15.4132	10.1234	21.6761	16.8685	13.4655	13.7647	14.3201	28.6855	24.3868	29.0324	13.8638	13.681	12.2076
Arap2	5.82257	5.83775	5.24966	1.97674	2.03685	2.24321	2.97563	5.71467	4.43243	3.59376	3.43013	2.89304	4.15207	2.56554	3.51009	3.32686	3.11405	2.9968
Arap3	2.35389	3.01987	3.93891	3.15376	1.76888	2.6525	2.24217	3.88795	5.08263	2.53541	2.77049	3.20961	7.73631	6.26332	8.21685	3.11322	2.76952	2.8539
Arc	0.305268	0.252025	0.123171	0.0433254	0	0.0147501	0.518533	0.743819	0.656346	0.0770397	0.0167222	0.0216375	0.0641208	0.333583	0.241598	0	0	0.036081
Arcn1	61.9246	56.2711	63.0755	39.3271	55.3585	47.1112	54.1933	72.8892	61.9778	49.9083	49.3655	53.7704	77.1229	65.4106	76.3872	45.7758	41.9987	43.3544
Areg	0.178237	0.0883766	0.100066	0	0	0	0.179583	0.457506	1.01363	0	0	0	1.1593	0.736099	1.00427	0	0	0
Arel1	7.53139	9.00805	7.99468	10.4268	11.5423	10.2077	5.40048	8.56806	7.1233	10.8088	9.94578	12.4673	10.5391	8.3301	9.27863	9.00522	9.61547	9.00006
Arf1	161.575	190.348	168.881	110.344	113.651	126.183	166.538	278.821	253.117	115.91	117.655	144.879	236.735	224.267	217.659	112.975	107.563	112.086
Arf2	5.71842	6.71203	8.72773	5.14028	4.00975	5.3005	9.55753	13.9168	15.1378	4.42444	4.52251	5.44693	10.8582	12.0608	12.6105	4.80859	3.84779	4.12198
Arf3	41.3791	54.1348	47.0715	21.3249	21.1484	21.7178	30.3393	56.9889	44.8595	22.3096	21.7476	23.9436	52.2933	44.0588	48.53	20.44	19.4065	19.8795
Arf4	91.2815	80.0798	96.5155	39.6169	47.6161	46.3806	72.5937	115.288	99.6084	51.7114	51.3916	48.3	151.749	124.149	120.112	48.2731	43.875	38.655
Arf5	52.2756	72.2963	60.2718	97.3455	83.0643	103.437	64.1065	101.504	105.653	61.9707	74.1479	86.9453	106.171	106.466	121.63	71.5728	65.1238	60.0289
Arf6	23.1911	25.3019	29.5836	14.5705	14.2035	14.3142	29.7478	47.8937	43.7127	13.5188	13.1953	13.9886	38.0059	30.7686	31.6749	16.7393	16.7491	14.8013
Arfgap1	16.1479	19.958	16.0321	8.09257	7.34962	7.62127	16.6946	22.4396	23.1181	7.56074	8.08078	10.6513	22.649	24.8592	23.2569	7.35576	6.17623	6.71495
Arfgap2	18.5474	21.5457	20.2089	49.645	43.3168	45.5278	18.4697	28.681	24.2045	33.435	37.6556	41.0671	25.3461	20.5798	23.2921	48.9466	50.1929	51.5186
Arfgap3	24.3999	21.6041	20.0466	1.91498	4.7716	2.39282	17.8046	15.7283	19.527	2.60114	2.97902	4.85574	19.7456	18.7263	19.3446	2.88414	2.8658	2.24266
Arfgef1	20.637	17.3936	19.0602	8.19644	12.3448	10.4368	10.3406	18.5229	14.277	11.519	10.9801	7.98087	19.0721	10.7066	15.4804	11.5435	11.4392	10.5025
Arfgef2	6.74094	6.98874	6.3802	11.4198	7.99809	10.5269	5.07177	9.05016	6.89818	10.6636	9.95374	8.40436	8.39642	6.3926	7.54263	10.5158	12.5689	12.0394
Arfip1	13.4757	13.635	15.1342	3.93006	6.55831	5.38942	10.044	16.1609	14.4489	5.14675	5.30563	4.90216	19.6844	14.2766	16.9033	5.79918	5.72733	5.65085
Arfip2	14.0927	19.3033	16.6696	2.79152	3.11789	2.54862	15.3207	19.066	19.6635	2.50012	2.46807	2.99395	24.8103	22.9771	23.7099	2.66997	2.27765	2.84292
Arfrp1	6.99677	10.6229	8.61814	6.25683	3.70068	4.71884	7.03575	11.4124	10.8007	4.65017	4.29472	4.99384	10.503	8.61111	8.31547	4.40106	3.95871	5.24799
Arg1	43.647	28.2847	43.3568	696.039	657.655	709.232	38.6655	129.757	44.0078	509.22	566.193	473.343	69.3036	158.713	70.8537	694.229	646.847	749.74
Arg2	3.88687	2.63839	3.46655	0.33663	0.169952	0.263754	4.48847	2.74076	3.41896	1.20742	0.521862	0.964599	3.68014	11.1148	7.2046	1.14117	1.10569	1.28493
Arglu1	19.985	21.1505	28.3283	15.7614	12.7347	13.1172	18.3936	30.8085	27.6834	12.5481	14.706	15.1019	36.1897	25.0946	29.6758	16.5153	14.4079	16.5946
Arhgap10	5.5798	7.91345	5.82651	0.412845	0.216073	0.414278	4.00583	7.93783	6.45511	0.580754	0.52084	0.597366	6.53717	6.28333	5.96344	0.507319	0.676038	0.538782
Arhgap11a	2.58962	2.74705	2.1185	0.386546	0.307847	0.417656	7.67778	16.8148	13.526	1.57184	1.25916	0.928079	8.30124	7.34156	8.33014	0.907987	0.443759	0.44468
Arhgap12	8.16436	8.26837	8.68758	4.69628	5.9505	4.46942	4.32671	7.99904	5.971	5.99328	5.51926	4.73247	10.0011	5.82594	7.29168	5.37223	5.02447	4.87037
Arhgap15	0.544823	1.14233	1.60963	0.172541	0.102444	0.137385	0.888518	1.73207	2.43348	0.345892	0.504692	0.352199	4.3309	3.85306	4.19538	0.816817	0.610212	0.766898
Arhgap15os	0	0	0.0415436	0	0.0471351	0	0	0.208725	0.0992752	0	0	0	0.101198	0.118915	0	0	0	0
Arhgap17	6.19342	7.55757	7.0112	3.82128	2.8968	3.12717	4.9496	7.42672	7.80664	3.1999	3.37502	3.60064	10.6138	9.02176	9.66726	3.6018	3.58646	3.24853
Arhgap18	8.66997	10.997	10.1011	3.27746	3.48054	4.74765	9.01611	15.3083	13.6174	3.55119	4.0445	3.76365	15.1621	9.79763	12.7209	3.15555	3.16732	3.19897
Arhgap19	0.298845	0.418619	0.534402	0.283252	0.187585	0.174185	0.583688	1.14335	0.952517	0.50252	0.436945	0.478991	1.7736	1.76688	2.09598	0.509193	0.550375	0.633566
Arhgap1	22.3961	28.0825	26.0363	6.76657	6.19048	6.06737	25.0047	40.3977	37.4787	6.62299	5.51333	6.33415	48.8831	42.1595	46.108	6.64404	6.20356	5.98843
Arhgap20	0.270127	0.481044	0.664019	0	0	0	0.371379	0.611315	0.725647	0.0204032	0.00880155	0	0.672509	0.260491	0.285623	0.00959267	0	0.00910591
Arhgap20os	0	0.0414599	0	0	0	0	0	0.138635	0.0984528	0	0	0	0.05362	0.056853	0	0	0	0
Arhgap21	7.32098	7.65317	7.5009	4.38351	3.20979	4.24751	5.82325	11.1258	8.03919	5.36683	4.77644	4.6108	10.611	7.66397	10.1546	4.47232	4.19908	4.54917
Arhgap22	0.628178	1.79952	0.843456	0.0746675	0.0191197	0.0511114	0.71296	1.60824	1.49116	0.13508	0.156825	0.125878	1.96517	2.67841	1.64768	0.278027	0.157238	0.146293
Arhgap23	2.35424	3.48757	4.04478	4.24367	3.13903	3.72894	2.93422	5.74542	5.77199	3.09872	3.84564	4.08922	6.17647	5.48633	6.55722	2.88847	3.02308	3.55931
Arhgap24	3.76143	5.50221	4.74524	4.49273	3.50186	3.90808	2.43941	3.99721	3.99984	2.38255	3.692	3.21794	4.31841	3.72542	4.05071	3.23925	2.68776	3.1625
Arhgap25	0.54947	1.20464	1.06291	0.620926	0.301905	0.697754	0.807605	1.87909	1.74537	0.842557	0.985158	1.01389	2.91782	3.25449	3.45117	0.76409	0.901294	0.970277
Arhgap26	3.25759	3.31574	3.77925	3.53807	3.35461	3.85138	3.2865	2.33739	2.66364	3.57891	3.22773	2.26583	2.85648	3.92334	2.7875	3.33346	2.2396	2.51598
Arhgap27	7.94486	8.26584	8.09981	0.619547	0.296695	0.628852	6.10656	11.6773	11.2026	0.687582	0.783522	1.20395	11.0086	9.01423	11.2117	0.767363	0.830762	0.695013
Arhgap27os3	0.222932	0.136821	0.424439	0	0.0203415	0	0.286483	0.691744	0.580337	0.135614	0.0194659	0.0750428	1.45661	1.56364	0.994503	0.213132	0.177686	0.206205
Arhgap28	1.1589	1.85514	2.32185	0.164001	0.0665798	0.120075	1.0767	1.92149	2.48554	0.205684	0.178516	0.109522	5.58093	3.82698	5.3971	0.238576	0.117201	0.1523
Arhgap29	8.20837	10.3709	12.5283	11.4221	11.4777	13.1482	6.08209	10.1356	8.42663	17.3181	15.0662	12.338	20.1978	13.5858	14.5177	12.952	10.8965	13.2414
Arhgap30	1.81403	2.42314	3.31513	1.23494	0.575677	0.862901	3.15644	6.26974	5.1777	1.77985	2.07998	1.6896	9.04849	11.5808	9.95341	1.76918	2.1713	1.76948
Arhgap31	2.27582	2.45835	3.87575	1.69892	1.19122	1.74721	2.27935	4.43753	4.25125	2.07829	1.89592	1.92687	5.7154	4.86276	5.28724	1.86851	1.95408	2.04119
Arhgap32	4.35288	5.50763	4.35861	1.42815	1.31315	1.20605	2.97692	5.51018	4.50126	1.04415	1.12645	1.17876	5.51778	3.36373	4.59385	1.34363	1.42662	1.26242
Arhgap33	1.57372	2.14691	1.44796	0.185478	0.131072	0.0962444	1.6479	3.57739	3.61574	0.225051	0.378113	0.237717	2.07619	1.92967	2.7916	0.277388	0.207499	0.172558
Arhgap33os	0	0	0	0	0	0	0	0	0.02353	0	0	0	0	0	0	0	0	0
Arhgap36	1.05781	0.893848	0.584594	0	0.0957816	0.0172059	0.14364	0.44118	0.190659	0.0213456	0.0554954	0	0.18351	0.0490444	0.0991966	0.0396101	0.018677	0.0767842
Arhgap39	2.47088	2.7105	3.12002	1.07286	0.797341	0.773307	1.73331	3.22127	2.01157	0.981249	0.969728	1.23031	3.58316	2.81621	3.5767	0.780615	0.932557	0.895665
Arhgap40	0.260054	0.096425	0.159948	0	0	0	0.264076	0.267914	0.114045	0	0	0	0.309835	0.22667	0.304019	0.0265461	0	0
Arhgap42	3.68224	3.18227	3.66259	8.77454	11.9548	9.37624	1.75259	5.08314	3.00355	9.19217	8.07757	6.48197	6.82179	3.51706	5.08845	11.7256	10.5031	9.65499
Arhgap44	14.4176	16.7002	11.5542	0.539555	0.492218	0.465482	8.70903	14.7123	12.0552	0.445746	0.352093	0.677812	9.65293	5.79717	9.24666	0.59496	0.257076	0.584754
Arhgap4	1.77895	3.07064	2.85415	1.85373	0.824502	0.854162	2.17599	5.09888	4.88498	1.37413	1.68585	1.43562	7.92598	12.2156	8.83226	1.71845	2.19616	1.80716
Arhgap5	12.0785	9.13716	10.5417	3.68847	7.95368	5.75691	4.57211	7.64189	5.39166	9.03947	8.44764	5.19738	12.4206	3.73518	7.56303	9.25734	11.0739	10.632
Arhgap6	1.4556	1.96997	2.12346	1.81198	1.14191	1.57509	1.16274	2.56899	1.68758	1.42024	1.40647	0.988357	2.32326	1.84076	1.81166	1.38147	1.52494	1.27646
Arhgap8	6.27966	5.81219	5.31336	0.092719	0	0	5.59832	7.8324	8.53402	0.123852	0.0712912	0	5.79488	5.61645	7.77932	0.0762795	0	0.0380177
Arhgap9	1.39657	2.41412	3.97931	1.39089	0.927714	0.931817	2.9997	6.49661	6.67272	2.00319	2.27506	2.36183	8.89587	12.4186	11.0791	1.8882	2.7014	1.93331
Arhgdia	76.3884	94.5936	85.8354	37.3946	30.1451	35.8104	95.276	166.136	159.743	32.2022	34.3041	43.6424	110.237	140.074	123.326	29.6028	32.5797	30.9707
Arhgdib	7.53094	15.8553	17.0825	6.58288	3.14316	6.7636	21.4888	42.5572	38.9594	11.1119	10.6023	14.5546	47.5844	73.4478	56.7025	8.8286	8.78003	9.30304
Arhgdig	23.1669	27.9968	20.3579	0	0	0	32.5431	6.39953	18.9614	0	0	0	5.53575	39.9787	29.3962	0	0	0
Arhgef10	4.31129	5.93245	5.65631	2.28056	2.95628	2.21822	3.66398	6.1793	5.69938	2.34145	2.2833	2.88484	8.18808	6.30472	7.37399	1.75735	1.76653	2.13618
Arhgef10l	7.01608	10.7427	7.96107	7.13968	5.39221	5.30032	5.61454	10.9569	9.23855	5.40524	7.00985	7.54936	10.4406	8.37117	9.91802	7.26345	6.55184	5.70404
Arhgef11	5.30805	6.77609	5.37944	6.68526	5.09304	5.40809	3.76966	8.19984	6.09496	5.31616	5.74429	5.08253	7.66181	6.81411	7.88056	5.75861	5.06992	5.4062
Arhgef12	18.5645	20.0839	19.161	17.6747	17.2509	16.4623	9.77306	20.361	15.2922	17.489	18.2577	16.909	18.465	10.3653	15.6502	14.9534	15.574	15.0393
Arhgef15	1.95552	2.00238	3.35028	2.47739	1.44772	2.19299	1.98255	2.38232	3.5432	2.36212	2.5597	3.24109	3.45855	1.41214	3.33747	2.56394	2.47541	2.37185
Arhgef16	15.8124	19.9349	14.0506	1.0608	0.61036	0.914467	12.1643	21.6099	17.6696	0.833162	0.972998	1.08352	16.3622	12.404	16.1451	1.70556	1.51227	1.01271
Arhgef17	4.57995	5.57066	6.50746	0.683759	0.299778	0.563801	3.63316	7.56643	6.67302	0.575157	0.817336	0.747828	11.3132	8.35439	11.4273	0.842445	0.683298	0.589034
Arhgef18	10.3568	12.0838	10.3061	6.47381	5.32412	5.72935	7.45413	11.6585	8.94426	4.43781	4.76555	4.68556	8.74007	7.09865	7.39295	4.94543	5.10402	5.13963
Arhgef19	6.21678	9.38544	5.86456	36.0615	27.1154	32.9552	6.02065	10.108	7.95038	12.6313	21.116	14.9548	10.6646	8.91052	10.3821	30.1127	33.6006	30.9261
Arhgef1	15.2894	21.6404	20.1573	12.4556	9.89713	10.8318	18.0554	32.9725	33.3082	9.56893	10.4562	11.0691	42.1425	42.9124	47.1369	11.8098	10.8352	12.3352
Arhgef25	3.78188	6.81424	8.1957	0.746963	0.278629	0.508574	4.88199	11.0985	12.2478	0.784263	0.982098	1.14318	16.6044	16.294	16.8477	1.59413	1.10342	1.31613
Arhgef26	5.01603	3.96831	4.75846	4.84244	4.33212	5.47024	3.34047	2.64651	2.25315	6.74745	4.12961	3.41217	2.29079	2.33268	2.09662	3.67216	3.79333	2.85707
Arhgef28	4.66156	6.78157	5.59912	0.0112327	0.00846749	0.0227378	3.03187	4.62716	4.00194	0.00947115	0.0164581	0.0316704	7.56786	4.7383	7.56118	0.0354137	0.033356	0.0256061
Arhgef2	11.265	15.1352	12.502	1.56973	0.704939	0.855566	10.1878	18.6386	14.9442	1.92307	2.31823	2.25597	24.0293	21.5569	22.663	2.05404	1.89035	2.02976
Arhgef33	0.109227	0.0168216	0.0538856	0	0	0.0164428	0.0218412	0.0564008	0.0403943	0	0	0	0.114156	0.0226415	0.0314145	0.0198457	0.0182704	0.0190331
Arhgef37	0.545586	0.706968	0.54326	4.35446	2.88275	4.24602	0.616235	0.567805	0.336471	1.89982	2.66998	1.87428	0.996094	0.816863	1.12243	4.28849	3.86963	4.37774
Arhgef38	0.287186	0.498231	0.357335	0	0	0	0.334831	0.414796	0.29845	0	0	0	0.607783	0.190037	0.513962	0	0	0
Arhgef39	2.83205	4.57406	2.24337	0.345314	0.0743355	0.366229	6.36085	12.0568	10.7225	1.23431	1.03065	1.1025	6.62609	5.24892	5.23349	0.275791	0.222174	0.35181
Arhgef3	8.98473	11.7354	10.4371	9.78329	9.85555	10.0118	4.11687	10.202	7.09048	7.99957	8.25571	8.4106	14.7799	10.2147	10.9947	6.89488	7.59494	6.53452
Arhgef40	6.10681	6.74681	7.45895	5.11788	3.3965	4.14052	5.63019	12.0702	11.426	3.98259	4.99224	4.55331	19.2631	13.5701	18.4513	3.90787	3.99047	3.79958
Arhgef4	3.39781	6.87586	2.73685	0.10929	0.0415562	0.0186486	1.28446	1.66349	1.30427	0.0961776	0.104712	0.0820916	2.23862	1.73174	0.933584	0.181815	0.12575	0.245709
Arhgef5	14.967	17.1255	13.915	5.08421	4.93008	4.32195	11.3031	19.316	15.6133	3.57249	4.10208	3.99923	18.586	12.0533	16.6922	3.95585	3.9574	3.38848
Arhgef6	1.69633	2.08694	3.06237	0.848404	0.542127	0.696156	1.69547	3.78184	3.18266	1.15109	1.67425	1.08447	8.29478	7.70574	8.71841	1.64794	1.54755	2.27376
Arhgef7	7.64008	8.40304	9.62288	8.26851	6.3106	7.80392	6.8069	13.1731	12.2768	7.39896	7.6695	6.71291	15.0671	12.0038	14.0432	7.43097	7.38609	7.34271
Arhgef9	3.22071	3.90408	2.612	0.664816	0.324733	0.563501	1.08854	2.31795	1.28982	0.956297	1.10379	0.702139	1.6375	0.685791	0.921813	0.658235	0.770225	0.639417
Arid1a	9.70675	13.091	10.384	7.66338	5.2393	6.06722	9.47496	17.0872	13.1382	5.8063	6.38928	6.04269	18.75	14.363	17.8546	6.00435	5.50974	5.30724
Arid1b	5.61407	6.75097	5.74981	2.75744	2.63677	2.75884	3.69998	6.81762	5.26232	2.34556	2.6875	2.34052	8.15142	5.82416	7.90319	2.78082	2.71616	2.73308
Arid2	5.41717	5.78412	5.95574	2.56624	3.01057	2.64993	3.24543	5.61912	4.38506	2.81288	2.95046	2.40919	8.08424	4.79773	7.40769	3.26691	2.89029	2.95597
Arid3a	0.535601	0.659787	0.890767	0.254046	0.361065	0.128915	0.743325	1.40745	1.61019	0.334024	0.249273	0.318168	2.85401	3.72286	3.94129	0.414326	0.562864	0.341166
Arid3b	1.13452	1.19166	1.06042	0.862646	0.720833	0.750077	0.733558	1.27182	1.07991	1.1026	0.819189	0.79904	1.40027	1.38271	1.60296	0.796879	0.882272	1.07077
Arid3c	0	0	0	0	0	0	0	0	0	0	0	0	0	0	0	0	0	0
Arid4a	3.35402	4.50753	4.16622	2.79405	2.47271	2.59273	2.33603	4.26098	3.79054	2.78333	2.36385	2.02998	6.51691	4.11393	5.11091	2.48119	2.75381	2.24745
Arid4b	5.47663	5.83109	6.05035	2.34225	2.20227	1.79158	2.31181	3.81642	3.21795	2.92049	2.2717	1.86087	8.56499	4.01327	5.70993	2.71764	2.56923	2.6502
Arid5a	0.818895	0.842	1.17211	0.192066	0.120246	0.191093	2.08502	1.98892	2.15689	0.383459	0.268408	0.198508	1.9413	2.46869	2.29454	0.371569	0.357997	0.265054
Arid5b	7.99525	11.7601	7.61309	3.69665	6.90927	4.32433	3.5492	8.33397	5.7002	7.6801	4.19392	3.58241	11.3426	5.68884	10.6325	4.77027	4.15093	5.40464
Arih1	10.6113	10.0769	12.6503	7.75595	9.76194	8.24744	8.02848	12.4695	9.33521	9.23535	7.9972	7.40213	17.0142	10.3818	12.696	10.2912	10.0871	9.74506
Arih2	9.06353	11.4315	9.91916	10.502	10.9825	10.1556	7.4998	12.8495	10.2871	10.8703	10.3433	9.72898	12.0798	11.378	11.0831	10.3241	9.54735	11.0071
Arl10	6.75429	9.06552	8.07888	1.00212	1.6787	1.59161	5.33954	9.68999	7.28453	1.80418	1.84761	1.98554	8.79984	5.88138	7.00037	2.03051	2.35019	2.59211
Arl11	0.682677	0.490453	0.478913	0.207467	0.155922	0.245303	0.559301	1.32745	1.34656	0.662782	0.613039	0.59038	2.52676	4.11028	4.03077	0.543821	0.813431	0.521937
Arl13a	0	0	0.0623786	0	0	0	0	0	0	0	0	0	0	0	0	0	0	0
Arl13b	2.29373	3.37368	3.71627	2.86298	1.98895	3.0411	1.9527	3.23684	2.85542	1.8797	2.33082	1.99582	4.11384	2.3341	3.37152	3.23665	3.57945	3.18877
Arl14	14.8165	14.8452	14.8892	0.0708339	0.106277	0	14.1937	27.7278	20.8316	0	0.252258	0.192264	14.8047	8.90356	11.2258	0.0535841	0.10271	0.10112
Arl14ep	4.90651	6.0514	6.45401	4.56516	3.70789	4.80738	3.73887	6.42484	5.12134	3.8339	3.66652	4.32587	9.52791	6.75563	7.1935	5.1692	5.12909	4.31891
Arl14epl	0	0.0305048	0.059484	0.044331	0	0.0293778	0	0.0994207	0	0	0	0.0779711	0.0729742	0.168137	0.0550758	0.0315453	0	0.0304023
Arl15	3.72195	4.9153	5.95431	2.02166	2.93916	2.77869	2.82387	5.06122	5.68726	2.16887	2.58876	3.3573	8.82107	4.35032	5.58479	3.64343	3.78529	3.68841
Arl16	2.98393	3.55086	3.13896	2.35914	1.92155	2.933	2.67044	4.36782	4.35026	2.40516	2.28609	3.45449	4.9504	3.38983	2.96099	1.93977	2.4699	2.15235
Arl1	55.0758	65.1036	59.8174	44.889	55.544	49.4197	53.0829	72.399	61.1521	55.3212	57.2995	54.9575	87.3871	70.7203	70.5516	42.3299	42.5618	41.8799
Arl2	15.6329	23.3846	17.2575	5.103	4.17632	5.26092	16.6311	25.2982	26.6168	4.56357	3.98171	6.10934	15.8147	16.6897	16.2316	3.02589	4.19457	3.14143
Arl2bp	4.87147	5.40234	4.70725	0.356675	0.361275	0.444735	4.23319	6.91383	6.64896	0.414124	0.667894	0.580052	7.20351	5.33376	7.68963	0.638628	0.738442	0.403801
Arl3	17.8129	25.4428	18.7124	12.8441	11.8136	14.569	15.7371	23.1129	25.6763	12.0183	12.1577	14.6193	25.9622	19.9547	20.0763	10.4727	10.7788	10.9902
Arl4a	5.56659	8.03823	7.04616	6.98943	8.26863	7.3093	3.40667	5.12803	5.69905	3.23161	6.62559	9.87912	6.70529	4.34483	5.24791	4.77733	6.08373	6.94603
Arl4c	4.45539	6.50696	8.42975	0.98436	0.602172	0.734159	5.11956	12.3235	9.80397	1.96968	1.99466	2.18821	28.1608	21.8606	28.1657	1.00892	1.24208	0.991554
Arl4d	13.2549	18.4234	11.7803	12.2751	6.68293	12.2546	5.9707	12.0297	10.9199	4.05436	4.74539	8.88695	7.75218	4.45782	3.40156	17.7116	12.9295	14.049
Arl5a	24.4262	25.3467	24.9389	25.082	30.7554	32.5845	20.343	44.8811	31.2032	53.6535	52.3917	53.3266	38.627	20.5902	25.788	40.1937	47.7744	45.3826
Arl5b	2.6975	2.20613	3.14231	2.78707	3.96645	3.99915	2.2176	3.27169	2.09129	7.80647	4.52904	3.74879	5.46782	2.04627	3.99966	4.52578	4.83334	5.21452
Arl5c	0.35475	0.709086	0.877598	0.0933317	0.106337	0.0955261	0.45547	1.64923	0.839936	0.0405549	0.210933	0.267298	1.61198	0.733831	1.60712	0.188163	0.178718	0.293329
Arl6	5.14094	5.07887	5.64239	1.59735	2.23829	2.91009	3.85861	8.29681	7.02071	2.52376	2.56377	2.70265	7.83718	7.26851	6.34489	2.17685	1.47678	1.89912
Arl6ip1	47.6571	60.8966	53.3273	54.4782	78.1094	59.7955	61.0895	123.537	85.3438	60.4993	54.9348	57.8837	77.8638	61.2722	72.1065	46.5719	46.6234	42.5762
Arl6ip4	15.0557	17.9589	15.6291	18.5924	16.3524	19.0943	20.7486	32.2904	31.7329	13.3693	14.821	20.7488	20.487	27.9339	24.2184	14.0141	13.8362	13.1944
Arl6ip5	46.7474	67.4432	60.4641	29.655	25.0505	28.3168	44.272	81.0946	69.2222	25.7816	26.9218	32.521	73.8983	66.5184	68.8775	27.0966	28.3405	27.9789
Arl6ip6	4.4218	4.4593	4.87322	3.32581	3.02259	2.71118	3.73257	7.63819	6.98818	3.87628	3.29498	2.49103	7.2844	6.95714	6.59709	2.89397	2.7221	3.13439
Arl8a	17.3783	22.569	17.8648	5.78405	5.81484	5.84314	13.3175	22.2299	24.0741	6.06131	6.37123	9.87777	22.6102	22.0458	22.8404	4.82402	6.10176	4.95465
Arl8b	23.8799	22.4044	27.6175	16.8726	21.9365	18.9382	17.5301	28.99	24.1006	19.7023	18.8671	17.7063	35.6329	23.56	27.3399	17.9566	18.1266	19.1515
Arl9	0	0	0	0	0	0	0.250198	0	0	0	0	0	0.492714	0.26016	0.350899	0	0.201829	0
Armc10	12.9715	17.1339	15.6039	4.183	4.21597	4.17788	11.5079	20.1805	17.2474	5.44449	6.1222	4.45073	25.9366	18.6342	22.5762	4.35742	4.08888	5.39729
Armc12	0	0	0	0	0	0	0	0	0	0	0	0	0.0728064	0	0.102537	0	0	0
Armc1	8.16692	8.01767	10.485	10.9339	13.064	13.3029	8.07156	12.697	10.7611	12.0964	12.0556	11.115	12.7475	9.73858	9.38505	13.5997	14.2759	12.6475
Armc2	0.0580561	0.136691	0.226071	0.0649728	0.0121921	0	0.0299542	0.130185	0.188678	0	0.0234445	0	0.20289	0.077254	0.0623998	0.0507366	0.0118621	0.0121742
Armc3	0.172994	0.375631	0.395884	0	0	0	0.0892518	0.233426	0.0623445	0.0218569	0.0190811	0	0.115101	0.164531	0.0667368	0.039452	0	0.0198208
Armc4	0	0.0426305	0	0	0	0	0.0188576	0	0	0	0.0456527	0	0	0	0.0522335	0.0164583	0	0
Armc5	3.53906	4.82395	4.65337	3.3074	2.68592	3.27127	4.36829	9.2782	7.72192	2.14824	2.54328	2.30106	7.23159	6.70633	6.64899	2.64171	2.65966	2.73257
Armc6	2.18305	3.61264	3.13906	2.92171	2.87696	3.26034	4.12601	7.16098	6.62291	2.14927	2.71261	2.21999	5.55802	6.01852	5.03048	2.51169	2.46647	2.35789
Armc7	1.78862	3.32408	2.32438	1.21205	0.803101	1.1085	1.82141	3.4518	2.93676	0.941194	1.24944	1.5455	4.1046	3.0724	2.95162	0.990768	1.33178	0.864516
Armc8	5.63965	5.86273	7.00701	4.40496	3.80239	3.84648	4.7628	8.15881	6.31641	4.04384	3.93316	3.87087	7.62014	6.34148	6.24351	4.70809	4.68679	4.35062
Armc9	2.04209	3.21313	2.50423	2.06028	2.08286	1.78269	1.82759	3.40813	2.79373	1.19394	2.11854	1.56193	3.44803	3.68637	3.09643	2.05112	1.92838	1.71038
Armcx1	3.85288	5.60989	4.86683	1.21441	0.808743	0.849117	1.5391	3.89967	3.64496	1.34804	1.16317	1.25643	6.50627	4.23744	4.56979	1.22903	0.734215	0.98409
Armcx2	2.76455	4.08828	4.42921	0.78919	0.590846	0.695163	3.38611	5.34898	5.42995	0.865495	0.990188	1.20722	10.2773	9.76784	10.4811	1.09999	1.08764	1.16625
Armcx3	13.6926	13.4229	16.2157	1.61212	1.52543	1.63732	9.30789	13.4251	12.3881	2.06781	2.93726	3.04156	22.9173	16.8659	19.8104	2.9991	2.58917	2.69772
Armcx4	0.358869	0.594543	0.844386	0.95807	0.69396	0.794813	0.769285	1.4439	1.85144	1.20665	0.838208	0.934698	2.16501	2.30318	2.21077	1.26789	1.292	1.39853
Armcx5	1.60034	2.22609	2.09562	1.30309	1.12628	1.11693	0.818484	2.18377	1.46443	0.792844	1.14906	1.07177	2.48734	1.87959	2.06699	1.42562	0.81245	1.2471
Armcx6	2.38551	2.9434	2.69479	0.370624	0.308843	0.272546	1.05123	2.3879	2.19514	0.403369	0.460113	0.64771	2.40144	2.37558	2.47534	0.448987	0.301612	0.646331
Arnt2	0.914176	1.13191	1.79278	0	0	0	0.712213	1.19062	0.97317	0	0.00873164	0	1.79514	1.30093	1.50029	0	0.00882002	0.0276951
Arnt	9.5298	12.4049	10.9044	8.02081	7.54735	7.06585	7.37104	12.899	11.0008	7.54378	8.25487	7.29605	18.0942	12.9105	15.6512	8.90875	7.35071	8.60247
Arntl2	1.58846	1.60706	1.17429	0.0464232	0	0	1.54074	1.66977	1.43063	0	0	0.0422944	2.15004	1.59836	2.54214	0.0361978	0.0336881	0
Arntl	0.963163	5.23083	1.41677	10.5998	9.94731	10.589	1.87628	5.1667	5.01147	1.1378	5.17244	6.34882	6.84252	4.22808	4.26789	11.147	10.6016	13.1569
Arpc1a	40.5674	55.6919	43.1861	28.7816	27.3951	31.2631	33.0105	60.2461	54.13	29.5983	32.356	35.5891	56.9123	48.6891	59.8906	24.6355	26.2	25.848
Arpc1b	76.2388	115.28	96.745	17.4823	10.0453	19.2028	113.409	193.052	209.785	25.2828	25.1019	29.8141	218.595	238.6	224.768	22.7424	23.3899	22.6169
Arpc2	91.9291	95.4641	106.892	49.3653	61.522	55.5489	93.3179	172.511	155.194	65.432	62.6742	64.9971	175.716	144.16	168.562	65.2291	62.2013	62.4393
Arpc3	56.6003	77.4564	68.7322	57.4029	51.1971	55.3953	69.3801	128.321	125.827	50.4545	48.6703	66.1183	131.281	131.483	125.21	46.2724	49.5916	44.7645
Arpc4	24.8459	31.7418	29.8778	23.1291	19.6842	24.3606	33.6794	61.7847	61.3668	20.2581	23.0729	23.504	56.9463	63.9394	54.8159	18.8353	18.4007	18.8019
Arpc5	46.0115	52.0844	54.1899	33.8886	30.1428	35.8607	41.3181	75.1267	74.0222	37.2752	36.873	38.8182	101.186	90.6997	94.3983	33.3049	32.6602	34.4393
Arpc5l	19.5451	19.7702	18.8441	20.9365	21.008	21.3551	19.2982	29.5562	31.7444	20.2503	19.7274	23.6495	26.0115	22.3703	26.2623	20.6965	20.0774	19.6945
Arpp19	13.2516	13.9973	15.8827	12.1688	13.5781	13.371	11.6727	20.9734	17.3282	8.97058	9.22347	11.4845	17.6608	14.3309	15.044	10.5963	11.9558	11.2536
Arpp21	0	0	0	0	0	0	0	0.0272752	0	0	0	0	0.0428031	0.132293	0.0860654	0	0	0
Arr3	0	0	0	0	0	0	0	0	0	0	0	0	0	0	0	0	0	0
Arrb1	11.607	17.0486	14.8399	2.66954	2.09984	2.80643	7.64634	15.2307	15.3393	3.25178	3.63433	3.54483	17.0361	12.0219	14.0059	3.40568	3.34999	3.13625
Arrb2	7.44313	11.1171	9.91682	7.89978	5.87323	7.74896	8.02089	16.2965	15.5099	8.76068	8.16569	11.5715	19.9936	25.146	21.5322	8.22319	8.67784	7.52591
Arrdc1	25.8687	34.5184	27.7723	1.85941	0.866413	1.89536	20.6502	39.8848	36.1265	2.14042	2.29241	2.24313	37.9673	29.1263	40.6318	2.49994	2.46767	2.51016
Arrdc2	6.3182	8.30106	6.37202	2.76557	3.41069	2.50078	2.72261	6.79028	5.82729	2.65186	3.57054	4.93789	6.66595	5.12266	6.072	6.00382	4.12284	4.95063
Arrdc3	8.00341	8.56944	11.6108	23.3684	61.0773	33.4783	4.91401	10.2752	7.66505	42.6692	38.1288	33.7938	10.982	6.063	9.39653	22.3443	10.5716	10.5094
Arrdc4	7.85465	10.7521	12.1783	6.68208	2.90335	6.05501	6.48441	10.7075	9.04868	5.81398	5.75781	8.84431	15.9051	25.2451	20.5529	5.35594	4.84172	5.72323
Arrdc5	0	0	0	0	0	0	0	0	0.0611366	0	0	0	0	0	0	0	0	0
Arsa	7.20712	11.6473	6.80411	4.82346	13.6781	5.43927	5.07804	10.3673	8.66436	7.31759	6.19764	8.86876	12.3142	7.86689	10.2251	5.92169	5.57109	6.48386
Arsb	8.13322	13.4242	11.2979	5.42418	4.56804	5.47576	9.1023	15.3565	15.0529	5.88067	5.50868	5.85217	15.7456	12.6042	15.6762	6.6653	5.20255	6.37086
Arsg	2.68877	3.24034	2.71774	7.06204	9.603	7.1943	1.57821	3.07097	2.41084	6.49952	8.39844	9.05885	3.38082	3.29544	3.56235	6.8581	5.48119	6.83758
Arsi	0.298986	0.842924	1.04443	0.040329	0.0626136	0	2.189	3.69102	2.93674	0.0741884	0.0320886	0.0415923	4.34295	5.49518	1.8886	0.101293	0	0.03452
Arsj	0.2886	0.68932	0.774799	0	0	0	0.780262	1.65464	1.12562	0	0.0155008	0.0399837	1.45663	1.29866	1.69467	0	0	0
Arsk	3.48976	4.47665	3.58679	2.07033	2.36939	2.31678	1.26173	2.83644	2.48122	2.3044	2.77894	2.7111	4.40885	2.28102	3.74894	2.68785	2.44526	2.60395
Art1	0	0.170721	0.0446908	0	0	0	0	0	0	0	0	0	0	0.0566131	0	0	0	0
Art2a-ps	0.304676	0.149129	0.646293	0.673454	0.223099	0.34934	0.134083	0.508847	0.516339	0.745475	0.470976	0.393282	0.485035	0.140643	0.186393	0.579471	0.773171	0
Art2b	0	0	0	0	0	0.0814093	0	0.134562	0	0.0966609	0.0829458	0	0	0	0	0.175543	0.169677	0.0822666
Art3	5.97713	8.47074	7.18416	0.980483	0.588074	0.732406	2.211	5.25482	3.22853	0.259845	0.934105	0.528809	5.44051	2.93915	2.88281	0.999634	0.607648	0.577924
Art4	1.39179	1.54427	2.42447	0.605842	0.481009	0.51666	0.82807	1.93327	2.13166	0.765201	1.25309	1.94427	5.12964	2.71172	5.97014	1.99375	2.24247	1.83852
Art5	0.0420871	0.0650567	0	0	0.0325169	0	0.0858165	0	0.0760587	0	0	0	0.417603	0.0877052	0.238419	0	0	0
Artn	0.420504	0.556937	1.07778	0	0	0.0242175	0.36323	1.08589	1.54688	0	0	0	1.31888	1.18318	1.8243	0	0	0
Arv1	1.91697	2.02375	2.04715	1.25263	1.65236	1.23555	2.87984	2.41491	3.066	0.964098	1.50965	1.66884	3.85464	2.38155	1.58768	1.56944	0.8386	1.19836
Arvcf	3.43789	5.10577	4.87637	4.12511	2.28797	3.27377	2.24129	4.16209	4.2288	2.22665	3.40623	2.84122	4.53006	3.23067	4.63087	4.59111	3.57568	4.08666
Arx	0.0950914	0.178418	0.076285	0	0	0	0	0	0.0608368	0	0	0	0	0.0330126	0	0	0	0
Arxes1	0.107555	0.301209	0.663151	0	0	0	0.112382	0.363064	0.354215	0	0	0	0.278526	0.0589476	0.162157	0	0	0
Arxes2	1.88666	1.78535	2.61377	0	0	0.0425877	0.8527	0.943172	1.33132	0.0507301	0.0437385	0	1.14738	0.719851	0.485269	0.0465005	0	0
As3mt	13.8522	19.979	16.2702	24.8694	10.9902	23.1642	9.9924	18.7258	17.3503	14.1955	16.7526	12.6202	18.1393	11.5547	15.1587	21.7069	23.895	24.8866
Asah1	39.1473	43.0787	36.1117	11.7986	11.173	13.8641	19.7438	37.82	31.9844	18.3381	18.3912	13.7594	42.946	34.8107	40.0068	17.8028	18.6428	18.2112
Asah2	3.78867	3.56746	3.73401	6.38926	7.49613	7.05253	1.56623	3.58996	2.45568	8.75385	8.95951	6.0052	4.53556	1.98462	2.63294	8.34367	8.41691	7.23358
Asap1	3.06586	3.81843	4.76046	3.12809	2.56628	3.30511	2.94667	6.48817	6.60204	3.29171	3.90576	3.80987	10.647	8.58089	10.5478	3.70826	3.78005	3.87868
Asap2	6.88578	8.33854	7.21981	7.65389	5.7278	7.05937	4.6692	9.21498	8.5675	3.24304	5.40185	6.85429	10.4494	8.25187	13.2522	5.71668	6.35002	6.36672
Asap3	1.53841	2.33481	2.29206	1.71922	1.98778	1.30635	1.7531	2.68873	2.57907	1.61888	1.23066	1.58801	3.88446	3.35574	3.80827	1.09875	1.0273	1.2204
Asb10	0.0929694	0.049679	0.174497	0	0	0.0430644	0.0325513	0.114989	0.0578652	0.0823957	0.0718854	0.0317038	0.121338	0.0657545	0.130245	0.0524502	0.0479283	0.0513238
Asb11	0.574252	1.66586	0.46228	0	0	0	0.407461	0.32802	0.428078	0	0	0	0.438318	0.634587	0.922084	0.0552325	0	0
Asb12	0	0.0501827	0	0	0	0	0.0673285	0	0	0	0	0	0	0	0	0	0	0
Asb13	11.5978	11.2974	12.9356	21.0437	20.4702	20.999	7.30766	9.8211	8.10222	19.6668	21.2433	23.8981	8.78638	6.48992	7.83973	17.2699	18.7074	17.6902
Asb14	0	0.0315968	0.0625519	0	0	0	0	0	0	0	0.0320218	0	0	0.0795806	0	0.03221	0.0297704	0.030785
Asb15	0	0	0.0154657	0	0	0	0	0	0.0187679	0	0	0	0	0	0	0	0	0
Asb16	0.524503	0.333456	0.233246	0.117989	0.268285	0.161558	0.73042	0.445162	0.727751	0.157433	0	0.0615422	0.302136	0.494346	0.844904	0.151632	0.22719	0.0504717
Asb17	0	0.0570308	0	0	0	0	0	0	0	0	0	0	0.0710773	0	0	0	0	0
Asb17os	0	0	0	0	0	0	0	0	0	0	0	0	0	0	0	0	0	0
Asb18	0	0	0	0	0	0	0	0	0	0	0	0	0	0	0	0	0	0
Asb1	2.01107	2.34849	2.39291	1.95272	1.59298	1.60048	1.90794	2.41294	2.04289	1.99502	1.91708	2.05017	2.73457	2.48076	2.64737	1.44	1.52052	1.76168
Asb2	2.88517	2.5295	4.61951	1.30883	0.869153	1.78939	2.58597	7.24186	4.57748	1.66728	2.1561	1.75895	4.86164	5.25918	2.91706	1.22242	1.46405	1.01943
Asb3	2.8148	2.7703	3.32064	1.29523	1.98457	1.52727	1.76716	2.30947	2.02621	1.98679	2.18613	1.78707	5.04044	2.5811	4.17908	1.42701	1.80693	1.52721
Asb4	0.0230093	0.200081	0.170684	0.216485	0.0401324	0.180359	0.169651	0.27326	0.172583	0.284127	0.207676	0.339317	0.597838	0.503926	0.47193	0.219734	0.287757	0.250345
Asb5	0.101087	0.0853339	0.0824579	0	0	0.0416136	0.0542797	0	0.201035	0	0.041505	0.0551245	0.204988	0.11735	0.0765153	0	0.0420866	0
Asb6	6.05061	6.61421	6.28061	4.55808	4.07589	4.27857	8.1633	9.63467	10.2036	3.14144	3.46498	4.13156	8.68272	9.71597	8.1615	3.37859	3.45328	2.54372
Asb7	2.36462	3.11139	2.61876	2.05291	2.02899	1.94082	1.68424	3.21341	2.44031	2.32516	2.41245	2.75079	3.71287	2.16041	3.1781	2.141	2.58218	1.95744
Asb8	10.1934	10.2581	10.2681	14.2217	10.7396	12.7163	9.05879	13.0666	12.2414	11.3331	10.6992	12.1224	12.992	12.1827	13.2436	10.6017	10.7788	10.6029
Asb9	0	0	0	0	0	0	0	0	0	0	0	0	0	0	0	0	0	0
Ascc1	7.32802	11.609	8.55242	8.66275	7.66984	8.59026	6.46979	11.6242	8.1683	7.84112	6.19265	7.22552	11.9721	10.8606	11.3489	6.00129	7.5951	6.76674
Ascc2	5.93827	7.0824	6.7419	5.4434	6.85599	5.79646	6.02041	10.6328	8.70758	6.34524	5.78595	5.02026	9.64461	10.1452	9.38241	6.11407	5.63665	4.94056
Ascc3	4.48044	4.30582	4.18119	3.13847	4.5207	3.55643	3.61405	4.90502	4.05013	4.52242	3.95814	3.13245	5.69976	4.29765	5.05709	3.84115	3.68203	3.37338
Ascl1	0.0739854	0.177027	0.239166	0	0	0	0.0753133	0	0.0707035	0	0	0	0.0396665	0	0	0.0328232	0	0
Ascl2	0.168345	0.742945	0.586459	0	0	0	0.346172	0.378701	0.598596	0	0	0.124546	2.83458	2.62445	2.73703	0	0	0
Ascl3	0.67299	0.335471	0.644589	0	0.268443	0	0	0.141155	0	0	0	0	0.224519	0	0.156671	0.0936023	0	0.18704
Ascl4	0	0	0	0	0	0	0.153294	0	0.0709802	0	0	0	0	0.0798936	0	0	0	0
Ascl5	0	0	0	0	0	0	0	0	0	0	0	0	0	0	0	0	0	0
Asf1a	3.67557	4.2584	3.39971	3.67205	3.22334	3.69116	4.85796	6.9274	7.94852	2.8646	3.17974	3.23202	6.72822	5.55114	5.00523	3.5008	3.31045	3.2323
Asf1b	0.735379	1.08028	0.650567	0.660375	0.39316	0.859766	12.9788	22.7016	23.8492	1.94153	2.35141	2.2499	8.19317	12.3892	10.7788	1.03586	0.635477	0.578175
Asgr1	30.0259	18.7189	30.2008	422.824	354.785	444.628	20.4897	50.1399	17.686	336.106	332.585	401.414	22.0648	4.46022	3.74596	365.123	390.729	399.389
Asgr2	10.1721	7.025	10.4615	160.465	123.04	149.56	6.88411	19.6384	5.67813	110.162	114.77	117.617	9.14981	2.73894	1.8364	128.618	131.783	124.497
Ash1l	7.75371	8.54681	8.14161	4.28503	3.82683	4.26921	4.91454	8.60615	5.92844	4.5015	4.19545	3.69099	8.51804	5.13686	7.83403	4.16816	4.0307	4.00175
Ash2l	8.78671	10.8403	9.58478	6.56245	5.80477	5.75362	9.09599	17.0935	13.7786	5.31367	5.42119	5.62936	16.0539	14.0707	15.9297	6.09465	5.48577	5.63368
Asic1	0.655269	1.00125	0.773218	1.11295	0.735963	0.825447	0.691115	1.15244	1.02237	0.584422	1.04511	0.882572	1.12488	0.834068	1.20506	0.637735	0.875018	0.738782
Asic2	0.0246812	0.17593	0.123324	0	0	0	0.0260696	0.0318856	0.0466466	0	0	0	0.0257146	0.0265114	0	0	0	0
Asic3	0.073475	0.0289991	0	0.225887	0	0	0	0.0467933	0	0	0.0286732	0.112895	0.25768	0.391563	0.424524	0.0302895	0	0.0306593
Asic4	0	0.0199228	0	0	0.0192377	0	0	0	0	0	0	0	0	0	0	0	0	0
Asic5	0.300452	0	0.0718224	1.55808	2.15304	1.88776	0.0456766	0.174264	0.0409695	0.816528	0.875071	1.14143	0.0430876	0	0	0.897118	1.00224	1.11271
Asl	26.2122	23.399	25.5307	254.175	192.68	258.111	15.9205	23.1116	16.0137	65.8583	66.4632	57.0056	21.6595	17.237	17.2112	151.51	116.727	123.119
Asmt	0	0	0	0	0	0	0	0	0	0	0	0	0	0	0	0	0	0
Asna1	20.8782	28.5346	23.5735	19.8477	20.2915	22.1447	27.1113	40.3584	37.6907	18.8075	18.8526	21.8082	33.8329	35.2615	34.3626	16.8432	16.4381	16.0867
Asns	46.7043	39.3039	37.8156	0.134271	0.101272	0.120931	55.9378	27.0597	37.8798	0.18496	0.128834	0.124336	16.6037	50.7733	33.3746	0.588151	0.456534	1.42847
Asnsd1	15.8427	14.5497	17.1091	14.665	19.0742	18.2721	14.4154	18.6182	18.9661	16.3819	16.0184	16.8935	22.5089	17.6462	21.665	18.2705	17.03	18.6183
Aspa	24.6693	14.6336	17.6235	7.66699	8.53842	7.80841	12.5745	17.4279	14.4565	9.9639	8.95322	5.41226	8.08071	2.19023	2.26404	9.34548	9.75985	7.12404
Aspdh	6.9337	5.03	6.358	96.7852	69.6004	93.4582	5.00165	9.80837	4.97719	53.6726	66.0549	69.7778	4.95143	0.948171	0.347777	77.2514	64.8718	63.7078
Aspg	7.63807	4.8007	9.18334	77.7898	48.3146	63.9082	5.49841	13.7522	3.48011	54.8965	63.5037	54.4453	3.27435	0.726794	1.30589	43.7193	34.2228	37.8098
Asph	29.6126	34.7285	23.7094	5.62983	6.37454	6.67215	13.1334	21.1623	18.9212	8.24026	7.67207	8.36813	22.6429	14.5213	16.3883	8.10211	7.04681	7.74142
Asphd1	0.183471	0	0.458147	0	0	0	0	0	0	0	0	0	0	0.193916	0	0	0	0
Asphd2	0.150975	0.315051	0.528184	0	0	0	0.417527	0.377144	0.969957	0	0	0	1.51289	1.40532	2.50368	0	0	0.0415058
Aspm	0.146883	0.201713	0.27751	0.10357	0.0707255	0.10977	2.24158	5.241	2.75664	0.558795	0.355533	0.145551	2.55706	2.25615	3.70707	0.089764	0.0961194	0.157361
Aspn	2.4168	2.05345	8.82727	0.0455601	0	0.0304167	1.609	3.28781	2.10443	0	0	0.0372722	15.2621	5.60133	6.14789	0.0617284	0	0.0289427
Asprv1	0.23196	0.519278	0.384042	0	0.0357605	0	0.473652	1.13339	1.31541	0.0413368	0	0.0907617	1.45906	2.42197	1.54778	0.499482	0.218047	0.187224
Aspscr1	15.1426	19.0594	16.8959	47.3877	39.1581	45.6029	18.0457	30.0548	29.4389	29.0587	30.1465	35.4641	25.3736	20.5214	24.9229	35.3642	39.2781	32.7582
Asrgl1	3.86096	5.30064	4.44627	5.85691	5.35868	6.4567	4.31204	6.19353	6.42114	4.38896	4.69142	5.42503	5.2411	5.75825	6.27065	5.5344	4.95681	5.25788
Ass1	34.0505	16.1969	23.648	408.204	360.192	499.046	8.38439	29.914	17.0312	106.824	135.86	266.312	31.1411	17.8963	5.59963	425.05	204.156	219.83
Aste1	1.85783	1.78873	1.66679	0.826239	1.1786	0.861171	2.04321	2.62694	2.59609	1.14849	0.710206	0.884631	2.47645	1.62831	1.30495	0.992516	0.949057	1.23736
Astl	0	0	0	0	0	0	0	0	0	0	0	0	0.0293691	0	0	0	0	0
Astn1	0.423052	0.158005	0.596813	0.0101528	0.00766445	0.0137257	0.220893	0.646717	0.377991	0.00848475	0	0.0189396	0.407729	0.16753	0.198136	0.00796063	0.00744483	0.00766862
Astn2	0.622288	0.780225	1.25696	0.69272	0.291225	0.408858	0.374095	0.770164	0.783374	0.258181	0.321922	0.215963	2.0836	0.83535	1.49599	0.722656	0.339239	0.558576
Asun	5.28506	5.54377	5.19456	4.59149	4.74366	5.17498	5.42971	9.33237	7.90169	4.352	4.46935	4.38528	8.31353	8.71473	9.50651	4.68999	4.27354	4.10535
Asxl1	6.1195	7.61287	6.52671	4.60048	3.31603	3.75396	6.26401	12.0634	8.82031	4.14575	4.31632	4.22436	12.5394	10.4685	14.0222	4.60436	4.58789	4.60768
Asxl2	3.65601	3.98319	3.9078	2.56637	3.19714	2.89022	2.91987	4.39612	3.37604	3.51854	2.79315	2.61049	5.38492	3.45712	4.84355	3.50425	2.76942	3.23565
Asxl3	0.0342659	0.0182021	0.0746931	0	0	0	0.0720512	0.0822261	0.0868868	0.0107215	0.0278061	0	0.307704	0.194245	0.201311	0.0456952	0.0282672	0.0338178
Asz1	0	0	0	0	0	0.0370648	0.140758	0	0.209411	0	0	0	7.07774	2.7384	4.00741	0	0	0.0375699
Atad1	20.708	23.6225	23.555	20.4892	20.9304	20.4877	14.7865	27.2492	21.0975	19.4964	22.5352	21.0863	24.6847	17.9324	21.6819	23.1417	20.9071	21.0052
Atad2	1.22666	1.25841	1.72529	0.596585	0.50617	0.587365	6.67842	10.9229	11.4542	2.14914	1.97955	1.32227	7.04333	6.75744	7.44174	1.35204	0.650854	0.970735
Atad2b	2.3707	2.4627	2.64954	2.37501	2.84149	2.33484	1.84007	3.15663	2.46888	2.50458	2.34222	1.96043	4.47004	2.62132	3.51757	2.56777	2.64158	2.41932
Atad3a	12.2595	14.863	11.3262	27.3103	25.5909	27.0424	19.4195	29.7652	26.6817	19.6558	20.6571	23.9391	16.1107	18.1286	15.538	25.3187	22.8847	25.8899
Atad3aos	0.496945	0.584853	0.452233	1.00135	0.542303	0.234102	0.210535	0	0.451832	0.151533	0.591583	0.331408	0.424213	0.399055	0.118629	0.357684	0.597031	0.27673
Atad5	0.478131	0.43283	0.724089	0.312494	0.329487	0.240095	1.25316	1.97466	1.9508	0.531927	0.414012	0.49986	1.92521	1.77804	1.54615	0.553008	0.287544	0.419646
Atat1	4.95126	5.60747	6.69194	9.49086	5.91662	6.43274	4.17453	6.65371	3.8424	5.16473	5.36993	5.45708	10.5174	5.12573	8.38576	5.85993	4.16239	4.59642
Atcay	0.033239	0.0127179	0.0818987	0	0	0	0.0343133	0.0207146	0.0608889	0	0	0	0.0821476	0.0172027	0.0703051	0.0143529	0	0
Atcayos	0	0	0.659705	0	0	0	0	0	0	0	0	0	0	0	0.58656	0	0	0
Ate1	8.28132	8.76195	9.44718	6.85838	6.94913	6.23695	6.35882	9.57628	8.23943	5.58444	6.635	6.14996	10.3524	7.18076	8.05411	6.99561	6.43054	5.99898
Atf1	10.024	10.6875	11.5807	11.9361	10.3046	10.3973	10.9376	18.5006	14.3097	11.2909	10.0056	10.4781	17.0628	16.4236	15.75	10.1349	10.0864	9.79105
Atf2	10.0097	10.6371	11.1195	6.44035	6.99938	6.15956	6.8511	11.3265	8.65044	6.9249	5.95387	6.33399	14.3355	7.74848	11.3451	7.5437	7.18413	7.06136
Atf3	2.85685	2.04109	3.19658	0.364721	0.30464	0.518305	4.34559	11.5858	10.7473	0.530975	0.62413	0.97438	4.7382	4.52004	4.27666	0.677082	0.873433	0.795404
Atf4	60.2637	61.8361	59.4716	44.4308	44.0942	40.1962	95.5473	121.225	113.716	45.6609	39.9867	60.8811	59.2567	70.2714	67.0574	45.7293	45.8935	39.3343
Atf5	41.8667	51.6911	50.6431	281.314	169.636	275.551	59.7482	100.965	72.2014	181.787	257.902	350.152	33.6261	40.5982	28.2312	215.613	262.551	290.691
Atf6	12.4066	11.2709	10.5658	9.37074	10.5934	10.2228	8.5233	10.9945	8.9822	12.3097	10.6546	11.7314	11.6275	8.01877	10.7667	10.6675	10.1006	11.3894
Atf6b	13.1808	16.7708	15.3174	13.2383	12.3252	11.3893	15.1928	26.3336	23.0878	6.81431	9.08022	9.90236	25.517	26.4999	27.0109	10.9435	10.4839	11.5032
Atf7	3.69382	4.13108	4.49076	2.05269	1.88303	2.08853	2.31345	3.94141	2.97754	2.56128	2.31219	1.25412	5.96386	3.53857	5.96931	2.35396	2.09011	1.85242
Atf7ip2	0	0	0	0	0	0	0.0775183	0.0412555	0.0581791	0	0	0	0.0907574	0.104923	0.183211	0	0	0
Atf7ip	6.28389	7.84384	7.60725	3.94429	3.32389	3.54211	4.46203	10.0336	6.42104	4.35875	4.16907	3.18781	13.2486	8.44058	12.1051	5.06169	4.25449	4.83788
Atg10	1.13874	2.06851	2.05392	1.70105	1.53515	1.98655	1.41936	2.4397	2.49623	1.98768	2.11243	2.17085	2.84801	1.39861	2.55554	2.13226	1.74821	1.52141
Atg12	9.64176	13.0945	11.7426	12.3664	12.6552	12.4667	7.285	12.1718	10.5565	11.2177	10.2048	12.1834	16.1065	9.26985	12.7766	8.4458	9.33276	8.44927
Atg13	10.6562	12.4632	10.9546	11.0187	15.0146	13.4619	7.56293	11.3845	10.2275	11.5726	10.9342	16.2103	12.4954	9.58268	12.5028	11.6354	9.61474	12.3711
Atg14	3.77751	6.45623	4.26888	4.05761	4.1904	4.88685	1.73273	4.16342	2.73355	5.13967	5.13471	4.70959	5.20329	2.52845	4.25779	4.32614	3.0298	4.3045
Atg16l1	6.76065	8.85449	7.98657	8.26471	8.80722	8.1601	7.52094	11.5698	7.87081	8.87453	7.49627	8.08866	9.04556	8.43544	8.92637	7.21509	7.29552	7.10241
Atg16l2	2.60921	4.32851	3.34772	2.03648	1.64758	1.40459	2.26598	3.51231	3.30854	1.43375	1.38117	1.66335	5.04956	4.10456	5.28431	1.72368	1.5573	1.58768
Atg2a	5.85987	8.63381	5.77401	8.27287	7.01052	7.1954	4.50262	8.87746	6.72213	6.31667	6.96638	7.87992	10.3575	7.78972	10.1116	5.98857	5.87625	6.06966
Atg2b	3.4792	3.7599	3.27043	3.33744	3.94147	3.21299	2.61622	4.45215	3.36589	3.82417	3.48813	3.14851	4.78853	3.75764	4.22644	3.91394	3.93067	3.87169
Atg3	13.8769	19.9254	15.9994	38.1024	29.9761	40.2418	13.3192	21.2253	19.1519	31.2797	30.6251	27.6905	17.7294	17.6945	16.0555	31.9931	27.6039	28.0833
Atg4a	4.10758	4.58339	4.26557	3.72522	5.76917	4.98329	2.61807	4.00555	4.09401	3.89119	3.91221	4.06495	4.64751	4.67477	4.6182	4.51165	4.43249	4.25078
Atg4b	10.8676	14.7677	12.5167	12.12	11.0036	12.0947	11.2755	17.0512	14.8193	8.76935	8.94695	8.75166	13.8618	13.5075	14.1212	8.71263	8.63206	9.2693
Atg4c	3.25585	4.18447	3.92579	5.10044	5.49276	5.47243	1.91727	3.89096	2.70097	5.41931	5.1422	4.86199	4.1137	3.73356	4.19171	6.13224	6.3186	5.65302
Atg4d	9.29718	12.2476	9.77561	10.8714	8.86594	10.8432	10.3798	18.1181	16.8799	8.09077	7.65435	8.73479	11.7478	11.4279	11.4484	7.13348	9.19592	7.68319
Atg5	11.153	10.5883	13.6139	28.0847	27.2185	29.2756	8.59959	15.8192	11.9241	20.0962	22.626	21.0754	14.9903	12.3693	13.3118	24.5157	24.652	23.1551
Atg7	5.3575	8.36711	6.62277	14.3059	14.1485	12.9976	5.16777	10.9067	7.85713	9.73033	10.1703	10.7571	10.1116	8.03461	7.61216	12.3183	13.5757	12.0108
Atg9a	10.6931	13.5369	11.5875	23.9524	18.5435	22.5132	9.22184	15.2982	12.891	18.8552	17.5687	20.1434	16.8484	15.0925	16.7202	19.2482	19.2112	19.2715
Atg9b	0.776801	0.512817	0.485869	0.115634	0.0293557	0.0792214	1.75663	1.86793	2.52317	0.0685207	0.0743871	0.0773769	4.25702	5.54388	5.85528	0.0644144	0.0447359	0.0479796
Athl1	10.9326	15.6013	11.7129	15.4183	11.5312	14.7261	8.60007	15.7471	14.7915	12.8146	12.7115	13.025	13.7723	10.5791	14.3134	10.3574	9.41536	10.9296
Atic	13.7225	15.2922	16.3541	10.7862	11.8427	10.9658	20.8241	31.1499	25.1429	9.90693	9.75928	7.79822	27.3795	29.4533	26.9382	12.1355	10.3312	10.5347
Atl1	0.847134	1.04224	1.02889	0.155118	0.536346	0.39852	0.527613	0.774023	0.659289	0.481361	0.395728	0.654081	1.05656	0.933675	1.2917	0.732968	0.62277	0.475703
Atl2	12.9779	12.1475	12.2732	27.9685	23.5176	29.3639	10.5821	16.4698	12.4299	24.1764	22.4095	16.5089	14.5286	8.3218	10.0661	26.8077	29.2111	31.2682
Atl3	17.7685	16.3247	20.2708	18.1904	20.3906	20.8709	11.337	20.688	17.2104	21.5959	21.195	16.2879	27.3937	17.2081	22.5072	26.9641	26.0691	26.331
Atm	2.36688	3.00797	2.33149	1.12923	1.35179	1.3975	1.95236	3.18683	3.05456	1.57775	1.34328	1.21364	3.23129	2.42128	2.47794	1.08288	1.35606	1.43023
Atmin	7.69285	9.49156	7.09698	2.57421	2.306	2.34138	5.39179	8.23193	7.24666	2.44957	2.56353	3.03216	9.03307	7.23321	8.3932	1.9681	2.08592	2.11628
Atn1	15.9789	18.9671	17.5943	5.92875	4.3486	5.15755	11.7658	23.5561	21.2496	4.9899	5.47414	6.19574	22.6622	19.7377	21.963	5.15642	4.77444	4.91847
Atoh1	0.488766	0.479301	0.735241	0	0	0	0.352186	0.394056	0.463305	0	0	0	0.276229	0.0398925	0.0557608	0	0	0
Atoh7	0	0	0	0	0	0	0	0	0	0	0	0	0	0	0	0	0	0
Atoh8	2.21965	2.64269	2.60491	11.9352	6.88293	9.52747	2.42197	3.3401	3.022	3.49393	6.50705	8.02908	2.79558	3.27213	2.67826	2.99351	4.67025	4.62193
Atox1	98.3283	143.138	100.822	259.051	233.713	256.928	93.0353	176.129	179.528	179.979	185.031	280.794	187.151	194.752	207.418	167.309	193.748	176.916
Atp10a	2.81175	4.50082	4.95242	0.0278274	0.0734107	0.0656653	3.7607	6.74522	5.95296	0.117251	0.112051	0.0793131	8.11686	7.37308	7.41348	0.187272	0.0923564	0.0964355
Atp10b	2.32403	2.53328	2.00168	0	0	0	1.19057	2.89187	1.89332	0.00872587	0	0	2.63478	1.59925	2.31589	0	0	0
Atp10d	2.41651	3.43003	3.84295	1.11871	1.48309	1.12249	3.47458	4.34001	4.50328	1.61499	1.43056	1.49157	5.53948	4.90728	5.47798	2.33795	2.57586	2.74806
Atp11a	12.9347	15.6892	15.9615	4.07246	3.8842	4.12809	7.89813	13.8293	12.1474	3.37867	4.28273	3.09373	15.6837	10.3682	12.7741	4.13431	5.6529	3.8956
Atp11b	10.7116	10.4655	11.9158	6.27009	9.05701	8.00952	7.89522	13.462	10.478	9.1223	8.27633	7.76859	16.4019	9.81223	14.3301	9.00766	9.01813	8.90823
Atp11c	4.26384	2.10003	4.22607	16.1953	35.4891	23.3915	1.96285	3.30706	2.00965	33.045	26.6269	16.5425	5.56514	2.18132	2.74115	40.8236	40.0447	33.8559
Atp12a	0	0.0388897	0.013727	0	0	0	0	0	0	0.0155228	0	0	0.0660217	0.0710393	0.0712553	0	0	0
Atp13a1	11.0527	13.2648	11.9961	11.9812	10.3758	9.66683	15.9246	20.2617	17.0068	9.3754	8.96129	9.34209	20.2811	19.5529	20.3925	10.0394	9.91466	10.5872
Atp13a2	19.5779	18.4929	17.4231	7.44213	6.0413	7.41315	17.1866	13.8196	18.7046	7.43036	8.58676	8.43849	19.6294	30.6011	28.9805	7.0262	7.70577	7.50511
Atp13a3	14.5268	11.3293	14.8279	18.1435	27.4687	23.1566	10.6708	14.8663	12.0011	28.9907	26.2815	21.8146	18.2893	10.7002	13.1507	28.3978	30.5805	27.9298
Atp13a4	0.0703334	0.038281	0.0956258	0.0186621	0	0	0.0343759	0.0422475	0.0459595	0	0	0.0171331	0.0914451	0.125174	0.0942188	0	0	0.013527
Atp13a5	0	0	0.012563	0	0	0	0.0158615	0	0	0	0	0	0	0	0	0	0	0
Atp1a1	305.53	345.246	241.308	65.574	68.4346	63.4015	197.804	398.696	256.31	78.5895	65.19	58.3465	344.274	210.795	285.022	68.8925	79.7914	81.7114
Atp1a2	5.95145	10.0849	8.43066	0.0543719	0.0749138	0.110823	3.12165	5.8615	5.06328	0.179627	0.123556	0.249967	6.80942	2.8874	4.11653	0.438496	0.259264	0.352073
Atp1a3	1.25475	6.04059	2.03156	0.0351173	0.040391	0.0120115	0.991722	2.53461	2.07461	0.0786329	0.109162	0.212776	2.34284	5.87233	3.25	0.248725	0.384962	0.24767
Atp1a4	0.0786736	0.241047	0.341661	0	0	0	0.0808374	0.0503064	0.323406	0.0181569	0	0.0200848	0.0985799	0.0413676	0.112802	0	0	0
Atp1b1	280.963	323.788	252.388	26.8697	24.0506	26.7454	129.317	287.378	209.202	28.4988	26.3625	23.3462	281.855	126.256	182.576	31.097	27.0737	30.9244
Atp1b2	2.58398	2.92404	5.38	0.25639	0.0649141	0.234822	1.42035	5.4318	3.75063	0.217973	0.499299	0.382988	7.2161	3.07267	5.03646	0.404998	0.209725	0.28895
Atp1b3	30.6761	35.4621	38.5247	16.9623	17.5529	17.4152	38.9463	74.3117	67.4611	17.3241	16.7716	20.6928	63.8148	68.9583	63.3646	17.4591	17.4724	17.7127
Atp1b4	0	0	0	0	0	0	0	0	0	0	0	0	0	0	0	0	0	0
Atp2a1	0.0579285	0.0737316	0.016033	0.0399016	0.0152144	0.027003	0.0992811	0.0725315	0.088461	0	0	0.0394839	0.172387	0.120025	0.108626	0	0	0.0323146
Atp2a2	67.6133	64.128	65.8039	39.6736	54.9457	37.2536	45.865	74.3342	51.6183	37.1065	32.2072	33.8112	73.772	62.0493	61.5352	47.7688	52.465	52.7849
Atp2a3	11.0647	14.4897	22.5871	0.455995	0.124718	0.347256	10.4225	25.4026	20.3978	0.475264	0.339193	0.453026	54.4714	22.4545	47.5055	1.04798	0.967475	1.5599
Atp2b1	10.3047	10.6129	12.2341	5.65307	5.14036	5.65334	7.47104	11.6527	9.01098	6.30526	6.04117	5.00971	16.6033	12.8606	14.5972	6.49149	6.65151	6.41902
Atp2b2	0.128825	0.0837347	0.301784	0.725723	0.0876149	0.518157	0.070964	0.338587	0.164497	0.344438	0.487669	0.538924	0.149227	0.0411075	0.0701412	0.753098	0.826835	0.672266
Atp2b3	0	0	0.0343746	0	0	0	0.01414	0.0517354	0.0254108	0	0	0	0.013649	0.028546	0	0	0	0
Atp2b4	4.99522	3.99374	8.01248	1.31258	0.580378	1.18136	3.98937	9.89872	6.61377	1.10072	1.58215	1.52374	10.6094	7.05949	5.88688	1.64619	1.44617	0.923971
Atp2c1	21.8696	27.8145	20.8388	9.78895	10.5017	10.382	14.0274	26.9122	18.3	10.7298	9.2258	8.39799	33.368	21.1784	28.2823	10.0978	10.9954	10.3813
Atp2c2	3.15708	4.92392	2.2549	0	0	0.014248	2.88534	2.40414	3.75618	0	0	0	1.60279	2.29514	1.20988	0	0.0165637	0
Atp4a	0.0416077	0.0324858	0.0686612	0	0.0163947	0.0591585	0.0430088	0.0531262	0.0970172	0	0.0166275	0	0.0631801	0.0656115	0.0296764	0.0710593	0.0833135	0
Atp4b	0	0	0.0383308	0	0	0	0	0	0	0	0	0	0	0	0	0	0	0
Atp5a1	259.847	348.449	252.483	485.761	479.559	479.041	291.923	505.588	402.25	414.451	385.342	374.483	381.133	326.396	359.057	397.711	355.663	370.771
Atp5b	378.409	478.275	362.539	707.914	685.139	748.576	456.563	798.316	682.974	627.144	604.801	659.7	505.868	463.981	484.139	577.963	502.449	554.131
Atp5c1	120.647	150.931	125.462	193.612	214.647	231.358	116.242	222.056	190.623	184.899	181.035	204.056	175.487	134.52	156.219	187.031	167.432	181.334
Atp5d	163.247	214.881	152.976	291.053	245.884	298.012	217.65	345.621	340.101	193.737	214.893	296.653	201.05	200.812	202.893	205.899	194.133	203.453
Atp5e	185.771	290.693	203.609	468.781	393.653	502.276	279.995	507.384	458.255	320.044	341.687	488.847	289.489	299.26	305.938	254.198	254.359	275.438
Atp5f1	83.8228	104.363	78.8992	178.982	177.626	200.886	96.0629	162.762	138.426	164.071	161.476	175.724	127.612	105.494	107.975	163.907	146.13	158.552
Atp5g1	111.774	154.997	112.783	302.678	258.127	326.926	167.943	235.241	211.341	227.454	240.192	349.285	126.691	173.168	144.794	209.062	192.417	217.447
Atp5g2	179.828	256.495	192.848	232.042	179.242	229.935	247.159	427.141	406.72	177.95	195.91	269.596	283.478	298.292	326.39	155.439	173.093	183.248
Atp5g3	278.165	290.222	294.245	553.63	591.686	594.917	356.837	559.086	498.999	549.436	542.047	583.594	410.861	345.551	345.752	505.633	441.763	499.002
Atp5h	167.578	254.982	167.691	262.411	228.587	270.911	205.412	343.011	304.775	192.712	212.207	288.367	220.091	208.825	209.238	187.785	184.268	193.487
Atp5j2	169.07	268.009	178.147	391.257	340.261	417.327	229.222	403.49	389.394	252.455	259.646	417.12	256.14	264.651	269.16	246.762	223.609	226.506
Atp5j	112.996	166.558	112.652	209.049	198.605	227.555	121.801	219.502	182.178	187.487	185.623	231.526	165.157	132.829	148.419	159.002	155.837	190.693
Atp5k	182.141	356.548	190.816	596.089	465.129	635.89	320.198	630.556	583.403	364.98	403.138	661.738	296.81	303.016	301.109	362.732	286.964	331.917
Atp5l	194.807	270.715	199.13	319.038	319.96	350.16	242.526	413.042	394.317	297.441	304.288	404.899	287.462	269.687	271.32	254.188	249.51	274.491
Atp5o	137.017	196.676	140.061	258.054	240.465	263.871	203.565	329.065	317.136	190.025	203.931	277.345	211.084	214.413	219.277	186.455	166.086	190.301
Atp5s	3.83587	4.44515	3.89178	2.84177	2.34523	3.14049	1.6034	3.36788	2.94422	2.28714	2.92453	3.74413	4.80563	2.33245	3.21803	2.32847	2.50123	2.90872
Atp5sl	8.25565	10.3951	7.67255	14.1908	9.5604	13.4765	6.8052	13.6115	12.0085	10.6389	11.8888	12.9091	10.2413	8.56245	10.3746	11.7067	9.58068	10.2637
Atp6ap1	41.584	53.8396	46.6366	33.219	31.4875	31.2595	43.9765	79.7793	66.7246	32.8334	33.0004	35.4868	61.0143	59.9853	59.2516	30.1656	32.9809	33.1905
Atp6ap1l	0	0	0	0	0	0.0496021	0	0	0	0	0	0	0.0650669	0	0.0940424	0	0	0
Atp6ap2	29.2592	26.3972	29.9133	12.5331	13.5612	13.9693	17.8104	30.0783	24.1618	18.3857	19.9138	15.7817	37.1347	21.4147	30.4317	17.0579	19.1487	19.3761
Atp6v0a1	13.6054	17.8107	13.1729	15.6091	14.3266	16.2521	10.2785	17.5481	15.1504	11.7874	12.5478	13.1787	16.9872	14.9576	17.6095	15.651	12.5248	13.196
Atp6v0a2	10.606	12.1209	11.988	8.62249	9.15063	8.89158	10.2262	17.5771	14.7635	7.57724	7.16396	7.30297	18.7502	13.9379	15.4554	6.65187	7.08598	7.07454
Atp6v0a4	0.870225	2.99075	1.62848	0.0702211	0	0.0155619	0.764176	1.3945	1.07906	0.138682	0.0167507	0.0430429	9.62562	3.86176	7.46504	0.019308	0.109672	0.0175536
Atp6v0b	66.8077	87.9597	64.6676	44.3465	44.9031	49.6858	61.6417	85.514	88.3365	47.322	44.3986	54.7599	82.0016	87.853	82.5491	40.3104	44.2093	42.8257
Atp6v0c-ps2	0.00172054	0.000546785	0.0017498	0.00052385	0.00448503	0.000912217	0.00073707	3.68769	2.81725	4.15217	0.0211105	0.00251005	0.159733	0.00265737	0.00437943	2.60904	0.00248835	0.00441903
Atp6v0c	131.556	166.283	120.403	128.528	132.196	129.776	121.928	208.809	197.736	120.776	119.365	156.121	174.077	196.653	169.908	113.676	118.234	126.702
Atp6v0d1	35.2091	44.1025	39.3919	39.0749	42.7512	44.8755	29.6387	55.9871	48.9693	42.7741	41.6885	47.7402	57.9068	50.1654	54.6712	34.3268	32.938	36.2848
Atp6v0d2	0.57525	0.37614	0.638167	4.49983	0.191325	3.20053	0.668567	2.20254	0.448791	6.45406	6.06599	2.62239	1.35015	1.53165	0.959018	8.34252	4.31211	4.00372
Atp6v0e2	12.2465	17.501	14.0306	7.26302	10.0409	8.25436	9.95054	20.422	17.5283	4.99247	4.88491	8.78892	14.8288	9.31935	11.4134	7.39318	5.16783	5.16569
Atp6v0e	63.0582	74.0728	62.3312	33.1058	37.0305	37.0209	44.1923	78.3455	70.0479	39.6544	41.6929	47.486	94.5444	74.0127	94.7002	32.5474	36.7179	37.1967
Atp6v1a	19.8125	21.9659	20.3017	12.3147	15.2912	13.1062	12.6668	23.8876	18.7776	18.254	15.0289	11.8758	28.3208	20.0694	22.3297	14.9803	15.718	15.0459
Atp6v1b1	0.0700074	0.242886	0.231634	0	0	0	0.0362808	0.267801	0.0322732	0	0	0	0.176083	0	0.0999641	0	0	0
Atp6v1b2	30.097	30.9521	28.7018	15.9949	13.1544	17.4736	26.5075	45.5267	33.2485	18.9466	17.5568	19.5409	40.0192	37.9166	38.2293	15.372	18.0898	16.0489
Atp6v1c1	15.1325	18.0159	15.824	11.8315	15.5139	13.7766	14.1135	22.1756	18.6982	16.0666	13.7659	13.3606	23.2108	18.0055	19.2155	15.6125	14.398	15.6399
Atp6v1c2	0.0414518	0.189959	0.139845	0.0893544	0.033814	0.0611498	0.0425111	0.16005	0.148142	0	0	0.0431636	0.0839076	0.216945	0.354732	0.0354638	0.0340536	0
Atp6v1d	17.2752	21.8546	20.8652	14.7716	16.5594	17.2704	15.0802	26.7625	25.9592	16.6503	15.6453	18.2358	24.9851	19.2012	23.6845	15.6096	14.8549	16.3523
Atp6v1e1	44.6047	59.0922	42.3888	50.3306	48.6544	52.1097	37.6078	66.2406	58.2759	49.6328	47.4296	50.1198	52.4552	42.496	49.6076	40.3479	37.3009	41.6018
Atp6v1e2	0	0	0	0	0	0	0	0	0	0	0	0	0	0	0	0	0	0
Atp6v1f	62.0933	92.0848	70.6944	65.8943	64.614	66.5554	69.7693	112.382	105.982	51.8353	63.8304	74.1224	85.3818	88.3276	77.5138	50.6584	57.5957	51.0274
Atp6v1g1	31.3607	42.2613	39.8105	32.3203	31.8366	38.4326	35.2117	56.6674	54.8952	35.1531	37.3962	49.0845	53.4924	46.1675	48.8743	39.2689	35.442	31.4507
Atp6v1g2	1.41175	1.91759	1.38765	0.803077	1.14264	0.774758	0.502095	1.66695	0.991599	0.403191	0.620389	0.946283	1.58619	1.63266	1.82851	0.964903	1.01285	0.822391
Atp6v1g3	0.279229	0.228153	0.196035	0	0	0	0.0419669	0.0539824	0.0384196	0	0	0	0	0	0	0	0	0
Atp6v1h	19.118	19.9577	21.2223	17.2324	26.4127	19.4367	13.9075	25.8937	19.287	18.5231	17.9351	15.8466	23.3091	17.4057	22.2014	21.6633	22.8955	20.3337
Atp7a	3.33012	3.17136	3.49621	1.00871	1.19969	0.931082	1.81776	3.19976	2.30668	1.41699	1.16269	0.852705	5.02185	3.30321	4.39158	1.28619	1.35088	1.1849
Atp7b	9.76021	10.6825	7.7503	6.8459	5.29225	5.51276	3.41084	7.6581	4.36117	8.17815	7.79543	6.03912	8.25811	2.39923	5.5358	5.92975	7.70238	7.06493
Atp8a1	9.86495	11.0009	8.74394	0.928916	0.704405	1.22463	3.59095	6.26233	3.90803	2.69344	1.6898	1.16963	8.14556	3.09	5.17297	2.88507	1.65903	2.34501
Atp8a2	0.316258	0.407198	0.279152	0.019558	0	0.039445	0.162124	0.498639	0.359064	0.0165093	0.0143493	0.0370648	1.02031	0.577048	0.921122	0.0153245	0.0145601	0.0148306
Atp8b1	15.1349	14.4342	13.3675	5.23782	8.10721	5.49335	8.531	15.1565	10.9114	10.6955	9.11082	11.6451	10.9937	6.16379	7.86189	8.98537	12.2068	9.79383
Atp8b2	3.88392	5.98603	7.21669	0.691424	0.394667	0.476895	4.1966	8.20159	8.52295	0.760986	0.912175	0.979187	11.7671	11.1396	11.8333	1.14965	0.658874	0.968642
Atp8b3	0.0289665	0	0.0119593	0	0	0	0	0	0.0264971	0	0	0	0	0.0296899	0.0405139	0	0	0
Atp8b4	0.190634	0.181706	0.377701	0.239863	0.864986	0.382318	0.522013	0.76826	0.615147	0.335948	0.405854	0.563598	1.19328	1.18533	1.52204	0.528874	0.413037	0.513667
Atp8b5	0.203316	0.378738	0.410496	1.531	0.781993	1.36992	0.239473	0.388156	0.0797296	1.37651	1.73596	1.53014	0.100599	0.091594	0.0205124	1.48093	0.843827	1.08416
Atp9a	50.0972	66.1561	51.0984	31.6566	31.2801	31.9639	36.5928	61.4891	51.0831	31.6166	29.0174	33.8373	56.3955	37.5207	52.1727	24.6266	26.7432	28.5978
Atp9b	6.30994	6.77906	6.90024	6.73982	6.40085	6.75729	5.34863	8.78567	6.70272	6.83942	6.41473	5.98558	10.3015	6.97466	9.61576	6.81761	6.36624	6.71459
Atpaf1	5.47904	6.15452	6.66794	6.11611	6.78975	6.47299	4.51945	7.62659	6.67871	7.0797	7.37376	6.56981	8.72139	5.89669	7.61802	5.93522	6.47319	6.70553
Atpaf2	7.95592	13.2197	8.55975	13.4594	11.6881	14.0638	11.1463	19.129	17.0664	9.86329	9.5958	12.4954	11.3284	11.6668	10.609	10.3896	8.64449	9.46934
Atpif1	110.317	195.483	114.111	35.41	20.4742	34.8155	114.224	255.917	228.564	30.3855	34.3629	44.927	168.727	161.642	162.675	34.4972	33.9925	31.0693
Atr	1.87714	1.76343	2.43204	1.0399	1.83735	1.12413	2.39358	3.26646	2.78995	1.82337	1.77896	1.26971	3.53841	2.10188	2.57332	2.2954	1.94285	1.97216
Atraid	37.407	61.5	38.5355	61.8304	54.5215	65.9525	28.3292	54.6287	55.6087	56.6945	56.4563	68.8068	52.843	40.7015	49.317	60.6389	62.5319	70.8861
Atrip	2.70999	3.38467	3.3038	2.72344	2.74937	1.94668	3.18169	3.51959	3.69158	2.07227	1.76577	1.92624	3.46968	3.59931	3.42069	2.77802	2.19081	2.25264
Atrn	9.94702	10.1185	9.5665	14.619	15.5663	15.6135	5.55277	10.3382	7.3873	14.7563	13.1366	12.7363	9.78103	6.24856	8.75292	12.7415	12.8793	12.6369
Atrnl1	5.74616	7.02662	7.11159	4.82544	6.0427	5.08925	4.61788	7.84674	7.5343	5.61864	5.44842	5.05908	13.0908	7.76256	9.70433	5.53783	5.38299	5.95958
Atrx	7.32243	7.0277	8.68355	2.92248	4.29357	2.94255	4.28128	7.20143	6.02959	4.60737	4.29127	2.9687	12.5854	6.54501	9.62182	4.30743	4.96814	4.7791
Atxn10	38.2962	42.1566	35.5863	19.0529	23.2014	20.0607	28.0241	49.178	42.1642	19.7332	20.256	19.9962	45.5258	35.9821	39.5083	19.2394	20.0304	18.7985
Atxn1	1.46407	1.78332	1.88805	2.37029	1.8905	2.11463	1.25089	2.02631	1.41283	2.21608	2.65713	2.32931	4.67056	2.58913	3.16583	3.27184	1.70682	2.19738
Atxn1l	5.37187	7.20265	6.68691	4.16419	4.25255	4.38422	4.20453	8.42879	6.6417	3.66644	4.1012	4.25815	8.70177	6.96556	9.42524	4.15	3.65515	4.14506
Atxn2	6.25696	6.8767	7.13812	11.4396	10.2756	9.08931	4.96967	8.96414	6.2399	12.4206	11.5485	9.06532	9.16855	6.29459	7.13697	10.4262	9.94939	10.5817
Atxn2l	22.5323	23.0692	23.5883	14.8012	10.4962	9.32466	20.1692	33.5529	28.6515	12.2212	12.2031	12.8916	34.1535	33.8988	34.8845	13.6762	10.8213	11.816
Atxn3	5.48866	5.65617	5.73575	3.99277	3.63939	4.30827	3.34511	6.33552	4.96241	4.52765	3.86087	4.06442	7.55527	4.82439	5.83098	4.43926	3.85877	4.58808
Atxn7	4.83244	5.36701	5.28761	4.35844	2.96149	3.29966	3.60895	5.22999	4.50898	4.50633	3.96133	3.30973	7.09255	4.29712	5.6054	3.78545	4.05541	3.80272
Atxn7l1	3.17333	3.99269	4.09454	1.86338	2.19794	2.46053	2.75997	6.00946	5.09062	1.87847	2.0206	2.19802	6.87987	5.19546	6.04109	2.17797	2.14991	1.86308
Atxn7l2	1.07442	1.15943	1.36564	0.612971	0.428445	0.38135	1.15141	2.03044	1.61515	0.323762	0.441386	0.51605	2.38297	1.94718	2.0172	0.342294	0.54662	0.414287
Atxn7l3	12.3921	14.2328	12.4689	8.36473	8.29188	7.95362	12.4353	19.9026	18.0275	7.55586	7.95835	8.96189	18.501	17.4785	18.1179	6.14953	7.7961	7.52813
Atxn7l3b	28.2637	31.7315	30.3752	40.9054	34.4034	45.8266	18.1991	35.3048	25.0812	42.0676	43.2919	42.5356	35.1932	22.5506	26.3596	36.5119	36.9181	39.8289
Auh	13.5342	17.3739	11.9371	21.0773	21.524	21.2819	9.65402	16.8111	16.9054	19.1069	19.7609	20.0159	14.3263	12.1667	12.4533	17.6441	17.9784	17.7814
Aup1	50.2096	58.2541	51.1679	100.956	79.3047	97.4157	56.0589	84.5394	73.6941	64.7192	74.114	91.987	61.9557	73.6748	68.2547	77.8927	78.1768	79.7971
Aurka	0.392783	0.99621	0.618862	1.23916	1.08355	1.49998	13.2343	27.7928	19.9458	2.15438	2.49663	2.61753	10.0227	12.9373	14.5111	1.73836	1.2463	1.46249
Aurkaip1	37.0961	49.2859	40.6567	50.5817	49.8529	58.8796	43.4164	64.4552	66.2612	42.8635	45.1565	57.6146	48.3725	50.2683	50.5413	38.3489	37.9802	39.1638
Aurkb	0.347728	0.984134	0.715926	0.262751	0.0850598	0.664577	17.0773	32.2669	27.6006	2.52314	2.10285	2.30108	11.5677	15.4729	14.6577	1.17051	0.366915	0.472772
Aurkc	0.0594816	0.0886151	0.0493632	0.0623259	0.0944478	0	0	0	0.104517	0	0.0469329	0.0591116	0.0497376	0	0.162715	0	0.0477237	0.04824
Auts2	4.21565	5.90688	6.68463	0.033307	0.079929	0.0473071	3.49265	6.25636	4.80657	0.102053	0.0705625	0.0904548	7.63819	4.42638	6.26782	0.104016	0.0620313	0.169537
Aven	8.08604	9.51174	8.65758	9.18324	10.4085	10.3057	9.35966	12.3671	13.0169	8.79178	7.6176	9.79104	7.86305	10.2708	10.1161	7.82723	7.98453	7.72585
Avil	1.3357	0.688673	2.28365	0.0400375	0.0309057	0	1.25126	2.88004	2.85035	0.0361481	0.0470983	0.0200172	6.93295	5.57027	7.68172	0.0165998	0	0.0164283
Avl9	7.06853	6.66173	6.80737	2.13437	2.63756	2.7503	3.38539	4.84544	4.8566	3.28464	3.73378	2.73501	7.98639	3.63285	5.56892	3.57685	3.04752	3.43358
Avp	0	0	0	0	0	0	0	0	0	0	0	0	0	0	0	0	0	0
Avpi1	18.831	27.2992	16.9675	22.3743	16.1086	22.6672	26.6697	37.8074	40.8485	13.3861	14.2274	16.4776	28.0144	27.7392	34.8567	17.0719	19.0985	17.8188
Avpr1a	0.918211	1.39228	1.06257	23.1809	18.5677	20.9307	1.09968	2.7182	1.06058	12.9611	19.4176	17.0553	2.70394	0.473642	0.563041	34.0735	29.0372	34.5461
Avpr1b	0.0332118	0.0893146	0.0544132	0	0	0	0.0342372	0.04158	0.105238	0	0	0	0.0162437	0	0	0	0	0
Avpr2	0	0	0.176226	0	0	0	0.0676573	0	0.234788	0	0	0	0.126677	0.23778	0	0	0.0349123	0
Awat1	0	0	0	0	0	0	0	0	0	0	0	0	0	0	0	0	0	0
Awat2	0.458469	0.78603	0.496888	0.645567	0.720293	0.648258	0.749316	0.566107	0.69595	0.62503	0.618503	1.08783	0.434496	0.378468	0.214142	0.712472	0.236228	0.442623
Axin1	8.93512	12.873	10.7091	6.33198	5.85222	6.64746	8.64751	15.0129	13.2233	5.59375	4.82323	7.04914	11.5993	9.4748	11.9726	4.86685	4.91347	5.26256
Axin2	1.50275	2.90924	2.92016	3.3005	1.22429	2.95213	1.76192	3.23236	4.09739	1.97472	2.38536	1.49939	7.86754	6.34836	6.16874	2.13123	2.13072	2.51716
Axl	8.7339	15.1466	15.4937	7.33914	3.88422	5.6703	12.1111	23.3452	19.5741	11.0339	11.4926	10.6194	34.8535	30.0741	32.3541	7.91389	8.84417	8.03955
Aym1	0	0	0	0	0	0	0	0	0	0	0	0	0	0	0	0	0	0
Azgp1	45.7491	34.9032	41.001	623.231	731.854	673.494	28.9745	82.3143	26.2189	428.017	498.731	561.315	39.8412	7.8553	8.53649	662.613	660.613	714.652
Azi1	2.11127	3.47374	2.54826	1.54185	0.958688	1.05841	1.72469	3.56448	3.25829	0.869429	1.10541	1.44649	3.13566	3.07926	3.37908	1.12214	1.16763	1.06076
Azi2	16.2236	16.044	16.1471	12.5749	12.0763	13.0953	10.8528	19.0114	15.1838	14.9797	13.9874	14.6544	19.9884	15.1495	18.2378	14.2423	15.4599	15.4103
Azin1	24.0573	15.5726	23.6332	14.772	19.4101	18.9147	23.0344	31.1726	24.8504	27.8412	22.0509	15.6349	28.8636	20.1569	21.2341	26.2205	22.4256	20.6144
B020004C17Rik	0	0	0	0	0	0	0	0	0	0	0	0	0	0.0342912	0	0	0	0
B020004J07Rik	0	0	0	0	0	0	0	0	0.0361942	0	0	0	0	0	0.0557849	0.0329464	0	0
B020014A21Rik	0	0	0	0	0	0	0	0	0	0.0331747	0	0	0	0	0	0	0	0
B020018J22Rik	0	0	0	0	0	0	0	0	0	0	0	0	0	0	0	0	0	0
B020031M17Rik	0	0	0.0590193	0	0	0	0	0	0	0	0	0	0.0706134	0	0	0	0	0
B130006D01Rik	0.0263208	0	0	0	0.0236446	0	0	0	0	0	0	0.0272068	0.0259282	0	0.0394094	0	0	0
B130024G19Rik	1.44632	1.43224	1.89927	0.300203	0.129226	0.0856721	0.306613	1.3684	0.955703	0.244171	0.242527	0.228717	3.32048	1.61283	2.84584	0.766021	0.402238	0.559834
B130034C11Rik	0.213328	0.405148	0.395862	0.854604	0.140684	0.206556	0.163419	0.20605	0.432835	0.501042	0.346196	0.0539242	0.319401	0.281605	0.0767092	0.418545	0.309659	0.351838
B230118H07Rik	5.22054	6.84395	6.29052	5.09976	5.06911	5.18267	4.63383	7.12433	6.565	4.22107	5.36072	6.12564	5.52765	5.55185	5.78953	4.90811	4.49555	4.33076
B230119M05Rik	0	0	0	0	0	0	0	0.116034	0	0	0	0	0.08978	0	0	0	0	0
B230206H07Rik	1.38024	1.4663	1.06271	1.42257	0.979529	0.679067	0.978294	1.95253	1.34773	0.465079	0.824343	1.59964	1.81412	0.916063	1.54491	1.15534	1.24352	1.02401
B230208H11Rik	0.49569	0.258237	0.39557	0.782742	0.41609	0.299773	0.162579	0.218313	0.973622	0.473271	0.343001	0.355873	0.0866851	0.175402	0.425279	0.268729	0.50699	0.422236
B230209E15Rik	0	0.031308	0	0	0	0	0	0	0	0	0	0	0	0	0	0	0	0
B230209K01Rik	0	0	0	0	0	0	0	0	0	0	0	0	0	0	0	0	0	0
B230214G05Rik	0	0	0	0	0	0	0	0	0	0	0	0	0	0	0	0	0	0
B230216G23Rik	0.191624	0.0730034	0.0781062	0.0518095	0.0389433	0	0.149507	0.17839	0.21527	0	0.0371679	0.0472687	0.368068	0.199182	0.6028	0.0400139	0	0.115666
B230216N24Rik	0	0	0.185205	0	0	0	0.161501	0.102113	0.0727933	0	0	0.0799086	0.303591	0.696189	0.795916	0	0	0
B230217C12Rik	0.382181	0.664983	0.12408	0.0830675	0	0	0.561208	0.389765	1.27036	0.069277	0.300799	0	1.59499	1.39739	0.780899	0.32476	0.182191	0.0625842
B230217O12Rik	0.451794	0.2902	0.27903	0.41021	0.248515	0.167285	0.192238	0.191796	0.312617	0.351805	0.246374	0.11868	0.306485	0.274685	0.161294	0.362295	0.55628	0.351325
B230219D22Rik	13.5147	13.0856	16.6308	6.81755	8.77124	7.59573	9.75602	16.8107	14.3856	9.88727	8.70705	8.53864	23.7355	14.0985	16.7726	8.88941	9.24321	8.84065
B230312C02Rik	0	0.15815	0.0822706	0	0	0	0	0.0633934	0	0	0	0	0.147433	0	0	0	0	0
B230319C09Rik	0.0391407	0	0.160969	0.130724	0.0329864	0.029235	0.0819236	0.0502822	0.0723286	0.0732672	0.157112	0.0803325	0.116334	0.12559	0.112214	0.101022	0.159459	0.0326212
B230323A14Rik	0	0	0	0	0	0	0	0	0	0	0	0	0	0	0	0	0	0
B2m	367.713	505.314	539.016	1439.55	1385.76	1598.84	252.147	565.278	443.632	1307.48	1220.53	1460.4	528.95	464.941	416.767	1445.48	1332.9	1447.23
B330016D10Rik	1.13838	1.50962	0.968003	1.06786	0.653273	0.563144	0.623355	1.89714	1.258	0.944347	0.685266	1.06279	1.74514	1.09577	1.44879	0.572483	0.646935	0.853182
B3galnt1	0.954241	2.55314	2.36048	1.09658	0.534493	0.900454	1.22179	2.23338	3.24674	0.808113	1.04202	0.856916	4.52344	4.84369	4.88471	1.59487	1.59339	0.73695
B3galnt2	11.6302	11.7044	11.7085	6.68992	7.83275	5.99152	9.24553	11.457	8.82537	5.77375	5.32103	4.81034	12.7042	9.5112	9.95249	6.0876	5.96079	6.38324
B3galt1	0.576951	0.394915	0.58308	1.65483	0.837671	2.38155	0.346434	1.27094	0.329214	4.8357	5.58664	3.40185	0.631902	0.185284	0.338776	4.82164	3.7195	4.30354
B3galt2	1.02507	2.67408	1.50184	0	0	0	0.580075	0.829448	1.06827	0	0	0	0.750991	0.326983	0.244063	0	0.0150398	0.0149383
B3galt4	3.64888	3.27071	1.63235	0.279462	0.317661	0.381276	2.12098	2.97707	3.33526	0.374238	0.252864	0.234206	2.4527	3.16694	3.26156	0.308977	0.325644	0.269068
B3galt5	0.0884595	0.0939077	0.0845384	0	0	0	0.0933247	0.114615	0.165782	0	0	0	0.145708	0.0484413	0.0428207	0	0	0
B3galt6	1.48444	1.51916	1.82262	0.890441	0.574682	0.681035	1.92534	2.38791	2.35292	0.595418	0.722023	0.678086	1.72751	1.23427	1.75378	0.508293	0.727097	0.583052
B3galtl	2.26765	2.1413	2.24423	0.63725	0.609879	0.600556	1.74509	2.69553	2.78306	0.918739	0.820193	0.764992	4.95565	3.64441	4.53073	0.737477	0.615122	0.889452
B3gat1	0.0590502	0.0461815	0.0639066	0.0206005	0.015767	0	0.0204966	0.0498052	0.0365025	0	0	0	0.0393729	0.020739	0.0565832	0	0	0
B3gat2	3.27878	2.69429	3.71065	1.41183	1.47878	1.81686	2.14053	3.23551	2.89826	2.31631	2.43127	2.2245	5.54354	3.11591	3.10466	2.04335	2.63803	2.45328
B3gat3	19.1585	30.1376	20.5169	26.4662	21.9058	24.6966	17.5309	26.8269	30.4413	12.9858	18.7615	26.0805	22.7865	22.0121	20.8181	17.5531	19.2734	19.5601
B3gnt1	7.64916	12.6447	9.35071	15.8873	9.82678	14.1747	7.8982	13.9513	12.1504	12.1275	12.0117	13.6992	16.0725	13.008	17.4241	11.725	13.1508	15.3658
B3gnt2	11.964	13.3196	13.2071	6.48485	6.32605	5.64045	7.9099	16.5325	14.2425	6.28932	6.78464	6.21643	15.7611	10.6752	11.4309	6.10624	5.97623	6.0012
B3gnt3	2.76764	4.97297	3.80477	1.00892	0.743345	1.02189	5.6393	11.6594	10.363	1.0415	1.11621	1.18367	17.1092	10.4646	18.1701	1.24566	1.11536	1.35023
B3gnt4	0.400013	0.267499	0.232286	0.174061	0.260982	0.156637	0.41967	0.495051	0.261018	0.100904	0.0436173	0.0567363	0.222522	0.421339	0.0803583	0.0932921	0.175403	0.183798
B3gnt5	0.426631	0.500849	0.591907	0.0229996	0.017012	0.0304814	0.312914	0.704179	0.31114	0.0344416	0.0891674	0.0191831	0.424519	0.269861	0.327996	0.080095	0.0738456	0.0584078
B3gnt6	0.0353171	0.0881614	0.113821	0.0379158	0	0	0.0740611	0.0473932	0.102992	0	0	0	0.11093	0.077966	0	0	0.0280034	0
B3gnt7	0.346006	0.663892	0.233617	0.0297048	0.0223715	0	0.908765	1.60654	1.6399	0	0.0443182	0.0291742	1.29083	3.25922	1.84158	0	0.0891171	0.0714513
B3gnt8	0.936954	1.88605	2.13988	0.498206	0.323235	0.692562	0.938402	3.57132	3.38956	0.450943	0.865607	0.774269	3.49819	5.92584	4.94301	0.548406	0.542337	0.709847
B3gnt9	2.7208	5.95658	5.49528	1.86598	2.29197	3.06782	3.14387	7.12142	10.0011	2.0925	2.13031	3.71638	13.3623	10.3836	11.7608	2.42984	1.6287	2.18353
B3gntl1	2.26805	2.72635	2.38369	0.707763	0.751191	0.734382	1.39172	2.71043	2.20627	0.943392	1.33342	1.1993	2.5805	2.35459	3.28322	1.19304	1.02338	1.35273
B430010I23Rik	0.644134	0.704058	0.873718	1.05037	1.04199	1.92668	0.635846	1.20129	0.744802	1.54809	1.46875	1.63022	0.736658	0.726126	0.885658	1.39542	1.23543	2.07073
B430212C06Rik	0.135918	0.342255	0.329504	0	0.0440998	0	0.287305	0.6189	0.55732	0.0244124	0.0211384	0	0.294189	0.40365	0.392538	0.0462444	0	0.0448405
B430306N03Rik	0.0773746	0.197579	0.333187	0.609482	0.312904	0.730655	0.567028	2.18256	1.19551	1.1766	1.13279	1.11659	2.34615	3.69901	2.66918	1.10415	0.935177	0.76196
B430319G15Rik	0.0550996	0.0889497	0.165949	0.0428514	0	0.0436017	0.153316	0.220759	0.226558	0.0348349	0.0150371	0.0195029	0.188248	0.244202	0.164505	0	0.030431	0
B4galnt1	23.9294	26.1214	23.519	45.9575	26.9299	35.478	19.4442	28.9786	25.8556	35.755	41.7693	45.8182	36.8483	34.5246	40.0212	40.7359	50.0745	52.0392
B4galnt2	73.4696	122.639	55.8012	0	0.0138214	0.0491517	33.267	73.3772	49.3355	0.0151564	0.0260891	0	38.5891	15.5253	18.4923	0.111069	0.0133443	0.0400774
B4galnt3	1.77244	2.6521	1.96057	0.443777	0.746197	0.736131	0.597772	1.29945	1.50584	0.26575	0.280714	0.399834	1.27515	0.399535	0.634683	0.422102	0.447736	0.364321
B4galnt4	0.223538	0.260789	0.285413	0	0	0	0.413143	0.407894	0.515968	0.0188739	0	0.042123	0.539226	1.06785	0.661718	0.0697809	0.0328314	0.0348364
B4galt1	14.1066	18.7108	16.9097	11.3879	13.9217	12.5623	16.5959	26.9184	25.9466	18.0711	15.2537	16.1255	42.6398	38.16	39.0535	13.5089	13.524	13.2243
B4galt2	2.70026	3.89536	4.45406	0.237934	0.160512	0.103236	3.62058	5.32654	8.00998	0.10911	0.212938	0.491726	6.75933	7.2551	6.61941	0.249716	0.141604	0.253207
B4galt3	41.8865	45.445	28.0865	3.84159	3.18768	3.52376	20.251	32.8321	33.1516	3.44363	4.04934	4.38208	23.8573	19.6568	22.6152	2.71028	3.2758	3.68658
B4galt4	3.86057	5.09986	5.51259	0.608215	0.326813	0.518046	5.78713	2.95674	4.5962	0.498157	0.550271	0.666576	3.35457	4.52173	4.22379	0.511845	0.570544	0.516085
B4galt5	6.79086	7.67114	6.95506	7.3894	4.54281	6.0439	8.52771	14.4997	11.5003	7.31313	4.74142	4.96569	11.8213	14.127	11.9225	3.89415	4.68397	4.81373
B4galt6	21.3171	23.5501	22.1688	0.37128	0.240272	0.320703	13.8434	24.599	19.4411	0.851228	0.64069	0.581585	37.4098	18.4686	28.5351	0.668959	0.907939	0.662056
B4galt7	5.27346	8.50178	6.67138	4.88813	4.87194	4.04323	5.66101	8.69175	8.16156	4.092	4.70267	4.22523	7.44312	8.01508	8.4123	4.08639	4.40689	4.80668
B630005N14Rik	2.76579	2.28859	3.18124	1.48344	1.98306	1.74682	1.11251	2.20615	1.99238	2.3582	2.0908	2.12802	4.0703	3.19664	2.76236	2.20772	1.81662	1.99302
B630019K06Rik	1.43768	0.969109	1.15214	0.193445	0.0882822	0.21725	0.768158	1.18166	1.06166	0.306117	0.475561	0.317865	1.33303	0.761552	0.784011	0.347107	0.147032	0.253987
B830017H08Rik	0	0	0.116342	0	0	0	0.224983	0.275872	0.134221	0	0	0	0.0735141	0	0.104458	0	0	0
B930003M22Rik	0.68399	0.285485	0.276416	0.590037	0.148106	0.343234	0.177215	0.600091	0.167022	0.165688	0.289821	0.190857	0.283198	0.387029	0.945435	0.378941	0.431638	0.224901
B930018H19Rik	0.0378529	0.0619755	0	0	0	0	0.0401528	0	0	0	0	0	0.114186	0	0	0	0	0
B930025P03Rik	0.0221164	0.0525331	0.0363789	0	0.118228	0.1226	0.0231043	0.0288955	0	0.147073	0.199618	0.302719	0.0877102	0	0	0.371314	0.110676	0.296819
B930041F14Rik	4.78315	5.00203	4.37813	0.41892	0.443584	0.635634	5.96478	8.43126	9.87694	1.30975	0.945707	0.948009	8.28452	6.60227	7.91018	1.22591	0.744686	0.745188
B930059L03Rik	0.506159	0.54999	0.604374	0.287256	0.0446036	0.119266	0.227604	1.00321	0.300838	0.465007	0.178119	0.0572648	0.742893	0.342497	0.400099	0.281525	0.179903	0.233376
B930092H01Rik	0	0	0	0	0	0	0	0	0	0	0	0	0	0	0.0403083	0	0	0
B9d1	5.36927	11.0922	8.73412	0.675916	0.816147	0.848135	5.7844	12.4257	12.2156	0.603268	0.51753	1.22585	11.4815	9.08128	12.9908	0.793668	0.224928	0.538351
B9d2	3.85384	5.74773	4.03188	3.23823	3.07049	3.91794	4.73002	8.08087	7.85289	3.56549	2.828	3.87881	6.54045	8.51698	7.96864	2.54219	2.66434	3.14272
BB014433	0	0	0.0330874	0	0	0	0	0	0.0363715	0	0	0	0	0	0	0	0	0
BB019430	0	0	0	0	0	0	0	0	0	0	0	0	0	0	0	0	0	0
BB031773	0	0	0	0	0	0	0	0	0	0	0	0	0	0	0	0	0	0
BB123696	0	0.0245109	0.0254951	0	0	0	0	0	0	0	0	0	0.0315951	0.0341774	0.0458302	0	0.0259064	0.0521021
BB283400	0	0.0975332	0.0492181	0	0	0	0.0635125	0	0.0569406	0	0	0	0.122804	0.134169	0.0901279	0	0	0
BB287469	0	0	0	0	0	0	0	0	0	0	0	0	0	0	0	0	0	0
BB557941	0.076846	0	0.0633961	0	0	0	0	0.106844	0	0	0	0	0.15881	0.0904417	0.238945	0	0	0
BC002163	0.686261	0.926801	1.15083	0.930697	1.95467	0.902478	0.345593	2.51559	1.097	2.04426	1.48606	1.80632	1.69219	0.523665	1.77531	1.4549	1.64348	1.06949
BC003331	10.6061	10.7151	10.8889	6.34382	9.92851	8.03631	6.98454	10.5399	8.92018	8.89674	9.47272	8.62765	13.9819	7.78064	9.28256	8.66257	9.43086	8.42284
BC003965	5.33918	6.62128	5.76627	7.92423	7.47714	7.76544	6.35248	10.1107	7.75452	5.45652	6.00389	7.69971	6.83349	6.20316	5.54826	6.41251	6.53759	7.001
BC004004	18.3765	26.4241	19.1317	38.2173	35.0751	37.3488	19.1874	29.7521	30.5708	22.9267	27.4486	29.6986	21.9118	22.2612	24.0627	30.1825	34.4911	30.0813
BC005537	48.8453	51.9138	52.2701	44.2023	36.4795	45.6561	34.6908	66.8052	48.4308	54.7313	52.7238	41.641	74.7874	48.9056	57.1643	49.4305	53.0173	48.793
BC005561	0.77471	0.626575	0.756478	1.31614	1.29927	0.816597	0.642668	0.880846	0.717303	1.2663	1.18997	0.882014	0.897536	0.710232	0.799792	1.38693	1.72093	1.63054
BC005624	16.4264	25.0758	19.7107	14.3589	13.095	15.8229	14.0953	25.3704	22.8636	12.4295	14.1571	14.6204	19.8695	20.3313	21.0835	10.8725	10.7189	9.81973
BC005764	1.64505	1.58302	1.65438	0.498424	0.241756	0.378379	1.81921	2.55694	2.5822	0.625365	0.6101	0.518471	3.91915	3.6135	3.59331	0.873268	0.3992	0.72988
BC006965	0.0753364	0.0294382	0.155302	0	0	0	0.0782394	0.0481105	0.0348516	0	0.0610643	0	0.260349	0.203549	0.270915	0.0665424	0.0311011	0
BC016423	3.18309	2.71876	3.50433	1.48829	1.71031	1.68384	2.32573	2.68353	2.02027	2.01798	1.85114	1.50687	4.23744	2.55504	2.7053	2.06635	2.29075	2.13603
BC016579	1.19966	2.52092	1.32807	0.123281	0.0303889	0.0272348	1.71755	4.41257	2.3786	0	0.0279813	0	4.71783	1.9256	3.16668	0	0.0855489	0
BC017158	12.417	13.7068	11.7628	8.29985	7.2597	9.35828	8.89312	14.2554	13.6691	6.6758	6.92851	9.37733	15.8717	13.228	15.3651	8.38982	7.60017	8.29072
BC017643	7.50032	10.4991	9.05067	4.27478	3.97123	4.6052	7.69847	13.1963	10.5785	3.69651	4.08755	4.7454	16.8901	12.7236	14.997	3.9749	4.04295	4.11998
BC018242	2.95134	3.73556	3.32021	3.68095	1.98893	1.9561	2.86231	4.63322	3.76384	2.27104	3.24634	3.49612	5.47066	4.98404	4.73638	4.59125	3.28054	3.80471
BC018473	0	0	0	0	0	0	0	0	0	0	0	0	0	0	0	0	0	0
BC018507	5.42213	6.68792	6.71806	4.00044	2.807	3.27538	4.5666	6.83467	5.37328	2.91198	2.86944	2.85774	8.39989	5.79309	7.88792	3.37941	3.23387	3.64514
BC020402	0.868499	1.03834	1.13936	1.08364	0.860083	0.985473	0.839404	0.693912	0.885512	0.665966	0.876996	0.820853	2.32748	1.00506	1.55864	0.765614	1.04081	0.776784
BC021614	20.1452	40.9696	15.6238	40.8493	15.2417	35.7943	10.2269	17.1471	17.6202	42.1712	40.1802	44.67	8.49494	4.49981	7.94798	21.7647	22.2831	24.1411
BC021767	0.720811	0.737555	0.947706	0.487711	0.921956	0.420866	0.829108	0.921186	1.02777	0.420021	0.471809	0.562363	0.675631	0.468098	0.991577	0.427602	0.292124	0.162413
BC021785	0.299664	0.286537	0.258575	0.425988	0.465664	0.325886	0.222758	0.215346	0.169955	0.300641	0.308477	0.393415	0.295608	0.16323	0.0921518	0.250832	0.447019	0.207685
BC021891	5.48782	9.80065	8.61099	1.25303	1.05336	1.30099	5.17876	9.81101	7.98885	1.14533	1.16267	1.16424	11.2168	5.97684	10.3011	1.136	1.04046	1.27798
BC022687	2.57631	2.71015	2.74404	0.684446	0.456468	0.548586	1.86254	2.26813	2.95849	0.321437	0.248743	0.720826	2.65497	2.85416	2.52221	0.363779	0.531584	0.459356
BC023829	4.87741	7.9203	7.98503	9.70713	8.55903	11.0461	6.4684	8.25372	7.86241	8.31088	8.80086	9.64684	10.8263	9.01398	10.4633	9.48104	8.99017	9.83327
BC024139	0.403434	0.234794	0.237524	3.56854	2.37093	3.44523	0.0994115	0.387823	0.196129	2.93909	2.96234	3.41402	0.0656854	0.207676	0.130671	2.12462	2.06322	2.43426
BC024386	20.5191	10.7859	18.8748	249.974	129.33	136.122	11.6611	29.174	11.8726	183.636	211.075	196.851	11.4194	2.44982	2.48098	198.73	155.158	167.903
BC024978	2.79909	2.63296	3.40383	3.50523	3.37201	2.83664	1.73205	2.61751	2.49399	2.53549	2.62797	1.93027	3.46112	3.50808	3.11598	2.73493	2.79841	2.25386
BC025920	0.497546	0.644043	0.680613	0.47681	0.470819	0.43819	0.380439	0.916146	0.79495	0.694712	0.33929	0.50127	0.642183	0.768589	1.02063	0.546455	0.425881	0.411441
BC026585	3.42566	5.91907	4.25942	11.325	7.63002	10.6176	2.68013	3.30801	4.23906	6.6247	6.99871	8.2427	6.35971	4.17064	5.86324	7.58049	5.16	6.81618
BC026590	2.20991	2.21438	2.64877	1.54883	1.57019	1.64008	2.73319	3.89216	3.37004	1.20503	1.33745	1.07901	5.00796	4.45682	4.68236	1.47559	1.63136	1.53659
BC027072	0	0	0	0	0	0	0	0	0	0	0	0	0	0	0	0	0	0
BC027231	2.80536	3.0726	3.32345	2.15164	2.02527	2.20332	3.57081	5.03401	3.95027	2.19107	2.09176	1.96373	4.68228	3.67599	4.11685	1.98117	2.29579	2.22753
BC028528	2.65961	4.23547	4.91188	1.44122	1.85237	1.60606	3.18753	7.59446	8.6035	0.603458	1.37231	4.34826	11.4097	7.34441	10.9198	1.8511	2.29043	2.23546
BC029214	7.76841	15.8377	12.4601	58.6376	25.0475	48.2617	6.34484	10.6791	10.1625	10.1595	12.4392	16.3884	10.1484	6.96954	9.47499	35.1493	35.5297	19.8912
BC029722	20.6441	31.4398	21.9314	12.2035	9.5739	10.7769	18.9499	28.2701	29.4604	8.35559	9.04336	13.7461	22.7654	21.1884	21.9495	9.53697	8.52848	8.05528
BC030307	0.677709	0.56252	0.569273	0.886416	0.767147	0.680839	0.470526	0.739844	0.392215	0.752532	1.13706	0.672291	1.08339	0.494659	0.595374	1.02563	1.17787	1.00122
BC030336	3.17612	2.85087	4.70102	2.18089	2.64641	2.28925	2.27059	3.39963	2.88893	2.88627	2.48574	2.49642	4.9379	3.46223	3.99483	2.8994	2.72912	2.4189
BC030476	4.51804	4.28746	6.65388	0	0.0228074	0.0604771	5.01548	6.83441	5.75733	0.0247167	0.0857323	0.0811113	15.6968	6.41549	15.2615	0.0699849	0.0217929	0.0438968
BC030500	0.0499166	0	0	0	0	0	0.0518471	0.130898	0.0468025	0	0	0	0	0.0543625	0	0	0	0
BC030867	0.126778	0.312286	0.145527	0.0259218	0.09962	0.123479	1.79959	3.21991	2.82855	0.20651	0.376247	0.254619	1.32434	2.08686	1.6088	0.233773	0.0799872	0.0632088
BC030870	3.91098	5.63651	2.83451	0	0	0	2.27103	5.81856	3.57742	0	0	0	2.36306	1.23883	1.29011	0	0	0
BC031181	38.2447	56.8168	40.3134	57.0206	62.0518	63.5894	39.4772	63.9482	60.2035	42.4609	48.5463	62.7053	47.3507	45.8901	38.6762	54.9213	55.5722	51.1822
BC031361	0.523194	0.43341	0.515718	0.184571	0.264469	0.335022	0.208444	0.405372	0.305867	0.186509	0.234979	0.0946678	0.58758	0.394379	0.510758	0.204312	0.385044	0.121819
BC033916	0	0.178157	0.470282	0	0	0.0807747	0	0.57052	0.104988	0	0.0893145	0	0.566891	0.243117	0	0.0947411	0.179846	0.186116
BC035044	0.50045	0.506561	0.534356	0.749064	0.140229	0.228652	0.249625	1.41702	0.450355	0.481324	0.807311	0.850505	0.678947	1.38866	0.23115	0.280255	0.39016	0.401574
BC037032	0.152123	0.493129	0.275113	0.0189191	0.0141518	0.0385046	0.351576	0.781202	0.910401	0.0468848	0.0135585	0.0175501	0.605653	0.673065	0.585929	0.0145162	0	0.0279311
BC037034	8.56938	11.4216	9.95048	8.11767	5.58208	6.22064	9.19251	14.4232	14.7952	5.68436	5.14084	5.94317	16.6354	18.2098	17.7737	6.74056	5.93284	6.56019
BC037704	1.00892	1.30382	0.927918	0.894004	0.57283	0.422995	0.635853	1.2188	1.15338	0.405721	0.457474	0.503096	1.09794	1.27645	1.57671	0.677979	0.459708	0.333701
BC039771	0.247608	0.427921	0.203828	0.418158	0.309463	0.334395	0.15035	0.328131	0.100737	0.267131	0.0862172	0.259923	0.464336	0.472764	0.366943	0.214862	0.203723	0.295905
BC039966	0.158044	0	0	0	0	0	0	0	0	0	0	0	0	0	0	0	0	0
BC048403	2.15518	2.68802	2.48011	1.69326	1.5225	1.36204	1.76036	2.55491	2.6332	1.4433	1.38778	1.29626	2.63046	2.6965	2.07045	1.49444	1.56646	1.69205
BC048502	0	0	0	0	0	0	0	0	0	0	0	0	0	0	0	0	0	0
BC048507	0	0	0	0	0	0	0	0	0	0	0	0	0.15993	0	0	0.137754	0	0
BC048546	0.0811699	0.0750078	0.146303	0.204545	0.262393	0.254628	0.0423518	0.107675	0.0128975	0.437411	0.210938	0.530206	0.0822443	0	0	0.204306	0.44086	0.379704
BC048562	0	0	0	0	0	0	0	0	0	0	0	0	0	0	0	0	0	0
BC048602	0	0	0	0	0	0	0	0	0	0	0	0	0	0	0	0	0	0
BC048609	0	0	0	0	0	0	0	0	0	0.177634	0.30001	0	0	0	0	0	0	0
BC048644	0.361322	0.0451944	0.469698	3.57983	2.05146	3.50028	0.155548	0.331248	0.215883	2.56541	2.56723	2.5436	0.233642	0.0303123	0.0825368	3.34027	2.40451	3.26015
BC048671	0	0.0988	0	0.67341	0.258942	0.22893	0	0	0	0.400995	0.243286	0.250227	0.124431	0	0.181715	0.321626	0.446915	0.310523
BC048679	0	0	0	0	0	0	0	0	0	0	0	0	0	0	0	0	0	0
BC048943	0	0	0	0	0	0	0	0	0	0	0	0	0	0	0	0	0	0
BC049352	0	0.0642874	0.068292	0	0.0674749	0.0298719	0.0430089	0	0.0379775	0	0.0324268	0.0409985	0.241801	0.0437183	0.173628	0.178647	0.0990056	0.0339248
BC049635	0.119105	0	0.0989327	0	0	0	0.0407099	0.0518813	0.0373943	0	0.0333069	0	0.283947	0.129067	0	0	0	0
BC049715	0.0600262	0.0474859	0.100026	0.0719999	0.0539822	0.0958544	0	0.15661	0.0567869	0	0.150065	0	0.0605835	0.130753	0	0.110968	0.153106	0.0516627
BC049730	0	0	0	0	0	0	0	0	0	0	0	0	0	0	0	0	0	0
BC049762	0.258263	0.317952	0.213011	0.603905	0.530541	0.697802	0	0.104026	0.147447	0.615669	0.590881	0.488919	0.165987	0	0.117786	0.418979	0.199972	0.475843
BC051019	0.073803	0.0563286	0.0898731	0	0.0285693	0.0255064	0.150193	0.0904032	0.0332765	0	0	0	0.110869	0.18896	0.051833	0	0	0.0305613
BC051142	0.0339401	0.139576	0.0847826	0	0	0	0.040583	0.05102	0.0310077	0	0.0336467	0.0421788	0.0339009	0.0412807	0.0564289	0	0	0.0344118
BC051226	1.40175	1.14071	1.39553	2.37967	1.00748	2.13506	1.53582	0.889811	1.98657	0.452887	0.863511	0.701558	1.5403	1.22563	1.4434	0.577617	1.25549	1.08327
BC051537	0	0	0	0	0	0.0304061	0	0	0	0	0	0	0	0	0	0	0	0.0343151
BC051628	0.193233	0.0371925	0	0	0	0	0	0.0594825	0	0.0877751	0.0381898	0	0.048064	0.0494932	0	0.0835305	0	0
BC051665	0	0	0	0	0	0	0	0	0	0	0	0	0	0	0	0	0	0
BC052040	3.11558	4.17104	3.24016	2.17779	1.53458	2.87456	2.92033	6.9227	4.6261	2.29678	2.64658	3.24045	4.22608	3.57205	3.87817	2.50431	2.23024	1.97441
BC052688	0.339688	0.389976	0.716094	0	0.0478647	0	0.302903	0.531345	0.419604	0	0	0.0530433	0.640694	0.274744	0.656482	0.13628	0.127236	0.0417234
BC053393	0	0	0	0	0	0	0	0	0	0	0	0	0	0	0	0	0	0
BC053749	2.01811	2.95924	2.2515	0.956175	0.802337	0.712924	1.45518	3.73101	2.82093	0.618345	0.489386	0.473608	3.9809	3.75898	4.39896	0.612425	0.577253	0.788132
BC055111	0.031957	0.0708719	0	0	0.0509784	0.022505	0	0	0.0843678	0	0.0253609	0	0	0.063995	0	0.0269351	0	0
BC055324	0.610089	0.91911	0.952353	0.328795	0.492634	0.32372	2.69169	4.52468	3.49882	1.02568	0.650112	0.978255	2.25537	2.63242	2.44403	0.686183	0.416046	0.56125
BC055402	0	0	0	0	0	0	0	0	0	0	0	0	0	0	0	0	0	0
BC056474	44.9677	54.0426	48.0531	43.4704	44.451	51.927	46.372	73.375	72.7333	39.8823	40.3632	52.4874	53.4839	62.0004	55.3842	36.4013	40.876	38.7219
BC061194	0	0.109281	0.0371111	0	0	0	0	0.0590578	0	0	0	0	0.0927965	0.147716	0.065524	0	0.0373219	0
BC061195	0	0	0	0	0	0	0	0	0	0	0	0	0	0	0	0	0	0
BC061237	0	0	0	0	0	0	0	0	0	0	0	0	0.072782	0	0	0	0	0
BC064078	7.07571	10.8885	12.103	0.592215	0.435084	0.157005	3.4175	6.94399	8.14972	0.931329	0.724241	1.35166	7.08484	6.38022	6.60729	0.707779	1.05904	1.08481
BC065397	0.608554	0.660483	0.389787	0.34485	0.19843	0.320306	0.164878	0.357383	0.380412	0.256048	0.34962	0.259408	0.653589	0.445431	0.564442	0.256315	0.393124	0.375668
BC068157	0.274054	0.478224	0.323359	0.371825	0.075102	0.190955	0.101297	0.249557	0.288502	0.129407	0.172831	0.259672	0.296769	0.155605	0.240716	0.228112	0.210936	0.122096
BC068281	1.15526	1.12342	1.42981	2.17551	1.85288	2.20736	1.45983	1.50494	1.43821	1.96847	2.26553	1.53127	2.70736	1.52258	1.57827	2.06886	1.98736	2.15909
BC080695	0	0	0	0	0	0	0	0	0	0	0	0	0	0	0	0	0	0
BC089491	0	0	0.102601	0	0	0	0	0	0	0	0	0	0	0	0.0911373	0	0	0
BC089597	13.6156	7.90072	10.6318	152.14	11.5229	121.133	8.96985	20.926	5.11299	84.2145	98.4882	101.941	10.3144	1.20379	1.33783	126.339	111.553	100.192
BC094916	0	0.0753931	0.279444	0.232069	0	0.0385926	0.150922	0.250507	0.0450236	0.0455473	0.155823	0	0.0470972	0.104259	0	0	0	0.0402257
BC100451	0.0909132	0.219986	0.0998704	0	0	0	0.0301398	0.1819	0.210648	0	0	0.0304913	0.20953	0.409692	0.162214	0	0	0
BC100530	0	0	0	0	0	0	0.239868	0	0.459208	0	0	0	3.38938	2.95897	3.86049	0.867589	2.15442	3.78643
BC107364	0	0	0	0	0	0	0	0	0	0	0	0	0	0	0	0	0	0
BC117090	0	0	0	0	0	0	0	0	0.272576	0	0	0	0	0.317625	0.814159	0.251903	0	0
BC147527	0.412502	0.380612	0.371642	0.0433299	0.0319854	0	0.352151	0.805169	0.208371	0.104538	0.150686	0.077243	0.471501	0.48533	0.315239	0.16456	0.0924668	0.0931379
Baalc	0.0182609	0.014769	0.0445094	0.042204	0.0156472	0.0140082	0.0193802	0.0475845	0.0172753	0	0	0	0.143407	0.162567	0.133701	0	0	0
Baat	9.64259	4.05416	7.72379	106.526	128.953	114.007	4.40857	9.60151	4.33182	96.4017	83.5958	72.503	7.15466	1.27117	0.97944	126.269	130.818	110.925
Babam1	20.4513	28.4572	21.1497	32.8337	30.0263	35.0227	23.7786	39.478	36.9455	28.9241	30.3557	46.3325	29.1599	30.7971	30.6579	29.4799	31.5485	32.7438
Bace1	11.6722	14.9744	14.1151	9.55102	9.24413	8.98215	9.55189	17.8747	12.7756	8.68413	9.84692	8.87244	22.8433	14.574	21.0112	7.83307	7.78353	8.35202
Bace2	15.2426	17.637	14.2375	1.59061	1.26233	1.93224	10.8498	21.4798	18.9793	2.35835	2.26076	2.4644	19.3184	10.7879	12.7338	2.04255	1.78989	2.2218
Bach1	4.97629	4.68969	6.27509	4.5108	5.68004	4.21127	4.68584	5.70679	4.95803	7.29816	5.20651	4.92359	10.9109	8.53284	9.10783	5.16456	5.32159	5.64935
Bach2	0.658227	0.637647	0.958496	0.724045	1.29241	0.848806	0.426373	0.725421	0.627642	1.65334	1.50182	1.87417	1.00593	0.497332	0.654751	0.450168	0.650415	0.365083
Bach2os	0.163646	0.0325243	0.100369	0.42611	0.361524	0.44999	0.126544	0.266133	0.114898	0.780884	0.781356	0.819564	0.378536	0.620436	0.359813	0.335801	0.857947	0.385047
Bad	21.9745	29.3077	22.9711	14.4686	11.6924	17.3993	19.3633	32.553	34.7821	11.7936	13.2573	18.0351	35.3501	29.0459	32.7759	10.1593	11.9416	12.0176
Bag1	94.6328	137.713	105.722	47.2676	51.5707	51.3136	106.31	201.814	187.977	38.6885	43.2077	66.8382	123.559	90.6061	110.834	33.3577	37.9925	39.2574
Bag2	4.47025	4.49417	5.09063	0.973787	0.496768	0.995009	5.58635	6.47764	7.2783	0.411921	0.800515	0.721558	4.92191	6.12319	4.11913	0.648386	1.16798	0.435784
Bag3	11.9694	15.7086	13.2945	11.7878	12.1618	10.5333	16.5029	25.5997	20.0573	7.20953	5.91329	6.85684	28.7537	25.8662	27.0951	7.57762	8.3289	7.50937
Bag4	5.49763	6.86326	5.61797	6.92497	7.19269	7.32331	3.5229	5.31353	5.21468	7.85313	7.50281	7.90088	5.7143	3.92415	4.81415	6.25113	5.79601	6.01005
Bag5	6.85402	8.31034	8.66077	5.39094	6.04871	5.91889	8.47283	12.0418	11.7134	5.30279	5.40196	6.09391	10.5106	7.91142	8.21427	5.23345	5.66133	4.9764
Bag6	26.9704	35.2631	26.6382	23.6833	19.2931	20.4117	23.5837	45.8293	38.8303	18.3912	18.8877	18.2947	41.531	37.3485	40.8753	18.0252	17.668	17.8914
Bahcc1	2.65277	3.5596	2.75516	1.52664	1.01432	1.07044	1.38676	3.35941	2.74217	1.0167	1.13576	1.19471	4.48126	2.89348	4.00352	1.28209	1.02047	1.04714
Bahd1	4.31523	6.49828	5.18764	3.55549	2.58767	3.02356	3.80928	6.13318	4.74097	2.45975	2.45495	3.13548	6.42708	5.42797	5.37753	2.27118	2.68218	2.46334
Bai1	0.0116555	0.0453324	0.056512	0.0445765	0	0.0155133	0.0239679	0.0144386	0.0215177	0	0.0090604	0	0.0119137	0.0118711	0.0165192	0	0.0179258	0.0197599
Bai2	0.258585	0.93677	0.754029	0.0140813	0.0107089	0.019453	0.540351	0.79551	1.60425	0.0384405	0.022356	0	1.43301	1.24677	1.25509	0.0599678	0.0221501	0.0487083
Bai3	0.0124872	0.0195531	0.0618166	0	0	0	0.0131132	0.0162085	0	0	0	0	0	0.0270805	0	0	0	0
Baiap2	15.181	17.0432	15.8076	25.7031	12.3712	17.9539	12.4928	20.297	17.4667	9.85106	13.8919	12.9589	17.9258	15.2682	16.3758	18.3145	20.0299	19.7892
Baiap2l1	23.5051	29.7356	21.6059	4.33937	5.73116	4.52432	15.8967	27.3819	20.0449	4.44315	5.21891	7.22271	17.9053	12.1091	14.0873	5.78095	5.78791	7.50465
Baiap2l2	0.942949	1.38519	1.52169	0	0	0	0.882346	2.21129	1.3953	0.0331886	0	0	2.03938	1.29303	1.60855	0	0	0
Baiap3	0.135263	0.629565	0.43758	0.0752625	0.0226779	0.0307609	0.217753	0.38742	0.442908	0.013331	0.0582708	0.0610611	0.193974	0.139644	0.105476	0.0253737	0.0348688	0.0125364
Bak1	8.81123	12.3315	10.7786	8.32902	6.13132	8.7597	19.3573	34.0708	30.2124	6.54273	7.9007	9.00034	27.6133	35.2109	29.3838	6.84711	7.30946	6.95247
Bambi-ps1	0.184644	0.4942	0.352143	0	0.0517472	0.140818	0.319397	0.876608	0.874195	0.289358	0.0503091	0.198291	0.557743	1.20023	0.791093	0.0543429	0.0506718	0.0528121
Bambi	1.27798	1.81588	2.39547	0.86648	0.478811	0.677464	1.10735	2.14881	2.26538	0.444406	0.612	0.68439	3.05794	2.18101	1.95623	0.783269	0.608776	0.655103
Banf1	30.5698	43.5646	36.295	32.9026	29.4074	36.2664	67.6753	121.624	125.199	29.3474	29.2844	43.2934	61.9757	78.5317	82.1716	31.636	24.8711	26.3108
Banf2	0	0.256779	0.201106	0	0	0	0.165497	0.311328	0	0	0	0	0	0.750881	0.45951	0	0	0
Bank1	0.34453	0.889714	1.1605	1.04531	0.459465	0.639644	0.573868	2.31439	0.802107	1.31649	1.0934	0.990411	1.04422	1.4978	1.53334	0.994588	0.967811	0.64677
Banp	2.35198	3.21281	2.48902	1.38468	1.62478	1.55941	2.54405	2.37167	1.7858	0.757156	0.634192	0.757196	1.98232	1.77745	2.3028	0.541763	0.566896	0.79959
Bap1	8.78555	12.3064	10.968	10.5432	9.87509	10.1748	9.80477	16.7312	14.1516	8.88607	9.90176	10.0984	15.2274	13.2657	15.7562	8.37657	8.40389	8.51562
Bard1	0.300449	0.259676	0.442845	0.0172312	0.0253007	0.0687136	1.74381	3.50091	3.05159	0.295257	0.278894	0.212499	1.81567	1.80576	1.95018	0.216295	0.106211	0.144846
Barhl1	0.0242725	0.0389188	0.0184424	0.096441	0.0748333	0.0684357	0	0	0	0.0221094	0.0963525	0.203352	0	0.025763	0.0362151	0.144291	0.0381966	0.188191
Barhl2	0	0	0	0	0	0	0	0	0	0	0	0	0	0.0286917	0	0	0	0
Barx1	0.245088	0.670826	0.701203	0.184448	0.0478744	0.0877786	0	0.885236	0.629695	0.116662	0.102654	0.407284	0.682612	0.502218	0.540546	0.213838	0.20169	0.219833
Barx2	0.785493	0.531124	0.579726	0	0	0	0.745046	2.18114	1.6456	0	0	0	0.397901	0.676348	0.711352	0.0343491	0	0
Basp1	3.77033	7.37804	6.61559	0.751415	0.420156	0.75449	9.13549	18.3111	21.3388	1.59278	1.16636	1.90359	34.6483	44.6061	34.1389	1.57337	1.23157	1.47395
Batf2	0.727225	0.659907	0.50099	0.371274	0.323126	0.467838	0.272709	1.03225	0.917055	0.322364	0.437435	0.360273	0.869495	0.935924	0.665945	0.351874	0.319324	0.173557
Batf3	0.728675	0.788344	1.80008	0.210467	0.493197	0.43259	1.44183	2.07148	3.15976	0.48893	1.28876	1.50895	3.35641	6.03771	4.07209	1.31046	0.856593	1.18345
Batf	0.147073	1.14987	1.50018	0.585746	0.408203	0.56056	2.296	1.69601	3.66286	0.337063	0.410888	0.885218	3.37229	4.45139	2.9164	0.648064	0.647762	0.188021
Bax	19.763	29.1608	25.5389	18.7387	16.4583	17.4846	29.2654	48.772	55.4263	16.0078	16.9309	24.103	41.3813	45.6617	42.7797	16.453	15.0313	13.8586
Baz1a	2.36786	2.94512	3.10785	1.9251	1.86459	1.73638	4.28551	6.36332	5.25744	2.38874	1.55189	1.31036	5.66256	5.54378	5.30903	1.37601	1.95648	1.6477
Baz1b	11.6121	14.6273	13.8172	8.23635	8.59342	7.26977	13.9403	22.7138	18.8872	9.64155	7.20945	8.45638	19.4866	18.022	19.4904	8.50909	7.76265	8.87517
Baz2a	9.03093	10.7246	8.88458	6.9797	5.14466	4.88342	6.64285	12.1475	9.74871	5.03612	5.14158	4.89183	14.9114	11.6075	13.9542	6.20069	6.19401	5.47649
Baz2b	3.68655	4.35519	3.90314	1.34923	1.18568	1.04936	2.04	3.99986	3.12258	1.54739	1.51387	1.19877	5.91346	3.51958	5.06012	1.8259	1.36811	1.72435
Bbc3	1.52117	2.56283	2.36765	5.51606	3.46297	4.71914	0.628547	1.5986	2.13353	1.75414	4.54113	4.82125	3.4709	2.98655	3.02757	5.4988	4.4159	4.9007
Bbip1	5.77056	5.3862	6.01546	2.97027	3.32096	3.22855	4.78225	6.41216	6.71762	3.19117	4.56896	3.0877	7.02183	6.85364	5.36389	4.40554	3.81262	3.49763
Bbox1	7.39274	2.00306	6.93565	70.9936	85.9088	79.0553	2.86576	8.34203	3.89744	84.2679	78.4985	62.0183	4.86475	0.695313	0.710318	81.479	77.9693	86.5498
Bbs10	1.48026	1.26825	1.43904	1.57596	2.23124	1.8174	0.756518	1.27355	0.870056	1.68274	1.89761	1.59418	1.86598	0.922909	1.57723	2.16194	2.29654	2.38648
Bbs12	0.850219	1.11009	1.29538	0.0779303	0.0542102	0.152717	0.877425	0.9907	0.757513	0.512836	0.442087	0.265069	1.96287	1.06482	1.37291	0.612074	0.546814	0.520686
Bbs1	1.8983	2.76826	2.90044	0.6339	0.395615	0.550547	1.35346	2.86156	2.20741	0.498365	0.566193	0.737232	2.72874	1.85732	2.16156	0.493406	0.445574	0.519065
Bbs2	4.83676	7.16523	4.98082	0.927342	0.880246	0.821296	2.82477	4.0986	3.10298	0.963647	0.860236	1.15795	4.93275	2.66183	4.74636	0.901078	1.1815	1.1986
Bbs4	2.83393	4.1153	3.01803	1.13619	1.10374	1.47795	1.24078	2.13266	2.32484	0.932414	1.4307	1.44203	2.90037	1.83579	2.92613	1.26975	0.878302	1.08437
Bbs5	2.12915	2.74241	2.76716	1.22155	2.26284	2.00104	2.30183	3.82651	3.76901	2.26064	2.57591	1.5346	3.41182	2.70068	2.77836	2.00586	1.89433	2.13736
Bbs7	1.16755	1.83882	1.7979	1.49778	1.45299	1.71633	1.23976	2.28513	1.85761	1.68293	1.38941	1.65358	2.68071	2.03193	2.2683	1.50449	0.96965	1.91126
Bbs9	2.29689	3.9696	3.22148	1.84145	1.19294	1.48073	2.12017	3.42218	2.91159	1.58947	1.72519	1.91502	4.06115	3.10822	5.00818	1.34999	1.38357	1.501
Bbx	4.1905	4.19297	4.53333	1.3533	1.72772	1.74737	2.49405	4.14334	3.34254	1.8417	1.70331	1.51963	5.27806	2.88348	4.17627	1.60975	1.89218	1.72418
Bc1	0	0	0	0	0	0	0	0	0	0	0	0	0	0	0	0	0	0
Bcam	75.2191	100	76.1369	1.98374	1.09802	1.88886	56.1434	87.4566	75.4971	2.43639	2.30935	3.69829	41.4641	30.4556	36.708	2.53773	2.14099	2.3711
Bcan	0	0	0.0218542	0	0	0	0.0216408	0	0.0246454	0	0	0	0.0275267	0.0554142	0	0	0	0
Bcap29	6.36757	4.9647	7.38372	4.64775	6.60433	4.0554	5.23098	7.82468	7.91074	6.41188	5.41364	5.02093	11.3331	7.79751	6.70716	8.61725	5.14589	6.91661
Bcap31	58.7769	92.6908	74.0613	103.067	97.7103	102.506	63.3393	105.785	90.2566	90.7129	94.106	97.0027	87.3332	71.9404	79.3412	86.4595	82.6333	82.1623
Bcar1	13.588	19.556	14.0498	11.7603	10.455	10.5283	12.8279	20.8645	17.5083	9.86536	10.4178	11.2619	18.6301	14.4151	18.399	8.22825	7.59881	7.77815
[truncated: 2,451,976 more chars]
