# Supplementary material for: Single cell RNA sequencing reveals regional heterogeneity of hepatobiliary innate lymphoid cells in a tissue-enriched fashion
Source: PLoS One. 2019 Apr 25;14(4):e0215481. doi: 10.1371/journal.pone.0215481 (PMC6483339; doi:10.1371/journal.pone.0215481)
Supplement: S2 File — (ZIP) [file pone.0215481.s006.zip]

Archive with 3 entries (2 files):
- PBS and IL33 treated single cell gene expression matrix TPM value.txt
- __MACOSX/
- __MACOSX/._PBS and IL33 treated single cell gene expression matrix TPM value.txt
