# Supplementary material for: Single cell RNA sequencing reveals regional heterogeneity of hepatobiliary innate lymphoid cells in a tissue-enriched fashion
Source: PLoS One. 2019 Apr 25;14(4):e0215481. doi: 10.1371/journal.pone.0215481 (PMC6483339; doi:10.1371/journal.pone.0215481)
Supplement: S2 File — (ZIP) [file pone.0215481.s006.zip › PBS and IL33 treated single cell gene expression matrix TPM value.txt]

Gene	PBS_Cell_1	PBS_Cell_10	PBS_Cell_11	PBS_Cell_12	PBS_Cell_13	PBS_Cell_14	PBS_Cell_15	PBS_Cell_16	PBS_Cell_17	PBS_Cell_18	PBS_Cell_19	PBS_Cell_2	PBS_Cell_20	PBS_Cell_21	PBS_Cell_22	PBS_Cell_23	PBS_Cell_24	PBS_Cell_25	PBS_Cell_26	PBS_Cell_27	PBS_Cell_28	PBS_Cell_29	PBS_Cell_3	PBS_Cell_30	PBS_Cell_31	PBS_Cell_32	PBS_Cell_33	PBS_Cell_34	PBS_Cell_35	PBS_Cell_36	PBS_Cell_37	PBS_Cell_38	PBS_Cell_39	PBS_Cell_4	PBS_Cell_40	PBS_Cell_41	PBS_Cell_42	PBS_Cell_43	PBS_Cell_44	PBS_Cell_45	PBS_Cell_46	PBS_Cell_47	PBS_Cell_48	PBS_Cell_49	PBS_Cell_5	PBS_Cell_50	PBS_Cell_51	PBS_Cell_52	PBS_Cell_53	PBS_Cell_54	PBS_Cell_55	PBS_Cell_56	PBS_Cell_57	PBS_Cell_58	PBS_Cell_59	PBS_Cell_6	PBS_Cell_7	PBS_Cell_8	PBS_Cell_9	IL33_1_liver_Cell1_A1	IL33_1_liver_Cell10_C3	IL33_1_liver_Cell11_E3	IL33_1_liver_Cell12_G3	IL33_1_liver_Cell13_H3	IL33_1_liver_Cell14_A4	IL33_1_liver_Cell15_C4	IL33_1_liver_Cell16_D4	IL33_1_liver_Cell17_E4	IL33_1_liver_Cell18_F4	IL33_1_liver_Cell19_G4	IL33_1_liver_Cell2_B1	IL33_1_liver_Cell20_H4	IL33_1_liver_Cell21_A5	IL33_1_liver_Cell22_B5	IL33_1_liver_Cell23_C5	IL33_1_liver_Cell24_D5	IL33_1_liver_Cell25_E5	IL33_1_liver_Cell26_F5	IL33_1_liver_Cell27_A6	IL33_1_liver_Cell28_B6	IL33_1_liver_Cell29_D6	IL33_1_liver_Cell3_C1	IL33_1_liver_Cell30_E6	IL33_1_liver_Cell31_F6	IL33_1_liver_Cell32_G6	IL33_1_liver_Cell33_A7	IL33_1_liver_Cell34_B7	IL33_1_liver_Cell35_C7	IL33_1_liver_Cell36_G7	IL33_1_liver_Cell37_H7	IL33_1_liver_Cell38_A8	IL33_1_liver_Cell39_C8	IL33_1_liver_Cell4_A2	IL33_1_liver_Cell40_D8	IL33_1_liver_Cell41_E8	IL33_1_liver_Cell42_G8	IL33_1_liver_Cell43_H8	IL33_1_liver_Cell44_A9	IL33_1_liver_Cell45_C9	IL33_1_liver_Cell46_D9	IL33_1_liver_Cell47_F9	IL33_1_liver_Cell48_G9	IL33_1_liver_Cell49_A10	IL33_1_liver_Cell5_B2	IL33_1_liver_Cell50_B10	IL33_1_liver_Cell51_D10	IL33_1_liver_Cell52_E10	IL33_1_liver_Cell53_F10	IL33_1_liver_Cell54_G10	IL33_1_liver_Cell55_A11	IL33_1_liver_Cell56_B11	IL33_1_liver_Cell57_C11	IL33_1_liver_Cell58_D11	IL33_1_liver_Cell59_E11	IL33_1_liver_Cell6_C2	IL33_1_liver_Cell60_F11	IL33_1_liver_Cell61_G11	IL33_1_liver_Cell62_G11	IL33_1_liver_Cell63_A12	IL33_1_liver_Cell64_C12	IL33_1_liver_Cell65_D12	IL33_1_liver_Cell66_E12	IL33_1_liver_Cell67_F12	IL33_1_liver_Cell68_G12	IL33_1_liver_Cell7_E2	IL33_1_liver_Cell8_F2	IL33_1_liver_Cell9_H2	IL33_4_liver_Cell_1	IL33_4_liver_Cell_10	IL33_4_liver_Cell_11	IL33_4_liver_Cell_12	IL33_4_liver_Cell_13	IL33_4_liver_Cell_14	IL33_4_liver_Cell_15	IL33_4_liver_Cell_16	IL33_4_liver_Cell_17	IL33_4_liver_Cell_18	IL33_4_liver_Cell_19	IL33_4_liver_Cell_2	IL33_4_liver_Cell_20	IL33_4_liver_Cell_21	IL33_4_liver_Cell_22	IL33_4_liver_Cell_23	IL33_4_liver_Cell_24	IL33_4_liver_Cell_25	IL33_4_liver_Cell_26	IL33_4_liver_Cell_27	IL33_4_liver_Cell_28	IL33_4_liver_Cell_29	IL33_4_liver_Cell_3	IL33_4_liver_Cell_30	IL33_4_liver_Cell_31	IL33_4_liver_Cell_32	IL33_4_liver_Cell_33	IL33_4_liver_Cell_34	IL33_4_liver_Cell_35	IL33_4_liver_Cell_36	IL33_4_liver_Cell_37	IL33_4_liver_Cell_38	IL33_4_liver_Cell_39	IL33_4_liver_Cell_4	IL33_4_liver_Cell_40	IL33_4_liver_Cell_41	IL33_4_liver_Cell_42	IL33_4_liver_Cell_43	IL33_4_liver_Cell_44	IL33_4_liver_Cell_45	IL33_4_liver_Cell_46	IL33_4_liver_Cell_47	IL33_4_liver_Cell_48	IL33_4_liver_Cell_49	IL33_4_liver_Cell_5	IL33_4_liver_Cell_50	IL33_4_liver_Cell_51	IL33_4_liver_Cell_52	IL33_4_liver_Cell_53	IL33_4_liver_Cell_54	IL33_4_liver_Cell_55	IL33_4_liver_Cell_56	IL33_4_liver_Cell_57	IL33_4_liver_Cell_58	IL33_4_liver_Cell_59	IL33_4_liver_Cell_6	IL33_4_liver_Cell_60	IL33_4_liver_Cell_61	IL33_4_liver_Cell_62	IL33_4_liver_Cell_63	IL33_4_liver_Cell_64	IL33_4_liver_Cell_65	IL33_4_liver_Cell_66	IL33_4_liver_Cell_67	IL33_4_liver_Cell_68	IL33_4_liver_Cell_69	IL33_4_liver_Cell_7	IL33_4_liver_Cell_70	IL33_4_liver_Cell_71	IL33_4_liver_Cell_72	IL33_4_liver_Cell_73	IL33_4_liver_Cell_74	IL33_4_liver_Cell_75	IL33_4_liver_Cell_76	IL33_4_liver_Cell_77	IL33_4_liver_Cell_78	IL33_4_liver_Cell_79	IL33_4_liver_Cell_8	IL33_4_liver_Cell_80	IL33_4_liver_Cell_81	IL33_4_liver_Cell_82	IL33_4_liver_Cell_9	IL33_4_bile_duct_Cell_1	IL33_4_bile_duct_Cell_10	IL33_4_bile_duct_Cell_11	IL33_4_bile_duct_Cell_12	IL33_4_bile_duct_Cell_13	IL33_4_bile_duct_Cell_14	IL33_4_bile_duct_Cell_15	IL33_4_bile_duct_Cell_16	IL33_4_bile_duct_Cell_17	IL33_4_bile_duct_Cell_18	IL33_4_bile_duct_Cell_19	IL33_4_bile_duct_Cell_2	IL33_4_bile_duct_Cell_20	IL33_4_bile_duct_Cell_21	IL33_4_bile_duct_Cell_22	IL33_4_bile_duct_Cell_23	IL33_4_bile_duct_Cell_24	IL33_4_bile_duct_Cell_25	IL33_4_bile_duct_Cell_26	IL33_4_bile_duct_Cell_27	IL33_4_bile_duct_Cell_28	IL33_4_bile_duct_Cell_29	IL33_4_bile_duct_Cell_3	IL33_4_bile_duct_Cell_30	IL33_4_bile_duct_Cell_31	IL33_4_bile_duct_Cell_32	IL33_4_bile_duct_Cell_33	IL33_4_bile_duct_Cell_34	IL33_4_bile_duct_Cell_35	IL33_4_bile_duct_Cell_36	IL33_4_bile_duct_Cell_37	IL33_4_bile_duct_Cell_38	IL33_4_bile_duct_Cell_39	IL33_4_bile_duct_Cell_4	IL33_4_bile_duct_Cell_5	IL33_4_bile_duct_Cell_6	IL33_4_bile_duct_Cell_7	IL33_4_bile_duct_Cell_8	IL33_4_bile_duct_Cell_9
0610005C13Rik	0	0	0	0	0	0	0	0	0	0	0	0	0	0	0	0	0	0	0	0	0	0	0	0	0	0	0	0	0	0	0	0	0	0	0	0	0	0	0	0	0	0	0	0	0	0	0	0	0	0	0	0	0	0	0	0	0	0	0	0	0	0	0	0	0	0	0	0	0	0	0	0	0	0	0	0	0	0	0	0	0	0	0	0	0	0	0	0	0	0	0	0	0	0	0	0	0	1.44308	0	0	0	0	0	0	0	0	0	0	0	0	0	0	0	0	0	0	0	0	0	0	0	0	0	0	0	0	0	0	0	0	0	0	0	0	0	0	0	0	0	0	0	0	0	0	0	0	0	0	0	0	0	0	0	0	0	0	283.273	0	0	0	0	0	0	0	0	0	0	0	0	0	0	0	0	0	0	0	0	0	0	0	0	0	0	0	0	0	0	0	0	0	0	0	0	0	0	0	0	0	0	0	0	0	0	0	465.645	0	0	0	0	0	126.442	0	0	0	0	0	0	0	0	0	0	0	0	0	0	0	0	0	0	0	0	0	0	0	0	0	0	0	0	0	0	0	0	0	0	0	0	0
0610007P14Rik	0	0	0	0	0	0	0	0	0	0	0	497.334	0.706012	0	0	0	0	0	0	0	0	0	0	0	0	0	0	0	362.133	0	74.7229	0	0	0	0	1440.62	0	0	0	0	0	0	0	0	0	0	0	0	0	0	0	0	3.3895	0	0	0	0	0	0	0	0	0	0	0	0	0	193.515	0	0	0	0	0	375.554	393.532	0	0	0	118.863	0	0	0	98.8221	0	0	1.22831	0	0	1.07037	0	315.04	0	0	0	0	0	0	0	0	0	0	0	0	0	0	0	0	0	0	0	0	0.971893	0	0	0.685618	0	0	0	0	0	1041.58	0	0	439.157	76.981	0	522.851	0	0	216.716	0	0	0	0	0	0	0	0	0	0	0	0	0	0	0	14.7498	0	0	0	0	51.1531	1.18584	0	0	169.205	33.6765	0	0	1.47036	1.39071	13.9805	0	0	0	0	0	0	29.4275	2441.02	0	345.926	0	0	0	0	0	0	0	0	0	199.838	35.9265	34.884	5.18528	540.66	496.652	598.434	371.136	400.647	0	0	0	0	0	0	0	0	0	0	68.0892	116.306	0	0	51.8523	134.381	0	0	136.026	0	0	0	0	0	0	0	0	0	0	0	0	0	0	0	102	0	0	0	0	0	0	0	0	0	0	0	0	309.13	52.2764	0	0	0	0	75.7049	0	0	0	113.902	0	0
0610009B22Rik	0	0	0	2091.188	0	0	0	1096.49	0	0	2354.255	0	0	0	712.5520002	0	0	0	0	0	0	0	0	0	0	0	0	0	0	0	0	4361.93	0	0	2325.74	0	0	0	0	0	0	0	0	0	0	0	3.71045	0	0	0	0	5.45441	0	0	0	0	0	4.73444	0	0	0	0	0	0	1567.19	0	0	0	0	0	0	0	0	0	0	0	0	0	0	0	0	36.8465	0	0	0	0	0	0	0	0	0	1.10221	0	0	0	0	0	0	0	0	0	0	0	0	0	0	0	0	0	0	0	272.92	0	0	0	0	0	169.863	0	0	0	0	0	63.8717	0	0	0	0	0	0	0	0	0	592.633	0	0	0	0	0	0	0	0	0	0	0	0	0	0	0	0	0	0	0	0	0	0	0	0	896.602	0	0	0	0	0	0	0	0	0	0	0	0	46.66616	0	0	0	902.919	0	0	0	0	0	0	0	0	0	0	0	0	0	0	0	0	0	0	1.25589	914.803	0	0	0	0	0	0	1616.087	259.881	0	0	0	0	0	0	0	0	0	0	0	0	0	0	0	0	0	0	0	0	0	0	0	93.9772	0	0	0	372.288	0	0	0	0	0	0	0	0	0	0	0	0	0	0	0	0
0610009L18Rik	0	0	0	0	0	0	0	0	0	0	0	0	0	0	0	0	0	0	0	0	0	0	0	0	0	0	0	0	0	0	0	0	0	0	0	0	0	0	0	0	0	0	0	0	0	0	0	0	0	0	0	0	0	0	0	0	0	0	0	0	0	0	0	0	0	0	0	0	0	0	0	0	0	0	0	0	0	0	0	0	0	0	0	0	0	0	0	0	0	0	0	0	0	0	0	0	0	0	12.5083	0	0	0	0	0	0	0	0	0	0	0	0	0	0	0	0	0	0	0	0	0	0	0	0	0	0	0	0	0	0	0	0	0	0	0	0	0	0	0	0	0	0	0	0	0	0	0	0	0	0	0	0	0	0	0	0	0	0	0	0	0	0	0	0	0	0	0	0	0	0	0	0	0	69.2631	0	0	0	0	0	0	0	0	0	0	0	0	0	0	0	0	0	0	0	0	0	0	0	0	0	0	0	0	0	0	0	0	0	0	0	0	0	0	0	0	0	0	0	0	0	0	0	0	0	0	0	0	0	0	0	0	0	0	0	0	0	0	0	0	0	0	0	0	0	0	0	0	0	0	0
0610009O20Rik	0	0	0	0	0	0	0	0	0	1.27921	0	0	0	0	0	0	0	0	0	0	0	0	0	0	0	0	0	0	0	0	0	0	0	0	0	0	0	0	0	0	0	0	0	0	0	0	0	0	0	0	0	0	0	0	0	0	0	0	0	0	0	14.4743	2.12178	1.67388	0	0	5.78298	0	0	0	0	0	10.8106	0	0	0	0	0	0	0	0	36.0338	0	0	77.7468	0	0	0	0	0	0	0	0	0	0	518.77	0	0	0	1340.12	0	148.773	0	0	0	0	0	0	0	0	0	0	1.05328	0	0	0	0	0.342872	0	0	0	0	0	0	0	0	0	0	0	0	0	0	486.108	11.5875	0	0	0	0	0.653744	0	0	0	8.14665	0	0.484659	17.313295	0	0	31.200695	25.8238	0	0	0	0	0	0	0	1.61193	23.1816	0	215.934	67.24990046	0	0	0	0	0	1.33362	0	0.427109	0	0	0	0	0	1.02319	0	0	0.276164	0	0	0.365598	0.552044	7.62889	165.981	0	0	0	0	0	0	0	0	0	0	0	0	0	0	0	0	195.280302	0	0	0	0	0	0	0	0	0	55.6551	0	0	615.516	3.35223	0	0	0	0	0	0	0	0	0.350928	0	0	0	0	0	2.54766	0	0.135146	0	0	0	0	0	0	0	13.8835	0	0	0	0.160562	0	0	0
0610010B08Rik	9.36173	0	0	0	6.25974	1.964665	2.406346	0	47.508	0	0	6.07117	0	0	1.79485	0.2570481	0.502603576	0	0	0	0.1607645	0	0	0	0.1043846	0	0	0	0	1.394571	1.546257	0	0	0	0	0	2.829389	0.0738916	0.064921	0.3059117	0	0	0	0.712332	0	0	0	0	0.574653	0.111415	0	9.89035	0	0	0	0	0	0	0	0	0	0	0	2.52922	1.541729	0	0	0.159553	0	0	2.57559	1.63752	0	0	0	0	0	0.253008	0	0.975499	0.280855	0	0	0.752099	0.401704	0	0.334648	0.414722	0.2266392	4.112767737	0	0	2.598381	0	0	0	0	4.26483	1.701817	0.0810716	0.508392	0	0.086676	0	0	0	0	0	0	0	0	3.787209	0	0.0633785	0.1116446	7.9233	2.046855	0.1938067	0	0	0	0	117.1381	0.611688	0	0	0	5.27998	0	0	2.736197	0	0.1651871	0	0	0	0	0.1069358	21.2447817	0	0	6.44165	0.698504	0	0	0.883702	0	130.026	0	0.2882381	16.87047	0	0	0	0	0.944498	16.37202	0	0	2.507125	2.57708	0.1664507	0.2342586	0.1041951	0	0	0	6.33433	0	0	0	0.472637	0.1127575	2.321524	0.0992571	2.43929	10.107572	0	7.878568	0	5.08052	0.1022732	0	1.017124808	0.263488	2.272274	0.1746237	0	2.161603	0	6.57903	0.42986	0.0954009	0	0	0.874778	0.1332214	0	0.1588468	0	359.393	0	0	7.390633	23.73339	0.376152	0	0	12.09308	4.96959	2.356627	0	0	0	0	0.2625341	0	3.1852561	0.1234866	0	5.55206	0.0494278	0	0.0839284	0	2.635573	11.8997	0	0	1.20581	0.545197	3.6093	1.070906	0	0.440225	0	0.741989	0	0.1845949	5.14434	0.8371075	0	0	0	0	0.3729772	0.0454937	0.1927297
0610010F05Rik	0	0	0	0	0	0	0	0	0	0	0	0	0	0	0	0	0	0	0	0	49.4062	0	23.6598	0	0	0	0	0	0	0	0	0	0	0	0	0	0	0	0	0	0	0	0	0	0	0	0	0	0	0	0	0	0	0	0	0	0	0	0	0	0	0	0	0	0	0	0	1.00554	0	0	0	0	0	0	0	0	0	0	0	0	0	31.99213	0	0	0	0	0	0	0	0	0.244858749	0	0	0	0	0	0	0	0	0	0	0	0	0	0	0	0	0	0	0	0	0	0	0	0	0	0	166.1195474	38.3779	0	0	0	0	0	0	0	0	0	0	0	0	0	0	0	0	0	0	0	0	0	0	0	0	0	180.635248	0	0	0	0	0	0	0	0	0	0	0	0	0	0	0	0	0	0	0	0	0	0	0	0	0	0	0	0	0	0	0	0	0	0	0	4.464890625	0	0	0	0	0	0	0	0	0	0	0	2.11592	0	0	0	0	0	0	0	0	0	0	11.73906512	16.7216	0	0	0	0	0	0	0	0	0.0998942	0	0	0	0	0	145.95945	0	0	0	0	0	0	0	0	0	0.351332	0	0	0	0	0	0	0	0	0	74.1481	0	0	0	0	0	0	0	0
0610010K14Rik	0	35.2519	0	0	0	1.08736	2.00249	0	0	0	0	127.599	0	230.5509	0	5.24446	0	0	0	0	0	0	0	0	0	0	11.5664	0	0	0	0	0	0	0	15.1928	137.847	0	0	0	0	1205.43366	0	0	0	672.82445	0	0	0	0	0	0	0	0	0	0	0	0	0	0	0.915702	656.1355	51.7154	183.782	0	0.802143	0	0	0	0	0	0	0	58.93104	0	62.8154	0	0	0	0	0	330.046	56.2182	0	0	0	0	0	0	0	0	41.7828	0	0	0	0	0	736.388	0	0.725913	0	0	0	0	374.47622	0	0	0	0	0	478.051	0	162.695	229.873	753.79895	0	282.371	0.631369	0	0	0	0	1.39808	0	68.0768	0	0	343.15	5.28613	0	0	0	1.10382	0	1.15243	2.05065	0	3.51439	0	0	0	1.58241	0	0	0	321.406	0	16.36561	0	0	0	392.73078	0	0	209.07	0	0	0	1.4868	0	1.35246	46.4379	9.46082	0	0.860931	0	0	302.657	0	295.99468	3.04855	0	0	0	169.262	0	0	0.848041	0	363.675	0	0	258.0998	0	0	0.58979	390.785	139.729	0	0	0	0.483418	0	321.758	0	0	0	24.79415	0	22.6171	0	0	0	0	17.7637	4.10722	0	64.49159	0	71.9234422	0	0	0	0	0	0	0	0	0	0	0	22.9327	0	0	0	0	0	0	0	0	250.881	0	0	10.1243	0	0	0	59.6029	2.53827	23.55892	334.058	0	19.773	0	0	0	0	0	47.1737
0610011F06Rik	0	0	1736.9	807.533	8.33228	0	0	0	0	0	0	0	1.12591	1.47801	0	0	0	0	0	0	0	277.89	1.37293	0	0	4.16422	0	9.78069	8.05696	0	3237.76	0	0	0	643.489	0	758.043	0	0	3.84458	0	0	2400.53	0	0	0	0	241.414	0	0	0	0	0	0	0	0	0	7.27137	0	1760.33	0	0	0	0	0	454.852	0	0	0	0	0	0	0	0	0	0	0	1.42652	0	0	2.64983	15.9063	1.39036	0	0	0	0	1.70354	0	0	1.61176	0	0	0	1.35966	0	301.34	0	0	1.18309	0	1.39681	0	0	0	0	0	0	0	0	0	70.7411	0	1378.52	1.38696	0	0.993964	352.697	0	0	0	0	0	421.958	0	0	0	0	266.248	0	0	1.94787	0	0	2.02141	0	0	0	0	0	4.55261	0	801.153	0	0	0	0	2.2621	2.19189	0	493.022	0	135.839	12.4281	0	0	61.5698	3695.89	0	0	132.095	101.979	0	0	0	0	0.914192	0	0	1.58556	0	33.8222	0	0	0	5.96009	0	0	106.292	0	0	0	0	111.409	700.906	1.14487	93.9717	0	0	0	0	0	0.940579	0	0	0	0	0	0	0	0	133.423	1.09738	39.6555	7.27082	0	0	0	0	0	5.41463	0	0	1.32644	4.46409	14.3324	0	0	0.634804	0	0	0	2.69357	7.63434	0	0	0.865837	1.69852	0	0	539.32	0	1617.36	0	0	0	1768.86	0	0	2.06383	46.324	32.3571	184.108	2.80141	2.79479	0.957919	0	537.007
0610012G03Rik	0	0	0	0	0	0	0.627048	0	0	0	0	0	0	7.10513	0	20.2	0.943474	0	0	1.84901	0.724449	307.861	0	0	0	0	27.8116	0	0	0	8.17618	26.0752	4.28154	232.879	0	0	0	1.84607	0	5.66177	0	0	0	0	0	2.38846	0	44.8189	0.634586	0	0	3.86544	91.6687	2.94934	0	0	0	0	0	0	0	0	0	0	0	0.739077	0	12.3287	0	0	0	0	0	6.29872	0	0	2.4493	0	0	4.47359	0	40.2432	3.50791	0	3.8369	5.40338	0	0	50.64	0	0	0	33.6813	0	0	1.24057	0	0	0	0	0	12.5012	0	0	0	0	0	13.1169	0	0	0	0.995312	0	0	0.697406	0	0	2.68574	0	0	0	0	16.7079	11.8425	0	0	0	0	0.965045	0	43.1538	0.981607	0	0	0	0	0	0	0	0	0	0	1.15764	0	0	0	0	0	0	33.3658	0	0	11.2176	0	0	95.3859	0	0	0	9.33629	47.331	0	0	0	0	6.13598	0	1.01034	0	16.7422	268.89	0.856669	0	0	1.66253	0	13.3943	0.558126	0	0	37.0309	39.4836	0	0	15.4476	0	0	0	1.50914	0	0.578954	0.693468	3.30859	8.67611	40.4925	0	1.7187	0	39.6839	0	71.4051	0.475439	0	3.28233	16.3818	0	0.642824	0	1.68086	0	0	0.771915	0.403536	0	0.89223	0	0	0	1.89192	0	0	51.4094	52.3037	0.535577	7.12556	0	0	0	0	0.784083	0	0	12.2374	0.294017	2.13912	0	8.04976	0.865	4.70518	0	2.40911	0	0	0	0	16.6652	0	0
0610012H03Rik	0	0	0	0	0	0	0	0	0	0	0	0	0	0	0	0	0	0	0	0	0	0	0	0	0	0	0	0	0	0	0	0	0	0	0	0	0	0	0	0	0	0	0	0	0	0	0	0	0	0	0	0	0	0	0	0	0	0	0	0	0	0	0	0	0	0	0	0	0	0	0	0	0	0	0	0	0	0	0	0	0	0	0	0	0	0	0	0	0	0	0	0	0	0	0	0	0	0	0	0	0	0	0	0	0	0	0	0	0	0	0	0	0	0	0	0	0	0	0	0	0	0	0	0	0	0	0	0	0	0	0	0	0	0	0	0	0	0	0	0	0	0	0	0	0	0	0	0	0	0	0	0	0	0	0	0	0	0	0	0	0	0	0	0	0	0	0	0	0	0	0	0	0	0	0	0	0	0	0	0	0	0	0	0	0	0	0	0	0	0	0	0	0	0	0	0	0	0	0	0	0	0	0	0	0	0	0	0	0	0	0	0	0	0	0	0	0	0	0	0	0	0	0	0	0	0	0	0	0	0	0	0	0	0	0	0	0	0	0	0	0	0	0	0	0	0	0	0
0610030E20Rik	0	0	0.286473	0	0	3.65427	1.29224	1.11923	1.02918	0.712017	0.780912	0	0	0.219027	0	0.706504	0.561411	392.954	0	0.499807	0	0	0	0	0	0.526248	2.63897	4.10031	945.123	0	0	0.180221	0	0	0.744486	0.949276	0	0.223863	0.670525	0	0	0	0	0	0	12.9165	0.635301	0.52864	0.25525	0	0	0	0	0.70288	23.012	0	0	0	0.666517	0.303843	34.7597	0.135484	0.238689	0	0	0	0	0.316329	0	0.444476	0	0.439451	0	0	3.14582	0.192107	2.24753	0.203699	0	7.49937	0.226534	0.53646	0	0	0.521787	0	0.243975	0.249264	1.0175	0.578443	0	0.4816	0	0	0.216215	0	0.713373	0	0	0	0	0	319.185	0	0	0	0.43232	0	0	0	0	0	0	0	0	14.3589	9.49737	0.210935	0	0.522764	0	0.227655	64.587	0.600274	0	0	0	0.296391	133.668	0	0	3.99781	0	0	0	0	4.50253	0.180505	0	0	0.112084	0	0	12.3257	0	0.216383	0.243725	0	0	0	0.292536	0.494705	0	0	0	0	0	0	2.62378	0	0	0	0	0	4.36527	0	0	4.55392	0	1.44782	1.6963	2.52659	0	0	2.78218	4.35482	0	0.398364	0	0	0	0	5.23622	0.128799	1.5426	0	14.1322	0	0	0.872857	0	0	0	0	55.8633	0	0	0	0	0	0	0	0.152594	14.512	2.28974	9.92569	0.177497	0	1.5511	5.41834	0	0.361252	0.237357	0	0	0.149102	0	0	0.765842	0	0.204365	1.7905	0.176132	1.12713	0	0	0	0	0	0	4.04704	0.133373	0.864844	0	0	18.7269	0.0924491	0	5.84236	0.449779	1.80756	0.153884	0.285259	14.0784	0	0.749486	0	0.027454
0610031J06Rik	2702.17	0	0	0	0	3927.13	0	1920.38	2.54153	0	0	0	190.747	0	0	0	0	0	0	0	0	0	0.6076	0	0	0	2.7418	0	0.358167	0	0	0	0	0	0	0	0	421.587	497.382	0	0	0	1.30782	0	0	17.7745	0	0	0	0	50.6427	0	1211.06	0	34.0129	0	0	0.651435	0	0	0	0	60.7497	0.5688	0	1.34562	0.50199	0.863022	0.570756	0	228.719	2.16623	169.857	0	0	0	0	0	0	0	0	0	0	0	0.435846	0	0	0	984.363	0	0	1823.42	1963.84	2108.12	0	0	0	0.96721	0	0	0.484749	1.40238	0	0	0	0	1330.92	0	0	0.79777	0	0	0	0	0	1.07449	0.460255	230.422	0	241.12	0	1.12522	0	0	0	4.80045	0	0	127.125	0	0	0	405.895	0	0	1.16817	0	0.932701	0	0	0	0.788796	27.2716	0	405.548	0	0.800288	0	0	0	0	110.315	76.6577	387.398	78.1969	246.037	0	69.8719	0	35.4949	789.325	132.262	0	0	0.409821	0	53.626	0.900956	0	0	957.404	0	0	1770.17	6.0177	0	0	0.504373	0	474.731	0	26.4287	0	4.56018	52.0018	0	29.4679	0	105.021	0	834.28	0	0	0	89.9029	0	0	14.1029	0	426.259	0	0	2239.05	0	0	0	0.627679	56.983	9.79507	0	1.79941	0	0.36712	0	0	0	606.311	76.0552	158.774	0	0	0	0	0.488848	0.921927	0	107.947	0	0	0	651.683	0	0	0	0	0	0	0	1033.22	1080.29	737.101	0	0	0.631705	0	0	0.374173	0
0610031O16Rik	0	0	0	0	0	0	14.0546	4.89596	0	0	1.03222	0	0	1.39539	0	0	0	1.35647	25.3686	0	0.70194	0	0	0	0	10.3914	5.7538	0	0	0	0.758379	0	0	0.710945	0	0	16.7024	0	17.5613	0	0	0	0	0	9.48585	0	0	34.2589	0	0	3.76308	0.991616	0.442542	0	0	0	0	0	0	11.682	0	0	0	0	0	0	0	0	0	0	0	0	0	0	0	0	0	0	0	0	0	0.749735	0	0	0	8.26203	19.1531	1.66914	0	0	0	0	0	0	2.75594	0	1.48614	0	0	15.4719	0	0	7.87351	0.628677	0	0	1.03043	23.9526	0	2.4675	0.751944	3.79425	0	7.95341	0	12.5822	0	13.8151	0	0	0	0	0	0	1.36365	5.16501	0.796566	3.4246	1.40137	0	0	0	0	0.98965	0	0	0	0	21.3532	0	0	5.06839	0	0	0	0	7.8046	0	1.08391	1.04265	15.9975	0	3.42386	10.5093	11.3402	0	0	0	20.1644	3.35222	7.68257	0	0	0	0	0	4.42372	0	3.636	9.10421	0	0	0	13.0001	3.31981	0.759295	0.590004	31.6906	0	0	6.86825	0	0	0	4.76741	1.17333	0	0	0	0.358248	0	0	11.517	14.1483	0	3.45475	0	12.5787	0	0	14.3812	0.754633	3.23546	0	0	0	5.35507	0	0	0	9.9557	32.9149	0	25.763	0	0.273831	21.1861	0.795013	2.5766	0	0	24.6845	0	5.59347	0	17.8248	0	16.784	3.90803	18.6195	2.33832	0.873065	14.5856	0.807136	0	7.2136	3.96609	22.2673	0	0	22.8922	3.47357	0	0	62.5697	0	0	0
0610037L13Rik	0	1220.01297	0	0	1.22291	0	0	1.26949	0	0	0	0	0	1.25837	0	0	0	0	2.60339	0	0	0	0	34.58810089	0	0	1384.10131	892.002	2019.22741	0	0	92.0949	0	0	0	0	0	0	0	2029.778	1.02975	0	1.24297	497.224	0.650858	0	984.031	0	0	0	0	0	0	1.46807	0	0	0	0	0	1705.6334	0	0	0	0	0	0	0	1.63312	0	0	0	0	278.79286	0	738.07108	0	0	0	0	0	0	98.7453	0	0	0	1809.0334	0	0	0	0	0	0	0	0	0	0	0.75162	0	0	0	0	0	0	0	0	0	0	0	0	0.872321	0	0	0	0	0	0	0	0	0	353.13141	0	2.48968	0	36.4437	0	0	0	0	151.65932	0	159.797	1.99502	716.214	0	0	0	0	0	0	0	0	0.869917	0	0	0	0	24.96553	0	3.83629	0	0	0	0	0	0	0	0	0	351.75238	0	43.8368	0	0	16.9817	0	0	149.69311	0	0	334.165	0	113.66986	0	0	0	177.9382	0	0	0	0	0	83.7374	0	0	721.23999	0	0	121.902	0	0	0	0	535.348	0	0	0	0	0	0	0	0	0.486882	0	144.4457	0	0	0	0	153.1627	0	0	0	0	0	0	0	0	0.419647	0	0	0	0.68139	183.0658	0	0	562.5268	0.430024	0	0	0	0	0.426307	0	0	0	1891.712	0	213.03	0	0	0	0	0	44.3665	0	0	0	0.342807
0610038B21Rik	0	0	0	0	0	0	0	0	0	0	0	0	0	0	0	0	0	0	0	0	0	0	0	0	0	0	0	0	0	0	0	0	0	0	0	0	0	0	0	0	0	0	0	0	0	0	0	0	0	0	0	0	0	0	0	0	0	0	0	0	0	0	0	0	0	0	0	0	0	0	0	0	0	0	0	0	0	0	0	0	0	0	0	0	0	0	0	0	0	0	0	0	0	0	0	0	0	0	0	0	0	0	0	0	0	0	0	0	0	0	0	0	0	0	0	0	0	0	0	0	0	0	0	0	0	0	0	0	0	0	0	0	0	0	0	0	0	0	0	0	0	0	0	0	0	0	0	0	0	0	0	0	0	0	0	0	0	0	0	0	0	0	0	0	0	0	0	0	0	0	0	0	0	0	0	0	0	0	0	0	0	3.27184	0	0	0	0	0	0	0	0	0	0	0	0	0	0	0	0	0	0	0	0	0	0	0	0	0	0.609046	0	0	0	0	0	0	0	0	0	0	0	0	0	0	0	0	0	0	0	0	0	0	0	0	0	0	0	3.80768	0	0	0	0	0	0	0	101.195	0	0	0	0
0610039K10Rik	0	0	0	0	0	0	0	0	0	0	0	0	0	0	0	0	0	0	0	0	0	0	0	0	0	0	0	0	0	0	0	0	0	57.4303	0	0	0	0	0	0	0	0	0	0	0	0	0	0	0	0	0	0	0	0	358.464	0	0	0	0	0	0	0	0	0	0	0	0	0	0	0	0	0	0	0	0	0	0	0	0	0	0	0	0	0	0	0	0	0	0	0	0	0	0	0	0	0	0	0	0	0	0	0	0	0	0	0	0	0	0	0	0	0	0	0	0	9.49976	0.832362	0	0	0	0	0	0	0	0	0	0	0	0	0	0	0	0	0	0	0	0	0	0	0	0	0	0	0	0	0	0	0	0	0	0	0	3.60735	0	0	0	0	0	0	0	0	0	0	0	0	0	0	0	0	0	0	0	0	0	0	0	0	0	0	0	0	0	0	0	0	0	0	0	0	0	0	0	0	0	0	0	0	0	0	0	0	0	0	0	0	0	0	0	0	7.11354	0	0	0.642651	0	0	0	0	0	0	0	0	0	0	0	0	0	0	0	0	0	0	0	0	0	0	0	0	0	0	0	0	0	0	0	0	0	0	0
0610040B10Rik	0	0	0	0	0	0	0	0	0	0	0	0	0	0	0	507.216	0	0	0	0	0	0	0	0	0	0	0	0	0	0	0	0	0	0	0	0	0	0	0	0	0	5.538	0	0	0	0	0	0	0	0	0	0	0	0	0	0	0	0	266.387	0	0	0	0	0	0	0	0	0	687.718	0	0	0	0	0	0	0	0	0	0	0	0	0	0	0	0	0	0	0	0	0	0	0	0	0	0	0	0	0	0	0	0	0	0	0	0	0	0	0	0	0	0	0	0	0	721.401	0	0	0	0	0	0	0	0	0	0	0	0	0	0	0	0	757.331	0	0	0	0	0	0	0	0	6.6647	0	0	0	0	0	0	0	0	0	0	0	0	0	0	0	0	0	0	0	0	0	0	0	0	0	0	0	0	0	0	0	0	0	0	0	0	0	0	0	0	0	0	0	0	0	0	0	0	0	0	0	0	0	0	0	0	0	0	0	0	0	0	0	0	0	0	7.68246	0	0	0	0	0	0	0	0	0	0	0	0	0	0	0	0	0	0	0	0	0	0	0	0	0	0	0	0	0	0	0	0	0	0	0	0	0	0	0	0
0610040F04Rik	0	0	0	0	0	0	0	0	0	0	0	0	0	0	0	0	0	0	0	0	0	0	0	0	0	0	0	0	0	1.6456	0	0	0	0	0	0	0	0	0	0	0	0	0	0	0	0	0	0	0	0	1.26685	0	0	0	0	0	0	0	0	0	0	0	0	0	0	0	0	0	0	0	0	0	0	0	0	0	0	0	0	0	0	0	0	0	0	0	0	0	0	0	0	0	0	0	0	0	0	0	0	0	0	0	0	0	0	0	0	0	0	1.73477	0	0	0	0	0	0	0	58.1014	0	0	0	0	0	0	0	0	0	0	0	0	0	0	0	0	0	0	0	0	0	0	0	0	0	0	0	0	0	0	0	0	0	0	0	0	0	0	0	0	0	0	0	0	0	0	0	0	0	0	0	1.69938	0	1.70212	0	0.384228	0	0	0	0	0	0	0	0	0	0	0	0	0	0	0	0	0	0	0	0	0	0	0	0	0	0	0	0	0	0	0	0	0	0	0	0	0	0	0	0.255672	0	12.242	0	0	0	0	0	0	0	0	0	0.594721	0.879416	0	0	2.03393	0	0	0	0	0	0	0	0	0	0	0.624337	0	0	0	0	0	0.822485	0
0610040J01Rik	0	0	0	0	0	0	0	0	0	0	0	0	0	0	0	0	0	0	0	0	0	0	0	0	0	0	0	0	0	0	0	0	0	0	0	0	0	0	0	0	0	0	0	0	0	0	0	0	0	0	0	0	0	0	0	0	0	0	0	0	0	0	0	0	0	0	0	0	0	0	0	0	0	0	0	0	0	0	0	0	0	0	0	0	0	0	0	0	0	0	0	0	0	0	0	0	0	0	0	0	0	0	0	0	0	0	0	0	0	0	0	0	0	0	0	0	0	0	0	0	0	0	0	0	0	0	0	0	0	0	0	0	0	0	0	0	0	0	0	0	0	0	0	0	0	0	0	0	0	0	0	0	0	0	0	0	0	0	0	0	0	0	0	0	0	0	0	0	0	0	0	0	0	0	0	0	0	0	0	0	0	0	0	0	0	0	0	0	0	0	0	0	0	0	0	0	0	0	0	0	0	0	0	0	0	0	0	0	0	0	0	0	0	0	0	0	0	0	0	0	0	0	0	0	0	0	0	0	0	0	0	0	0	0	0	0	0	0	0	0	0	0	0	0	0	0	0	0
0610043K17Rik	0	0	0	0	0	0	0	0	0	0	0	0	0	0	0	0	0	0	0	0	0	0	0	0	0	0	0	0	0	0	0	0	0	0	0	0	0	0	0	0	0	0	0	0	0	0	0	0	0	0	0	0	0	0	0	0	0	0	0	0	0	0	0	0	0	0	0	0	0	0	0	0	0	0	0	0	0	0	0	635.893	0	0	0	0	0	0	0	0	0	0	0	0	0	0	0	0	0	0	0	0	0	0	0	0	0	0	0	0	0	0	0	0	0	0	0	0	0	0	0	0	0	0	0	0	0	0	0	0	0	0	0	0	0	0	0	0	0	0	0	0	0	0	0	0	0	0	0	0	0	0	0	0	0	0	0	0	0	0	0	0	0	0	0	0	0	0	0	0	0	0	0	0	0	0	0	0	0	0	0	0	0	0	0	0	0	0	0	0	0	0	0	0	0	0	0	0	0	0	0	0	0	0	0	0	0	0	0	0	0	0	0	0	0	0	0	0	0	0	0	0	0	0	0	0	0	0	0	0	0	0	0	0	0	0	0	0	0	0	0	0	0	0	0	0	0	0	0	0
1010001N08Rik	6.43223	0	0	0	0	0	0	0	0	0	0	0	112.707	0	0	0	0	0	0	0	0	0	0	0	0	0	0	0	1.15837	0	0	0	0	0	2.90234	0	0	0	0	0	0	0	0	0	0	0	1.58742	0	0	0	0	0	0	0	0	0	1.46989	0	0	0	0	0	0	0	9.01574	2.34273	0	22.2824	0	0	5.7727	0	0	0	0	0	0	0	0	0	0	1.83451	0	0	0	0	0	0	0	0	0	0	0	0	0	0	0	0	0	0	0	0	0	0	0	0	0	0	1.06692	0	0	0	0	0	0	0	0	0	0	0	0	0	0	0	1.71962	13.3955	0	0	0	0	0	0	0	0	0	0	0	0	0	0	0	0	0	0	0	0	0	0	0	0	0	0	0	0	0	0	3.44479	2.58471	15.6582	0	21.5279	6.21272	0	0	0	0	0	0	0	0	0	0	0	0	0	0	0	0	0	0	0	0	2.24397	0	0	0	0	0	0	0	0	0	0	0	0	0	0	0	0	0	0	0	0	0	10.2843	0	0	0	0	0	2.45663	0	0	0	1.70925	0	0	1.17471	0.931524	0	0	1.11913	0	0	0	1.15722	0	0	0	1.44312	0	0	0	0	0	0	0.323458	0	0	0	0	0	0	0	0	0	0	0
1100001G20Rik	0	0	0	0	0	0	0	0	537.126	0	0	0	0	0	0	0	0	0	0	0	0	0	0	0	0	0	0	2846.68	0	0	0	0	0	0	0	2210.76	0	0	0	0	0	0	4.27079	0	0	0	0	0	0	0	0	0	0	0	0	0	0	406.258	0	0	0	0	0	0	623.624	0	71.781	0	0	0	0	0	0	0	0	0	0	0	0	0	0	0	0	0	0	0	0	9.38732	0	82.017	0	0	0	0	0	0	0	0	0	0	0	0	0	0	0	0	0	0	0	0	0	0	0	0	0	0	0	0	0	0	0	0	0	0	0	0	0	0	0	0	0	0	0	0	0	0	0	0	0	0	0	0	0	0	0	0	0	0	0	0	0	0	0	0	0	0	2899.41	0	0	0	0	0	3783.03	0	0	0	0	0	0	0	0	0	0	0	0	0	0	0	0	0	0	0	0	0	0	0	0	0	0	0	0	0	0	0	0	0	0	0	0	0	0	0	0	0	0	0	0	0	0	0	0	0	0	0	0	0	0	0	0	0	0	0	0	0	0	0	0	0	0	0	0	0	0	0	0	0	0	0	0	0	0	0	0	0	0	0	0	0
1110001A16Rik	0	0	0	0	0	0	0	0	0	0	0	0	0	0	0	0	0	0	106.19	0	0	0	0	0	0	0	0	0	0	0	0	0	0	0	0	0	0	2.05453	0	0	0	0	0	0	0	0	0	100.152	0.694688	0	36.2518	0	0	0	0	0	0	0	0	0	0	0	0	351.301	0.713655	0	0	0	0	0	0	0	12.4838	0	0	0	0	0	0	0	0	0	0	0	0	0	0	0	0	11.3436	327.886	0	0	0	0	0	0	0	0	0	32.9526	0	0	0	0	0	0	0	0	0	0	0	0	1.64267	0	0	0	87.0402	0	0	0	0	0	22.9881	0	5.63503	0	0	194.9545	0.940903	0	0	8.9682	0	0	0	0	0	0	1.16918	0	280.76212	0	0	0	0	0	0	0	0	0	0	0	0	0	83.7672	0	1193.47	0	0	43.01001	9.60617	0	0	0	0	0	0	0	0	27.6461	0	0	0	0	0	1.38556	0	0	9.93537	0	0	0	50.9479	2.48283	0	187.537	0	0	0	46.2591	380.354	127.94939	0	0	0	0	0	0	0	0	0	0	94.2489	0	0	36.7339	0.705511	0	0.674002	0.958869	89.89643	174.0366	91.2008	0	0	0	0	0	0	0	0	0	0	0	1.61591	0	0	0	0	0	166.43973	0	0	0	0	0	0	132.78777	0	5.26916	0	0	0	0	0	0	0
1110001J03Rik	0	0	0	0	0	0	0	0	1431.79	0	0	0	0	0	1117.59	0	0	0	0	0	0	0	0	0	0	0	0	0	0	0	0	3.59191	0	501	0	0	306.532	0	0	0	0	0	0	0	0	0	415.912	0	0	0	0	0	0	0	0	0	0	0	0	0	0	0	0	0	0	0	2.86467	0	0	0	0	0	639.749	0	0	2870.86	0	0	297.023	0	0	87.8135	7.68136	0	0	0	0	40.9736	2085.87	0	0	0	0	2813.43	0	0	0	0	265.133	0	0	0	0	3.33935	26.9166	0	0	0	761.588	0	0	0	0	0	0	0	243.427	694.457	262.563	0	0	0	0	6.87613	0	22.7619	0	0	0	0	0	0	0	0	0	0	0	0	498.49	0	0	0	0	0	81.7808	4.47495	0	0	0	0	0	0	108.971	0	0	0	0	0	0	0	0	39.1072	0	0	0	0	0	0	0	4.73228	0	91.2143	0	0	0	0	101.399	0	0	0	0	0	0	5.47573	2.61992	0	34.2472	116.609	0	0	0	0	0	0	408.902	0	0	0	17.2105	0	0	0	1097.9	76.6507	0	0	301.075	87.8968	806.397	0	0	0	0	1.85689	0	57.7077	0	0	128.649	104.001	0	6.40299	0	2.91945	0	0	0	0	76.8986	0	781.549	0	0	0	0	0	1.96334	0	0	0	0	0	0	0	60.1081	2.66114	0	463.271
1110002L01Rik	0	0	0	0.413785	0	0	0	0	0	0	0	0	0	0.268065	47.37510007	0	0	0.511849	0	0	0	0	0	0	0	0	3.2032	0	0	0	0	0	0	0	0	1.04469	0	0	0	0	0	0	0	0	0	0	0	0	0	0	0	0	747.7060002	0	0	0	0	0	0.941161	0	0	0	0	0	0	0	0	0	0	0	0	0	0	0	0	0.274865	0	0	0	0	0	0	0	0	52.8103	0	0	0	0	0	0	0	0.338832	0	0.263048	0.239879	0	0	0	0	0	0.269384	199.62	0	0	0	0	0.47115	0	0	0	0	0	0	0	0.896573	0	10.9041	0	0	0	0	0	0	0	0	0	0	0	0	0	0	0	0	0	0	0.518509	32.64580001	0	0	0.430744	0	16.9356	0	0	0	0	0	0	0	0	0	0	0	0	0	0	0	0	0	0	0	0	0	0	0	0	0	0	0	0	0	0	0	0	0	0	0	0	0	0	0	0	0	0	0	0.0167025	0	0.291922	0	0	0	0	0	0	0	0	0	0	0	0	0	0	0	0	0	0	0	0	0	0	0.148135	0	0	0	0	1.63057	0	0.120506	0	0	0	0	0	0	0	0	2.19578	0	0.185145	0	0	0	0.84649	0	0	0	0	0	0	0.112677	0	0	0	0	0.179355	4.3173	0
1110004E09Rik	0	0	0	0	0	0	0	0	0	0	0	0	0	0	0	0	0	0	0	0	0	0	0	0	0	0	0	0	0	0	0	0	0	0	0	0	0	0	0	0	0	0	0	0	0	0	0	0	0	0	7.49461	0	0	0	0	0	0	0	0	0	0	0	0	0	0	0	0	0	0	0	0	0	5.3322	0	0	0	0	0	0	0	0	64.9653	0	0	0	0	0	0	0	0	0	0	0	0	0	0	0	0	0	0	0	0	0	0	0	0	0	0	0	0	0	2.7527865	0	0	0	0	0	87.3814	0	3.549235	0	0	0	0	0	0	0	0	0	0	4.810121	0	0	0	0	0	0	0	0	0	0	1.1957719	0	0	0	0	0	0	0	0	0	0	0	0	0	0	0	0	0	0	0	0	256.058	0	0	0	18.9417	0	0	0	38.7077	0	117.341	0	0	0	0	0	0	0	0	0	774.511	0	0	0	0	0	0	0	0	0	0	0	0	0	0	0	58.0423	0	0	0	0	23.308907	0	0	1.7936396	0	0	0	0	0	0	0	0	0	0	0.5809173	0	0	0	0	0	0	0	0	1.1837353	0	0	0	7.46952	0	0	0	0	0	18.837933	0	0	0	0	92.8725	0	0	0	0	0	722.388
1110004F10Rik	938.7405	0	0	50.32824	0	0	0	0	1375.948	0	0	0	0	76.053	0	1.33004	0	0	1352.238	0	0	1.03327	0	0	29.04539	0.853301	372.815	0	0	0	0	0	0	0	0	0	0	0.787112	0	0	0	0	0	75.70777	0.653867	2.44342	0.542539	108.414	0	0	21.61045	0	0	0	0	0	0	0	0	0	0	0	959.8009	0	0.803364	558.6008	1.26832	0	0	240.0441	0	0	76.8437	0	2.91039	282.6671	0	0	0	0	0	65.79837	455.3804	1828.0058	0	0.966738	0	193.28712	0	0	0	479.97864	0	0	0	0	0	0	247.786	0	440.8681	0	0	0	0	0	0	0	0	0	0	690.834	0	0.68075	0	0	0	292.308	0	0	0	16.1171	1.37094	404.269	173.8481	6.48853	0	55.5373	566.8367	0	0	0	68.11031	1.02992	0	0	26.2171	403.408	2425.939	0	0	2.83305	1041.143	1.19432	654.187	0	1.80547	0	145.724	26.39793	0	121.6887	93.04281301	204.297	2.37398	664.4133	32.18743	0	1.11383	2.16107	0	0	0	0	0	23.408	119.853	0	1.18363	0	0	0	0	0	0	0	39.1997	6.48273	0.530955	229.21189	0.785621	0	31.1277	776.7464	40.44032	48.0702	102.387	11.1071	50.34243	4.04107	0	0	27.91942	0	0	0.90413	52.92399	0	58.64424	0	86.9961	0	0	233.2482	0	27.18495	640.6106	483.557	0	0	0	0	1.98337	0	144.14548	484.3144	0	92.72689	0	1.11942	0.604419	3.403182	183.5926	0	1.17158	37.019	0	0	0.394591	242.1046	0	285.56318	20.16402	0	0	6.97101	0	549.819	23.94117	101.00706	1.50896	0	3.10587	150.07	958.089	0.592601	8.9687	0
1110006O24Rik	0	0	0	0	0	0	0	0	0	0	0	0	0	0	0	0	0	0	0	0	0	0	0	0	0	0	0	0	0	0	0	0	0	0	0	0	0	0	0	0	0	0	0	0	0	0	0	0	0	0	0	0	0	0	0	0	0	0	0	0	0	0	0	0	83.6197	0	0	0	0	0	0	144.047	0	0	843.495	0	0	0	0	0	0	85.9968	0	0	0	0	0	0	0	0	0	0	0	0	0	0	0	0	0	0	0	0	0	0	0	0	0	0	0	0	0	0	0	0	0	0	0	0	0	0	0	0	0	0	0	0	0	0	0	0	0	0	0	0	0	0	0	0	0	0	0	0	0	0	0	0	0	0	0	0	0	0	0	0	0	0	0	0	0	0	0	0	2.16255	0	0	0	0	0	0	0	0	0	0	0	0	0	0	0	0	0	0	0	0	0	0	0	0	0	0	0	0	0	0	0	0	0	0	0	0	0	0	0	0	0	0	0	0	0	3.9445	0	0	0	0	0	0	0	0	0	0	0	0	0	0	0	0	0	0	0	0	0	0	0	0	0	0	0	0	0	0	0	0	0	0	0	0	0	0	0
1110007C09Rik	0	0	0	0	0	0	0	0	0	279.462	0	0	0	0	0	0	0	0	0	0	0	0	0	0	0	2.81699	0	0	0	22.1519	0	0	0	0	0	0	0	12.9108	0	0	0	0	0	0	0	0	0	0	0	66.8324	0	121.343	0	227.847	0	0	0	0	0	1047.5648	0	0	13.4932	106.839	0	393.96186	50.7201	0	111.041	0	0	0	175.496	0	2.90424	1.41661	0	0	0	0	0	0	0	0	0.980975	0	0	0	0	2.17165	0	1100.14	0	451.7688	0	0	486.85874	0	0	0	0	0	0	678.702	0	0	0	2.45345	0	1.81571	0	2.09188	0	216.08	52.9297	325.091	0	0	0	0	1295.66883	0	0	76.72042	0	0	0	0	9.95196	0	0	0	0	2.102	0	0	0	0	0	0	0	0	714.534	0	16.6106	0	0	0	0	0	86.4532	0	0	536.731	0	0	0	0	0	1.74611	3.17509	0	5.87048	0	24.6511	1369.88471	0	0	0	0	0	78.9013	0	0	0	0	0	1.11712	0	0	1.26482	161.267	0	0	0	0	0	0	4.65319	1.61607	183.02637	0	99.1747	0	0	0	8.93942	151.922	0	0	0	146.804	0	234.599	0	304.84644	0	521.52595	0	0	0	0	0	0	0	390.89457	0	0	0	59.2483	344.687	0	0	0	0	0	0	0	31.5716	0	0	109.0389	1.59056	0	0	0	756.76461	1.80611	0	8.35188	0	91.8571	0	0	192.325	1.97075	0	0
1110008F13Rik	0	4.87862	2149.62	0	0	0	0	0	0	1.57791	0.81647	0	0.883987	0	0	0	0	0	0	0	0	0	0	0.290734	0	0	0	0	0	21.3451	0	0	0.872913	0	0	0	0	0.968184	0	0	21.8267	0	0	470.98	0	0	14.2829	0	0	0	418.96669	0	0	0	35.99319	3.59799	0.787633	0	6.82423	0	0	0	0	0	0	0	0	0	0	0	7.3646	0	185.217	0	0	0	22.587	0	0	0	0	20.5755	13.9828	8.04169	0	0.522675	218.09	0	0	0	0	0	12.1533	0	0	0	0.510491	0	0	0	0	0	0	0	0	0	3.61883	0	0	0	0	0	51.8445	34.0444	0	0	611.549	7.3179	8.60089	683.064	0	0	0	77.9773	0	0	0	3.63346	0	0	0	0	0	0	1.56112	0	0	442.472	195.033	0	0	0	0	0	0	218.293	0.60166	0.786585	0	0	1.45722	0	0	0	33.2877	0	0	0	1.71263	0	0	0	0	0	492.01	0	0	0	0	0	32.946	14.4898	1.48429	151.121	0	0	25.4414	0	504.981	0	0	0	0	8.05944	0	126.339	0	55.539	561.26011	1.22758	0	0	0	0	529.179	1018.09	0	773.431	0	261.71339	0	0	0	81.9875	0	3.10877	5.08007	0	235.352	0	0	0	0	4.61377	0	0.876155	0	85.8248	0	1.618953	115.765	0	0	1.7987	0	0	6.6176	30.0151	1.85989	0	0	4.84711	0	0.186755	0	0	0	0	0	229.743	0	0	0	0	0	0	15.8246	0
1110008L16Rik	0	0	0	0	0	0	0	0	0	0	0.221142	0	0	0	0	171.925	0	0	0	2.96267	0	0	0.556197	0	0	0	0	0	0	0	0	0	0	0	0	0	0	0	0	0	0	0	0	0	0	0	0	0	0	0	0.252736	0	0	0	553.281	0	0	0.300639	0	0	0	0	0	0	0	0	0	0	0	0	0	0	0	0	0	0	0	0	0	0	0	23.9997	0	0	0	0	0	0	0	0	0	0	0	0	0	0	0	0	0	0	0	0	0	0	0	0	0	0	0	0	0	0	0	0	0	0	0	0	0	0	1.75458	0	0	0	0	0	0	0	0	0	0	0	0	0	0	0	0	0	0	0	0.482013	0	0	0	0	0	0	0.991422	0	0	0	0	0	0.613546	0	0	0	0	0	0	0	0	464.778	0	0	0.295594	0	0	0	62.4596	0	0	0	0	0	0	347.785	0	0	14.6524	0	0	0	0.271448	0	0.255494	0	0	0	0	1.49979	0.301781	0.203816	0	0	0	0	0.475564	0	0	945.044	0	0	0.907661	0	0	21.6097	0	0.709324	0	0	0	0	0	0	0	0	0	0.133974	0.235806	0	0	0.142349	0	0	0	0	0	0	0	0	329.532	0	0	0	0.149065	0	0	0	0	0	0	0	0	0	0	0	0
1110008P14Rik	0	2439.14	0	0	0	0	0	0	0	7.0886	0	0	0	0	0	0	0	0	0	0	0	55.7171	0	0	0	0	0	0	0	0	0	0	0	0	0	0	0	0	0	0	79.6874	0	0	0	0	7.55025	0	0	0	342.066	0	0	0	0	0	0	0	0	0	0	0	270.616	0	0	0	0	0	0	0	0	0	0	0	0	0	0	0	0	0	0	0	0	0	0	0	0	0	62.6307	0	0	0	0	0	0	0	0	0	0	149.547	0	21.8331	0	0	137.754	0	0	0	0	0	0	0	0	170.101	0	0	0	0	26.2562	1091.41	0	0	0	538.3	88.4422	0	0	0	0	380.963	11.7955	0	0	0	5.59608	124.131	0	0	0	0	0	0	0	3.19597	3.29571	0	0	0	0	0	0	0	0	294.847	0	0	0	0	0	0	9.54719	51.0389	0	0	0	0	0	0	2.58616	243.663	0	0	11.5791	1.02754	0	0	0	0	1.48315	0	0	10.027	0	0	73.7793	0	17.0645	0	0	0	282.424	0	0	0	0	0	0	96.6171	85.7406	0	0	0	146.663	58.6769	25.5704	0	0	0	0	0	989.449	0	0	86.5395	0	0	0	0	1.17785	0	0	0	1.03477	317.678	0	2.69897	0	0	0	0	0	0	0	0	0	0	0	0	0	5.99451	73.5969	0	15.4007	0	0	0	0	0	1.8732
1110012L19Rik	0	0	0	0	0	0	0	0	0	0	0	0	0	0	0	0	0	0	0	0	0	0	0	0	0	0	0	0	0	0	0	0	0	0	0	0	0	0	0	0	0	0	0	0	0	0	0	0	0	1.01278	0	0	0	0	0	0	0	0	0	0	0	0	0.784825	0	0	0	0	0	0	0	0	0	0	1.99858	0	0	0	0	0	0	0	0	0	0	0	0	0	0	0	0	0	863.842	0	0	0	49.4305	0	1043.93	0	1.69771	0	0	0	0	0	1.61571	0	0	0	0	0	0	0	0	1012.58	1.66923	0	58.236	0	0	0	0	0	0	0	0	0	0	0	0	0	0	1.02499	0	0	0	0	0	0	129.121	0	0	0	0	93.5486	0	0	0	0	0	0	407.269	0	0	0	0	0	0	0	0	0	0	0	0	0	0.957968	0	0	0	1.15029	0	0	0	0	0	0	388.062	0	0	0	0	0	0	0	0	0	0	0	0	0	0	0	0	0	0	0	0	0	0	0	0	0	0	0	0	0	0	0	12.0903	0	0	0	0	0	0	0	0	0	0	0	0	0	0	0	0	0	0	0	0	93.4346	0	0	0	0	0	0	0	0	0	0	0	0	0	0	0	0	0	0
1110015O18Rik	0	0	0	0	0	0	0	0	0	0	0	0	0	0	0	0	0	0	0	0	0	0	0	0	0	0	0	0	0	0	0	0	0	0	0	0	0	0	0	0	0	0	0	0	0	0	0	0	0	0	0	0	0	0	0	0	0	0	0	0	0	0	0	0	0	0	0	0	0	0	0	0	0	0	0	0	0	0	0	0	0	0	0	0	0	0	0	0	0	0	0	0	0	0	0	0	0	0	0	0	0	0	0	0	0	0	0	0	0	0	0	0	0	0	0	0	0	0	0	0	0	0	0	0	0	0	0	0	0	0	0	0	0	0	0	0	0	0	0	0	0	0	0	0	0	0	0	0	0	0	0	0	0	0	0	0	0	0	0	0	0	0	0	0	0	0	0	0	0	0	0	0	0	0	0	0	0	0	0	0	0	0	0	0	0	0	0	0	0	0	0	0	0	0	0	0	0	0	0	0	0	0	0	0	0	0	0	0	0	0	0	0	0	0	0	0	0	0	0	0	0	0	0	0	0	0	0	0	0	0	0	0	0	0	0	0	0	0	0	0	0	0	0	0	0	0	0	0
1110017D15Rik	0	0	0	0	0	0	0	0	0	0	0	0	0	0	0	0	0	0	0	0	0	0	0	0	0	0	0	0	0	0	0	0	0	0	0	0	0	0	0	0	0	0	0	0	0	0	0	0	0	0	0	0	0	0	0	0	0	0	0	0	0	0	0	0	0	0	0	0	0	0	0	0	0	0	0	0	0	0	0	0	0	0	0	0	0	0	0	0	0	0	0	0	0	0	0	0	0	0	0	0	0	0	0	0	0	0	0	0	0	0	0	0	0	0	0	0	0	0	0	0	0	0	0	0	0	0	0	0	0	587.443	0	0	0	0	0	0	0	4.38406	0	0	0	0	0	0	0	0	0	0	0	0	0	0	0	0	0	0	0	0	0	0	0	41.8924	0	0	0	0	0	0	0	0	0	0	0	0	0	0	0	0	0	0	0	0	0	0	0	0	0	0	0	0	0	0	0	0	0	0	0	0	0	0	0	0	0	0	0	0	0	0	0	0	0	0	0	0	0	0	0	0	0	0	0	0	0	0	0	0	0	0	0	0	0	0	0	0	0	0	0	0	0	0	0	0	0	0	0	0	0	0
1110019D14Rik	0	0	0	0	0	0	0	14.3651	0	0	0	0	0	0	0	0	11.4971	0	0	0	0	0	0	8.0704	0	0	207.837	0	0	0	37.4927	0	5.9265	0	874.737	0	0	0	14.1795	0	0	523.888	0	0	0	0	0	0	0	0	0	0	0	0	0	0	0	0	0	0	0	0	0	0	0	0	0	0	0	9.88663	0	0	0	0	246.209	0	0	0	0	0	0	0	0	0	0	0	0	0	207.513	0	0	0	0	0	0	4.66795	0	0	0	0	0	0	0	0	0	0	0	8.67141	0	0	0	0	0	0	0	0	0	23.1759	0	0	0	0	0	0	0	0	0	0	0	0	0	0	32.2471	0	0	0	0	0	0	0	10.9108	0	0	0	0	0	0	0	0	0	0	0	0	100.448	0	0	0	0	10.2006	0	0	0	0	0	4.01954	0	0	0	0	0	0	0	0	0	0	6.06509	10.8889	0	0	0	0	0	0	0	87.9009	0	0	0	0	0	0	6.57647	0	0	0	0	0	0	0	0	0	0	0	0	0	0	0	0	18.58813	0	0	0	0	0	0	0	0	0	0	0	0	0	0	0	0	0	0	6.92566	0	0	0	3.80495	0	2.3671	3.70725	0	0	203.049	0	2.97634	0	0	3.33524	0	0	0	3.53407	3.11796
1110020A21Rik	0	0	0	0	0	0	0	0	0	0	0	0	0	0	0	0	0	0	0	0	0	0	0	0	0	0	0	0	0	0	0	0	0	0	0	0	0	0	0	0	0	0	0	0	0	0	0	0	0	0	0	0	0	0	0	0	0	0	0	0	0	0	0	0	0	0	0	0	0	0	0	0	0	0	0	0	0	0	0	0	0	17.139675	0	0	0	0	0	0	0	0	0	0	0	0	0	0	0	0	0	0	0	0	0	0	0	0	0	0	0	0	0	0	0	0	0	0	0	0	0	0	0	0	0	0	0	0	0	0	0	0	0	0	0	0	0	0	0	0	0	0	0	0	0	0	0	0	0	0	0	0	0	0	0	3.10347	0	0	0	0	0	0	0	0	0	0	0	0	0	0	0	0	0	0	0	0	0	0	0	0	0	0	0	0	0	0	0	0	0	0	0	0	0	0	0	0	0	0	0	0	0	0	0	0	0	0	0	0	0	0	0	0	0	0	0	173.021	0	0	0	0	0	0	0	0	0	1.07709	0	0	0	0	0	0	0	0	0	0	0	0	0	0	0	0	0	0	0	0	0	0	171.675	0
1110025L11Rik	0	0	0	0	0	0	0	0	0	0	0	0	0	0	0	0	0	0	0	0	0	0	0	0	0	0	0	0	0	0	0	0	0	0	0	0	0	0	0	0	0	0	0	0	0	0	0	0	0	0	0	0	0	0	0	0	0	0	0	0	0	0	0	0	0	0	0	0	0	0	0	0	0	0	0	0	0	0	0	0	0	0	0	0	0	0	0	0	0	0	0	0	0	0	0	0	0	0	0	0	0	0	0	0	0	0	0	0	0	0	0	0	0	0	0	0	0	0	0	0	0	0	0	0	0	0	0	0	0	0	0	0	0	0	0	0	0	0	0	0	0	0	0	0	0	0	0	0	0	0	0	0	0	0	0	0	0	0	0	0	0	0	0	0	0	0	0	0	0	0	0	0	0	0	0	0	0	0	0	0	0	0	0	0	0	0	0	0	0	0	0	0	0	0	0	0	0	0	0	0	0	0	0	0	0	0	0	0	0	0	0	0	0	0	0	0	0	0	0	0	0	0	0	0	0	0	0	0	0	0	0	0	0	0	0	0	0	0	0	0	0	0	0	0	0	0	0	0
1110028F11Rik	0	0	0	0	0	0	0	0	0	0	0	0	0	0	0	0	0	0	0	0	0	0	0	0	0	0	0	0	0	0	0	0	0	0	0	5.24019	0	0	0	0	0	0	0	0	0	0	0	0	0	0	0	0	0	0	0	0	0	0	0	0	0	0	0	0	0	0	0	0	0	0	0	0	0	0	0	0	0	0	0	0	0	0	0	0	0	0	0	0	0	0	0	0	0	0	0	0	0	0	0	0	0	0	0	0	0	0	0	0	0	0	0	0	0	0	0	0	0	0	0	0	0	0	0	0	0	0	0	0	0	0	0	0	0	0	0	0	0	0	0	0	0	0	0	0	0	0	0	0	0	0	0	0	0	0	0	0	0	0	0	0	0	0	0	0	0	0	0	0	0	0	0	0	0	0	0	0	0	0	0	0	0	0	0	0	0	0	0	0	0	0	0	0	0	0	0	0	0	0	0	0	0	0	0	0	0	0	0	0	1.57011	0	0	0	0	0	0	0	0	0	0	0	0	0	0	0	0	0	0	0	0	0	0	0	0	0	69.6724	0	0	0	0	0	0	0	0	0	0	0	0	0
1110028F18Rik	0	0	0	0	0	0	0	0	0	0	0	0	0	0	0	0	0	0	0	0	0	0	0	0	0	0	0	0	0	0	0	0	0	0	0	0	0	0	0	0	0	0	0	0	0	0	0	8.97963	0	0	0	0	0	0	0	0	0	0	0	0	0	0	0	0	0	0	0	0	0	0	0	0	0	0	0	0	0	0	0	0	0	0	0	0	19.1009	0	0	0	0	0	0	0	0	0	0	0	0	0	0	0	0	0	0	0	0	0	0	0	0	0	0	0	0	0	0	0	0	0	0	0	0	0	0	0	0	0	0	0	0	0	0	0	0	0	0	0	0	0	0	0	0	0	0	0	0	0	0	0	0	0	0	0	0	0	0	0	0	0	0	0	0	0	0	0	0	0	0	0	0	0	0	0	0	0	0	0	0	0	0	0	0	0	0	0	0	0	0	0	0	0	0	0	0	0	0	0	0	0	0	0	0	0	0	0.758347	0	0	0	0	0	0	0	0	0	0	0	0	0	0	0	0	0	0	0	0	0	0	0	0	0	0	0	0	0	0	0	0	0	0	0	0	0	0	0	0	0	0	0	0
1110032A03Rik	19.6406	1.38175	0	0	0	0	0	0.961371	0	0	0	0	0	0	0.317889	0	0	0	2.10231	0	8.36336	0	0	0	0	0	0	23.9466	0	0	0	6.16888	0.478537	0	0	0	12.8779	0.483965	0.572121	1.34177	0	0	0	0	0	33.1353	0	1.00929	0	0	1.20123	22.0231	2.01698	0	0	0	47.6047	1.11567	0	0	0	0	0	0	0	0	0.399222	0	0	1.12706	0	0	0	0	0	0	0	0	0.91472	0.70733	0	0	0	0	4.10134	0	46.9324	0	0	0	0	0	0	0	0	0	0	0	0	15.9653	0	1.42249	0	0	0	0	0	0	0	0	0	0	0	0	0	0	0	2.52808	0	0	0	0	16.2985	0.9312	0	0	0	0	0	0	0	0	0	0	0	0	0	0	1.07646	289.07	0.864039	0	0	0	0	0	0	0	0	0	0.735739	1.09666	25.9897	0	0	0	0	692.585	0	0	0	2.53161	108.786	0.288953	0	0	0	0	0	13.7187	0	0	40.6361	0	0	0.601919	0	0	0	0	0	0.526105	0.799734	0	0	0	0.396312	0	0.287074	0	0	0	0.370224	0	0	0	0	0	0.445122	0	0	0.366322	0	1.43068	0	0	0.515418	0	0	40.3142	0	35.396	0	0	0.866899	0	0	0	0	0	0	0	5.05965	0	0	0	31.6528	1.25562	0	0	0	0	0	0	0.355336	0.412835	0.33219	1.29472	0	0.261679	9.97791	0	0	0	0.506807	211.245	0	0
1110032F04Rik	0	0	0	0	0	0	0	0	0	0	0	0	0	0	0	0	0	0	0	0	0	0	0	0	0	0	0	0	0	0	0	0	0	0	0	0	0	0	0	0	0	0	0	0	0	0	0	0	0	0	0	0	0	0	0	0	0	0	0	0	0	0	0	0	0	0	0	0	0	0	0	0	0	0	0	0	0	0	0	0	0	0	0	0	0	0	0	0	0	0	0	0	0	0	0	0	0	0	0	0	0	0	0	0	0	0	0	0	0	0	0	0	0	0	0	0	0	0	0	0	0	0	0	0	0	0	0	0	0	0	0	0	0	0	0	0	0	0	0	0	0	0	0	0	0	0	0	0	0	0	0	0	0	0	0	0	0	0	0	0	0	0	0	0	0	0	0	0	0	0	0	0	0	0	0	0	0	0	0	0	0	0	0	17.2893	0	0	0	0	0	0	0	0.366894	0	0	0	0	0	0	0	0	0	0	0	0	0	0	0	0	0	0	0	0	0	0	0	0	0	0	0	0	0	0	0	0	0	0	0	0	0	0	0	0	0	0	0	0	0	0	0	0	0	0	0	0	0	0	0	0
1110034G24Rik	0	0	0	0	0	0	0	0	0	0	0	0	0	0	0	0	0	628.009	0	0	0	0	0	0	0	0	0	0	0	0	0	0	0	0	0	0	0	0	0	0	0	0	0	0	0	0	0	0	0	0	0	0	0	0	0	0	0	0	0	0	0	0	0	0	0	0	0	0	0	0	0	0	0	0	0	0	0	0	0.813033	0	0	0	0	0	0	0	0	0	0	191.847	0	0	0	0	0	0	0	0	0	0	0	0	0	0	0	0	0	0	0	0	0	0	0	0	0	0	0	0	0	472.106	0	0	0	0	0	0	0	0	0	0	0	0	0	0	0	0	0	0	0	0	0	0	0	0	0	0	0	0	0	0	0	0	1.49246	0	0	0	0	0	0	31.655	0	0	0	0	0	0	0	0	0	1.05232	0	0	0	0	0	0	0	0	0	0	0	0	0	93.4572	0	0	0	479.21172	934.13704	0	0	0	0	0	0	0	0	0	0	0	0	0	0	0	0	0	0	0	0	0	0	0	0	26.8269	0	0	0	0	85.5183	0	0	0	0	0	0	0	0	0	0	0	0	578.41	0	0	0	0	0	0	0	0	0	395.764	0	0	0.601501	0	0	0
1110036E04Rik	0	0	0	0	0	0	0	0	0	0	0	0	1.22328	0	0	0	0	0	0	0	0	0	0	0	0	0	0	0	0	0	0	0	0	0	0	0	0	0	0	0	0	0	0	0	0	0	0	0	0	0	0	0	0	0	0	0	0	0	0	0	0	0	0	0	0	0	0	0	0	0	0	0	0	0	0	0	0	0	0	0	0	0	0	0	0	0	0	0	0	0	0	0	0	0	0	0	0	0	0	0	0	0	0	0	0	0	0	0	0	0	0	0	0	0	0	0	0	0	0	0	0	0	0	0	0	0	0	0	0	0	0	0	0	0	0	0	0	0	0	0	0	0	0	0	0	0	0	0	0	0	0	0	0	0	0	0	0	0	0	0	0	0	0	0	0	0	0	0	0	0	0	0	0	0	0	0	0	0	0	0	0	0	0	0	0	0	0	0	0	0	0	0	0	0	0	0	0	0	0	0	0	0	0	0	0	0	0	0	0	0	0	0	0	0	0	0	0	0	0	0	0	0	0	0	0	0	0	0	0	0	0	0	0	0	0	0	0	0	0	0	0	0	0	0	0	0	0	0
1110037F02Rik	0	0	0	0.34612	0	0	3.03334	0	0	0	0	0	0	0	0	0	0	0	0	0	0	0	0	0	0	0	21.1449	0	0	0.1322	0	0	152.629	0	0	0	0	0	537.784	0	0	0	0	0	0	0	0.0927777	0	0	0	0	10.9428	73.7811	811.927	0	0	0	0	0	0	0	0	0	0	0	74.3747	470.09	0	0	0	0	0	0.156866	0.128711	0	0	0.146273	0	0	0	0	5.75141	0	0	0.157269	0.493161	0	118.597	0	0	0	0	0	0	0	0	0.134165	0	0	0	1.42008	0.224436	0	33.5882	0.153605	0	0	0	0	0	0	10.8982	0.116526	0	0	0	0	0	0	0	0	0	0	15.3177	0	1.7432	0	0.343152	0	0	0	0	0	0	0	0	0	42.9153	0	53.9475	0	0	0	1.67631	0.158888	0.261122	0	0	0.394103	0	0	0	0	0.254771	0	0	0	0.211464	0	3.78915	5.93674	2.83102	0	0.126007	0	0	448.764	0	0	0	0.349321	0.152312	0	0	0	0.140313	0.54268	80.6178	0	0	0.19777	0.124387	0	0	0.234122	0	1.13744	0	0	0	0.104843	0	0.153289	0.258474	32.0067	0	0	0	102.137	0	0	0.0863594	0	0.226339	1.18999	0	268.977	13.57625	0	0.199973	101.814	0	0	0	0	4.46221	0	89.9241	25.0697	18.915	30.1959	0	9.86947	179.895	0.171543	0	0	0	0	0.0862113	0	55.3419	0	25.8222	0	0.247756	1.1083	0.269759	65.4078	0.104482	0	6.12695	0	0.221914	2.06073	0	0	0
1110038B12Rik	0	0	0	0	0	0	0	0	0	0	0	380.663	2118.928	5.20606	1.4869	0	0	0	0	0	0	0	0	0	0	0	0	0	0	2.87032	0	1749.44	0	10513.3	0	0	0	0	0	837.116	2.1424	0	0	0	0	0	0	0	0	0	283.02	0	0	0	0	0	0	0	0	31.3852	0	0	0	0	0	0	16.7658	0	5.51116	1465.44	689.309	0	474.752	0	754.956	4754.42	92.1128	0	2.06641	0	595.715	438.428	1254.54	7.36352	0	21.628	0	0	287.273	0	5.1322	401.2003	0	0	0	2.00886	2.43893	0	3.35522	5.58274	0	0	4204.34	0	295.045	0	0	6.49547	0	0	0	17.6784	0	0	0	1039.05	0	655.222	17.6698	0	0	7323.27	0	0	0	5467.68	0	0	0	0	0	0	66.8725	0	0	0	38.7451	0	1111.14	0	0	138.164	0	12.9173	0	0	21.3155	0	0	0	0	0	0	0	0	0	0	0	0	0	0	0	0	133.056	56.64519	0	8.1915	0	0	0	0	1037.41	0	1691.33791	0	0	0	0	1734.35	0	0	114.47745	0	0	7.93893	0	0	0	4.64229	0	0	0	0	237.474	0	0	0	0	0	0	0	0	0	251.335	0	0	0	100.388	0	0	5.14911	1870.54728	1.35166	0	3.7795	83.2506	2.84987	393.561	3.55734	5.03316	319.965	1.33307	60.234	0	5.82119	1979.84606	0	2.76123	0	7331.09	0	0	368.886	225.333	0	0	111.197	0	0	50.1368	1.07895	46.7704	1919.89372	0	11429.6	0	2.25868	0
1110038F14Rik	0	16.4042	0	0	0	0	0	0	0	0	0	0	0	0	0	0	0	0	0	0	0	406.083	0	174.059	0	0	0	0	0	0	0	0	177.29	0	0	0	0	0	0	1.5891	0	0	0	0	0	0	0	27.0432	1425.53701	0	0	0	0	0	0	0	0	0	0	0	0	0	14.92183	1.02334	0	0	4.95228	0	0	0	0	18.2141	0	1.16433	1157.5254	0	138.073	0	528.24	0	0	82.5199	0	0	605.634	0	51.5253	1.39582	0	0	0	0	0	0	0	0	1.21834	0	0	0.97764	0.848844	0	0	0	0	1.8717	0	106.566	0	0	0	0	0	67.8882	1741.7	0	81.0568	70.1512	0	1.05931	0	622.251	0	24.4481	0.929856	0	0	0	0	0	12.24275	25.12038	0	234.275	0	0	0	492.22	0	4.85373	1.84215	8.16549	0	0	13.3852	0	0	0	0	0	0	0	0	11.9681	0	0	0	1.95342	0	10.7163	125.7440002	0	0	0	1.31916	0	868.37	0	28.1544	0	0	1.40153	0	0	0	0	5.41363	0.906867	0	0	29.2828	0	1.66838	0	0	561.61057	0	0	0	0	0	76.2783	21.2573	0	382.343	0	0	0	83.7597	0	7.63026	0	0	300.5956	0	0	0	5.10559	0	0	0	0	0	0	0	0	32.725	0	0.520961	0.931	0	0	0	0	0	0	749.653	0	0	0	0	0	0	0	0	107.326	0	0	0	22.3269	0	22.5007	0	0	0.768812	990.177	155.163	0
1110046J04Rik	15.3306	0	37.5976	0	0	3.07722	67.1968	2.63633	78.4259	42.784	0	0	2.06746	0	6.6783	0	157.506	0.879811	0	100.893	432.677	0	1.50729	0	0	66.1769	284.701	0	0.837543	1.63904	0	0	4.90748	1.55845	0	6.1762	0	0	4.68635	0	78.8493	154.527	0	0	19.2453	11.1462	0	0	20.8383	14.0127	0	0	18.9926	0	0	1.37402	0	0	0	0	17.7561	2.78517	0	0	4.29362	0	20.6682	27.302	0	0	0	18.122	0	0	12.5962	130.019	3.93864	0	0	0	6.07927	0	0	14.3617	2.1578	59.5868	1.31689	1.86052	14.8153	16.3889	0	0	2.42398	0	0	0	3.46149	5.90329	3.20676	0	3.65511	118.332	0	13.2407	1.85248	42.76	0	457.058	0	19.3657	1.56986	2.6292	0	3.62224	21.3882	26.8331	0	16.7161	0	2.42096	0	26.4264	0	2.63617	3.17124	123.129	208.807	0	0	4.49187	0	155.795	0	0	0	0	0	4.99869	27.7544	2.15997	25.7473	63.3729	24.9742	47.2878	3.11376	0	60.4671	0	15.8317	1.79215	0	7.45341	0	24.6954	166.318	0	0	0	0	0	22.8714	2.24139	179.482	0	5.75559	2.07416	0	9.66909	0	7.03638	5.40089	1.7173	0	0	0	46.3145	0	1.07668	0	0	0	0	0	5.46023	0	0	59.6891	0	0	20.5988	0	6.75996	66.9534	0	16.9044	0	1.45683	0	0	0	5.14916	89.0947	8.2746	59.078	0	0	17.8673	82.0675	0	1116.03	588.033	0.277723	15.0016	4.37037	252.902	0	0	0.626538	0	1.37373	521.042	1.6388	0.711121	184.454	3.10442	0.518685	5.54745	0	0	0	0	1.35958	65.5845	42.4247	0	1.05039	0.707948	1.8255	0.075534	6.85987	30.1212	0.338147	0	1.40672	2.14407	90.2921	12.6739	0
1110051M20Rik	0	0	0	0	0	0	0	0	0	0	0	0	0	0	0	0	0	0	0	0	0	0	0	0	0	0	0	0	0	0	0	0	0	0	0	0	0	0	0	0	0	0	0	0	0	0	0	0	0	0	0	0	0	0	0.605278	0	0	0	0	0	0	0	0	0	0	0	147.521	0	0	0	0	0	0	0	0	0	25.2024	0	0	0	0	0	0	0	0	0	0	0.333836	0	0	0	0	0	0	0	0	0	0	0	0	0	0	0	0	0	0	0	0	0	0	0	0	0	0	0	0	0.223137	0	0	0	0	0	0	0	0	0	0	0	0	0	0	0	0	0	0	0	0	0	0	0	0	0	0	0	68.61677	0	0	0	0	0	0	0	0	0	0	0	0	0	0	0	0	0	0	0	0	0	0	0	0	0	0	1.22472	0	0	0	0	0	0	0	0	0	0	0	0	0	0	0	0	0	0	0	0	0	0	0	0	0	0	0	0	0	0	0	0	0	0	0	0	36.2403	0	0	0	0	0	0	0	0	0	0	0	0	0	0	0	0	0	0	0	0	0.189824	0	0	0	0	0	0	0	0	0	0	0	0	0	0	0	0	0	0
1110054M08Rik	0	0	0	0	0	0	0	0	0	0	0	0	0	0	0	0	0	0	0	0	0	0	0	0	0	0	0	0	0	0	0	0	0	0	0	0	0	0	0	0	0	0	0	0	0	0	0	0	0	0	0	0	0	0	0	0	0	0	0	0	0	0	0	651.567	0	0	0	0	0	0	0	0	0	0	0	0	0	0	0	0	0	0	0	0	0	0	0	0	0	0	445.703	0	32.6245	0	0	0	0	0	0	0	0	0	0	0	0	0	0	0	1.68617	0	0	0	0	0	0	0	0	0	0	0	0	0	0	4.93263	0	0	0	0	0	0	0	0	0	0	0	0	0	0	0	0	0	0	0	0	112.403	0	0	0	0	0	0	0	0	0	0	0	0	0	0	0	0	0	0	0	0	0	0	0	0	0	0	0	0	0	0	0	0	0	0	0	0	0	0	0	0	0	0	0	0	0	0	0	0	0	0	0	0	0	0	0	0	0	0	0	0	0	0	0	0	0	0	0	0	0	0	0	0	0	0	0	0	0	0	0	0	0	0	0	0	0	0	0	157.258	0	0	0	0	0	0	0	0	0	0	0	0	0	0	0
1110057K04Rik	0	0	0.6366	1.42682	0	25.387	6.05389	60.7506	4.55487	0	5.32815	0	0	1.71412	0	0.853813	15.7153	0	13.9549	0	1.18309	1.72695	0.492062	0	0.495284	0.504162	0	53.6224	41.5709	18.5318	7.69591	2.21337	4.44156	0	584.57908	3.19698	0	55.967052	1.70258	67.5361	0	3.74008	0	0	29.155	12.1433	118.1316	0.493912	24.88606	0	494.44276	0	69.665	0	1.7742	1.212	7.12073	0	1.4184	0	0	0	130.5289	0	0	6.97111	0.636533	644.67	0.800234	5.84998	0	6.86375	31.6047	0	3.20632	34.1256	0	0.775595	0	26.3046	0	34.62896	1.61285	1.52763	0.344958	0	8.00559	1.42288	0	40.6689	0	0	7.20348	0	0	1.08632	3.90251	0	7.09991	0.669638	0.299652	25.2101	334.376	0.429386	0	7.58E-05	0	12.5572	0	128.919	0	11.8778	999.948	0	10.042282	443.808	0.558431	43.155743	337.896	19.42317	0.969132	0.344151	0	2.37477	0	4.00186	0.640331	0	0	2.94957	0.675347	30.3843933	0	0	2.23966	0	0	1.63689	3.32066	1.15634	0	2.87945	2.82231	11.6206	0	1016.07001	0.323899	2.62508	0	6.7536	0	9.30435	23.73676	0	0.688889	0	31.2302	0	0	1.11252	365.25828	346.171	136.329	0.432504	11.5807	0	0	6.58179	0	0.862158	0	3.06036	0.98877	0	0.963651	7.81764	10.0446	1.18648	0.438316	6.69325	11.30975	0	271.4415	1.13104	1.34356	0	1.598509	0.526585	21.7897	185.616	0.755854	0.807161	3.66804	4.9297	0	0.401234	14.5647	6.64182	1.80317	27.37021	0	0	0	0.805572	26.656	9.78821	1.07048	3.13395	0	43.5103	0	485.5637	0	78.9667	0	192.758	15.3879	0.322419	1.23324	6.47118	1.88581	6.71308	1.1336	0.192436	1.48371	5.71817	0.54267	0	1.10125	4.63686	0.425513	0.776383	6.42284	15.978	287.261	0.394506	0	1.050014	80.3829	0.408405	15.4476	1.04348	0.226263	2.19915	44.1601	29.4157	308.309	0
1110058L19Rik	0	0	0	0	2.07615	0	0	0	0	0	484.594	0	0	916.32	0	0	40.2374	0	0	0	0	0	0	0	0	0	0	0	4371.75	179.398	0	0	0	0	0	8.93229	0	0	0	0	0	0	0	0	0	1279.9	0	0	0	0	0	13.2475	0	0	2.51212	0	0	0	0	0	0	863.545	0	0	0	12.6154	7.29585	0	0	0	0	0	9.89138	0	826.332	123.515	0	0	0	0	0	163.553	0	4115.04	1147.73	0	0	158.057	0	0	0	1.44726	0	0	0	0	2.11417	0	0	0	1.52652	0	0	0	0	0	0	0	0	0	0	0	0	1.55114	0	304.152	0	268.917	0	0	0	0	0	0	1.62743	0	0	0	0	12.5578	0	0	0	0	0	0	0	3.06992	25.271	3.05217	0	0	172.945	0	0	0	447.761	0	3.21621	0	0	127.481	0	0	0	0	0	0	0	28.1529	0	0	0	0	1066.46	0	1.3877	0	0	0	0	7.28282	0	1.41533	0	0	17.5459	0	1.52662	0	0	0	0	5.67774	218.102	0	0	0	0	0	29.245	0	0	0	676.997	0	4.42892	0	0	4.99587	0	0	0	0	0	0	0	0	0	0	0	1.12582	0	0	0	170.548	2.45691	0	69.4888	0	0	35.9098	8.29863	0	0	1259.04	56.5622	0	0	20.5799	0	7.49002	1579.07	0	0	19.9868	0	0	0	0	0	25.5938	1.1162	0	1.33712	1.38772	236.216	0
1110059E24Rik	3.86966	0	0	0	2661.47	0	1.2267	0	2.59882	0	0	0	0	221.513	0.393709	0	0.894182	0	0	0	0	0	131.399	0.409005	0	0	0	0	0	0	0	0	2437.18	140.059	0	5428.93	0	0	0	0	0	1.71199	0	1355.36	0	6.72723	0	0	10.102	0	0	0	3632.52	0	0	839.063	0	0	2.35941	0	0	376.566	0	0	0	0.698771	33.6571	0	0	0	0	0	0.471612	1142.03	0	0	41.0258	0	0	0	0	0.74752	0	0	0	35.1258	0	0	0	0	0	170.958	0	0	0	0	0	0	627.983	0.594724	0	0	0	0	0	0	0	0	0	0	0	0	0	0	0	0	0	0	0	0	0	0.586033	92.9419	284.565	451.031	20.1462	0	1.03637	0	4.83858	0	0.959231	0	0	0	1.20328	0	0	0	82.8601	0	0	1.12904	0	0	0	428.884	0	4.28844	0	0	6.76502	1.08963	422.671	143.248	2.89283	0	1.11386	0	0	110.015	0	3336.09	0	0	0	114.249	0	0	0	0	0	0	0	0	0	0	0	0	0	1268.14	799.115	0	0.474347	941.156	0.599044	0	0	2.24683	0	0.564257	0	0	0	0	302.905	124.134	1.08308	0	0.402846	0	0	0	0	0	0	0	0.609039	602.316	0	0	0	0	0	0	0	0	0	0	93.882	0	0	12.5575	0	0	0	0	0	0.367504	0	0	0.403848	0	0	0	0	0	0	0	0	0	0	49.6108	0	0	0	0	0
1110059G10Rik	0	0	0	0	0	0	0.244051	0	1.07679	0	0	0	0	0	0	106.865	0	0	0	0.471851	0	0	0	0	0	0	0	0	0	0	0	0.243993	0	0	0	0	0	0	0	0	0	0	0	0	0	0	0	0	84.9958	0.280855	0	0	5.59695	0	0	0	0	0.286057	0	0	0	0	34.6578	0.252477	0	367.907	0	86.6482	0.257063	0	0	6.78041	0	0.559365	115.024	0	0	0	0	0	0	1.04142	266.1	0	0	23.6421	0.362476	0	0	68.6986	0	0	0	0	0	0	0	0	0	0	0	0	0	62.2229	0	0.473801	0.431579	0	0.357232	0	0	36.3217	0.26351	0	0	0.473462	0	0.256105	0	0	0	0	0	18.4417	0.222772	0	0	0	0	0	0	0	0	0	0	0	1.04979	12.0157	0	0	0	0	0	163.479	9.68573	0	3.60735	0	0	0	0	0	0	1.15512	0	0	0	0	7.18967	45.0384	0	0	0	0	0	0.281263	187.623	0.956811	0	0	0	0	0	0	0	0	0	0.235479	0	0.323256	0	0	0	4.89994	0	0	0	0	0	0	0.237936	0	0	0	0	0	0	0	0	0.321873	0	0	0	0.286898	0	0	2.62812	0	0	0	4.03382	42.3148	0	16.1465	4.4731	0.112361	0	0.490581	28.1251	0	0	4.17247	1.08672	0.211362	0	0	14.521	0	0	0.390482	0	0	0	0	0.170611	20.4635	0.434791	0	0	0	0	10.1975	0	0	0.184331	0.189744	0	0
1110059M19Rik	0	0	0	0	0	0	0	0	0	0	0	0	0	0	0	0	0	0	0	0	0	0	0	0	0	0	0	0	0	0	0	0	0	0	0	0	0	0	0	0	0	0	0	0	0	0	0	0	0	0	0	0	0	0	0	0	0	0	0	0	0	0	0	0	0	0	0	0	0	0	0	0	0	0	0	0	0	0	0	0	0	0	0	0	0	0	0	0	0	0	0	0	0	0	0	0	0	0	0	0	0	0	0	0	0	0	0	0	0	0	0	0	0	0	0	0	0	0	0	0	0	0	0	0	0	0	0	0	0	0	0	0	0	0	0	0	0	0	0	0	0	0	0	0	0	0	0	0	0	0	0	0	0	0	0	0	0	0	0	0	0	0	0	0	0	0	0	0	0	0	0	0	0	0	0	0	0	0	0	0	0	0	0	0	0	0	0	0	0	0	0	0	0	0	0	0	0	0	0	0	0	0	0	0	0	0	0	0	0	0	0	0	0	0	0	0	0	0	0	0	0	0	0	0	0	0	0	0	0	0	0	0	0	0	0	0	0	0	0	0	0	0	0	0	0	0	0	0
1110065P20Rik	0	0	0	0	0	0	0	0	0	0	0	0	7.70107	0	0	0	0	0	0	0	0	0	0	0	0	0	0	0	0	0	0	0	0	0	0	0	0	0	47.1821	0	0	0	0	0	0	0	0	0	0	0	0	0	0	0	0	0	0	0	0	0	0	0	0	0	0	0	0	0	0	0	0	0	0	0	0	0	0	0	0	0	0	0	0	0	0	0	0	0	0	0	0	0	0	0	0	0	0	0	0	0	0	0	0	0	0	0	0	0	0	0	0	0	0	0	0	0	0	0	0	0	0	0	0	0	0	0	0	0	0	0	0	0	0	0	0	0	0	0	0	0	0	0	0	0	0	0	0	0	0	0	0	0	0	0	0	0	0	0	0	0	0	0	0	0	0	0	0	0	0	0	0	0	0	1.08524	0	0	0	0	0	0	0	0	0	0	0	0	0	0	0	0	0	0	0	0	24.7686	0	0	0	0	0	155.392	0	0	0	0	0	0	0	0	0	0	0	0	0	0	0	0	0	0	0	0	0	0	0	0	0	0	0	0	0	0	0	0	0	0	0	0	0	0	0	0	0	0	0	0	0	0	0
1190002F15Rik	0	0	0	0	0	0	0	636.283	0	0	0	0	0	0	0	0	240.48728	0	0	0	0	0	0	0	0	0	0	0	0	0	0	0	875.9381	0	0	66.5476	0	0	0	0	0	3.14226	0	0	0	0	0	0	0	0	1313.753	0	0	1111.89	0	0	0	0	0	0	0	505.1218	0	0	0	0	0	0	608.733	4.22921	0	0	0	0	0	0	0	0	0	0	0	37.8428	0	0	0	0	0	2.6336	0	0	0	0	0	0	0	0	0	0	0	0	0	0	0	0	0	0	0	1851.87	0	0	0	0	0	0	0	0	0	0	0	0	0	0	0	103.496	0	0	0	0	447.71972	2.82531	0	0	0	3.1957	0	0	0	296.685	0	0	0	0	3.76373	0	6.20013	0	0	0	0	345.451	0	0	0	0	0	0	0	0	0	162.84005	83.6687	0	0	0	1.47187	0	0	0	536.178	47.4684	0	247.546	0	0	0	0	20.7831	21.2555	0	0	64.4848	407.727	133.104	0	0	0	73.6914	0	0	0	0	0	0	315.857	337.109	0	0	0	268.382	0	0	0	402.647	26.2394	195.118	0	27.3581	36.5018	71.7181	0	0	0	0	26.3667	0	259.402	0	0	0	0	0	1.23237	0	0	12.1931	679.447	347.815	0	1.227	0	696.9975	43.6	0	0	0	0	141.447	0	404.749	0	0	0	0	0	0	0	0	702.85055
1190002N15Rik	0	0	0	0	0	0	0	0	0	0	0	0	0	0	41.7275	0	0	0	0	0	0	0	0	0	0	0	13.112	0	0	0	212.409	0	0	0.727232	0	0	0	0	0	0	0	0	0	0	0	43.9905	0	0	40.5911	0	0	0	0	0	0	0	0	0	0	0	3.89889	0	0	0	0	0	0	0	0	0	0	0	0	0.245538	0	0	0	0	0	0	0	65.0828	56.3761	0	0	253.834	0	926.395	0	0	0	0	0	0	0	0	0.25561	0	0	0	0	0	0	0	0	0.396011	0	0	0	0	75.3481	0.336524	0	0	0	0	0	0	0	5.57906	0	0	0	0	0	0	0	2.54174	0	0	0	0	0	0	0	0	0	0	0	0	326.567	0	0	0	0	0	0	0	0	0	0	0	0	0	0	0	0	0	0	40.3625	67.2072	0	0	0	4.0523	0	45.7927	0	0	0	0	0	0	0	0	0.268504	0	0	0	0	0	0	0	0	0	0.206672	0	0	0.523499	0.546943	0	0	0	0	0	0	0	165.396	0	0	0	0	0	0	0	0	0	0.213065	1.13239	0	21.8192	405.652	0	0.111648	0	0	0	0	0	0	0	0	0.109471	0.178943	0	79.0103	0.143382	0	0	0	0	0	0	0	0	36.2435	0.116556	0	0	0	0	0	0	0	0.155717	4.98266	0	0
1190003K10Rik	0	0	0	0	0	0	0	0	0	0	0	0	0	0	0	0	0	0	0	0	0	0	0	0	0	0	0	0	0	0	0	0	0	0	0	0	0	0	0	0	0	0	0	0	0	0	0	0	0	0	0	0	0	0	0	0	0	0	0	0	0	0	0	0	0	0	0	0	0	0	0	0	0	0	0	0	0	0	0	0	0	0	0	0	0	0	0	0	0	0	0	0	0	0	0	0	0	0	0	0	0	0	0	0	0	0	0	0	0	0	0	0	0	0	0	0	0	0	0	0	0	0	0	0	0	0	0	0	0	0	0	0	0	0	0	0	0	0	0	0	0	0	0	0	0	0	0	0	0	0	0	0	0	0	0	0	0	0	0	0	0	0	0	0	0	0	0	0	0	0	0	0	0	0	0	0	0	0	0	0	0	0	0	0	0	0	0	0	0	0	0	0	0	0	0	0	0	0	0	0	0	0	0	0	0	0	0	0	0	0	0	0	0	0	0	0	0	0	0	0	0	0	0	0	0	0	0	0	0	0	0	0	0	0	0	0	0	0	0	0	0	0	0	0	0	0	0	0
1190005I06Rik	0	0	0	0	0	0	0	0	0	0	0	0	0	0	0	0	0	0	0	0	0	0	0	0	0	0	0	0	0	0	0	0	0	0	0	0	0	0	0	0	0	0	0	0	0	0	128.006	0	0	0	0	0	0	0	0	0	0	0	0	0	0	0	0	0	0	0	0	0	0	0	0	0	0	0	0	0	0	0	0	0	0	0	0	0	0	0	0	0	0	0	0	0	0	0	0	0	0	0	0	0	0	0	0	0	0	0	0	0	0	0	0	0	0	0	0	0	0	0	0	0	0	0	0	0	0	0	0	0	0	0	0	0	0	0	0	0	0	0	0	0	0	0	0	0	0	0	0	0	0	0	0	0	0	0	0	0	0	0	0	0	0	0	0	0	0	0	0	0	0	0	0	0	0	0	0	0	0	0	0	0	0	0	0	0	0	0	0	0	0	0	0	0	0	0	0	0	0	0	0	0	0	0	0	0	0	0	0	0	0	0	0	0	0	0	0	0	0	0	0	0	0	0	0	0	0	0	0	0	0	0	0	0	0	0	0	0	0	0	0	0	0	0	0	0	0	0	0	0
1190007I07Rik	0	1435.70614	0	4.19782	0	47.2738	0	0	0	0	0	0	0	0	0	0	0	0	0	0	0	0	0	0	0	0	11.1106	9.35399	0	0	0	0	0	0	0	0	0	0	0	0	0	0	0	0	0	0	0	68.6782	0	2.85786	0	3.0152	0	0	0	2.57658	0	2.88235	0	0	0	0	0	0	2.41166	0	0	0	0	0	0	0	0	0	0	0	0	0	4.65614	0	0	7.68188	0	0	1.86477	0	0	0	161.085	0	0	1.90195	0	1.6414	0	0	0	0	0	0	0	0	196.87	0	1.98727	0	0	0	0	0	0	0	0	0	0	0	0	32.4552	0	0	446.548	0	0	63.9606	0	0	0	0	0	0	17.33	3.82442	2.84856	0	0	0	5.21729	0	0	27.4648	0	0	0	19.2622	3.65731	36.595	0	0	0	0	0	0	0	12.2551	0	0	0	0	0	0	0	0	0	0	0	0	0	0	0	0	0	3.10988	0	3.73868	0	8.76588	0	0	12.3106	0	0	0	0	0	104.48	0	0	0	37.1146	0	0	0	1.95026	0	0	5.75695	277.753	0	0	0	0	0	0	2.84416	13.238	0	0	0	0	217.50748	0	0	0	1.30903	10.2284	0	0	4.74314	6.17177	22.2451	0	0	0	0	0	0	0	0	1.48057	0	1.26606	0	0	0	6.61221	0	15.311	0	0	0	0	6.6289	0	0	0	53.9806	0	0
1200014J11Rik	9.76778	8.62408	27.49538	0.221013	0	0.161592	1.069496	1.8752	29.3999	39.53623	4.76567	11.8364	3.60204	24.7329	3.18865	17.4127	0.898623	9.70817	93.1557	11.38538	4.1403	0	2.94398	0	1.42827	6.63956	55.5329	2.49843	2.10317	23.46254	14.9559	3.25491	0.276224	4.73982	2.8182	19.2881	0.630773	2.60171	38.0121915	9.4281	23.5362	58.39973	198.899	10.1555	2.743634	0.645819	0	0.464671	2.991346	0.970672	6.91065	4.06163	0	0	0.243198	0	15.7266	8.30157	3.29453	2.329372	1.36415	13.803087	0.611935	0	0	0.535333	0	6.91029	5.6631	1.117808	0.289856	0	0.797509	2.853041	6.22453	6.64514	3.527733	6.60098	0	1.102862	0	1.89565	1.01942	87.2607	4.402919	0.990167	4.73738	16.3596	2.51104	2.70748	0.176742	4.01908	3.61514	0.322536	12.1862	0.470669	7.08208	0.851242	0	7.440764	0.108544	3.32263	0.669088	0.184947	0.380688	15.879168	1.4683	12.575253	1.09602	1.85082	4.381386	32.1784	0	0.222459	10.293924	3.28295	0	10.56134	18.055931	0.206242	0	4.7958	0	3.54075	1.413458	1.16593	1.17961	6.67457	0.703957	0	0.417267	20.1188	0.667783	0	1.30725	4.86625	1.36231	1.08198	0	2.05831	2.962225	253.29466	0.902713	1.85994	10.895034	123.426143	45.7831	0.76249	55.2595	5.79442	216.226	4.99995	0.275038	4.87731	2.47924	9.05366	27.8587	1.7041	0.346474	14.96995	4.06899	84.56716	1.43323	1.147232	167.729458	138.461	35.6036	4.491510849	0.478689	3.245938	2.931745	19.7089	0.33897	0.321388	320.958008	4.681478	14.23885	0	0.199739	0.891153	0	79.7789	284.99661	0.171702	5.362639	1.094906	0.867697	0.111156	3.3638	6.968149	1.760565	1.430759	3.77944	6.35466	3.872081	2.305563	0.171788	0.834721	5.22643	0.395692	2.38856	0.339871	0.607973	11.008672	14.43	2.33336	24.85437	1.70641	96.6657	1.41576	1.6246	6.429914	0.451543	54.8127	0.248832	1.15516	3.36213	1.044274	6.03946	4.28795	0.282182	9.08658	0.302611	50.454995	0.91046	5.03442	10.935854	19.5075	1.88695	3.52405	1.470935	3.30214	358.934	0.703551	0	0.384157	0.183457	0.527595	1.05105	0.297073	1.143979	10.99957	0.297236	8.95516	1.43611	11.7134	19.1534	0.202602
1300002E11Rik	3.707680007	0.52536	0.333354	0	7.412191	0	0.777451008	0.581996	6.427370606	0	10.5511	2.674490032	1.95865	22.20720002	0.149309007	3.986010007	0.471326046	0	6.784680208	0.817944	0.526554	0.353269	0.339488	0.247287	0.557903002	3.322900005	0.963573148	2.975210011	0.143389	0	79.80940025	0.641104	0	0	3.110880021	14.83540017	8.944650094	4.27394001	9.705400032	0.817616	0	7.895280003	0.467323	0	0.517159	0.945014017	0.260138	0.224972	0.428241006	0.538807	234.61791	0.390299	1.321580017	0	441.7420001	0.473909012	0.862776	19.18760016	0	0.544474	0	890.3254	0	0.869542	0.466305	0.263338	0.658211002	0	0	0	19.38120002	0.293678	0.559727	0	0	8.038160068	1833.056	0	1.10593	0	0.485267	154.76	8.01384002	0.295502005	1.48405	2.2556	0.617254005	0.647897	12.87600601	0.379666	0	1071.604	65.3306	0	0.242374	737.016	3.561040015	4.942240012	0	0.432898	0	2.643816	0.660667	0.22359	0	0.833927	4.472010009	0	0	1.607750003	0.266458	3.677590003	0	0	0.896118	664.687	0	6.25735	0	0.439620009	0.237481	0.22399	0.771323	0.427326004	28.28804001	0	0	4.774540213	0	0	0	13.72510001	0.253229	3.27309	12.20550007	2.184990016	97.6189	12.17460017	1.41815	0	2.252510009	0.624166	0.681495	57.45570076	546.1161	0	1.62569	0	1.93512	5.312370032	5.933810009	0.971014013	36.89407	68.15109	0.97355	0.710491	12.54550005	0	8.191410066	0	291.1901	3.326340041	1.322630009	0.244426	0	0.405252	0.268136	13.8849	795.649	1.054230014	0.273009	0.288375	0	0.282768	0	49.16430021	8.16270001	1.014170039	0	3.078450011	0.648594	2.359320004	0	1.844840018	1.130620002	1.26857	5.5548901	8.172810231	3.812720006	0.990710003	0.204087003	5.627790042	518.0788	1.53997	0.853552	0.251777	8.410730026	0.515479	0.323113	176.74794	0.223869	0.34204	0.399477	2.333550029	12.17560005	0	54.084424	9.478920029	8.9708901	1.097800006	6.12719	1.56768	0	0.199562	0.974045006	0.205947	0.87813	0.297034	7.952829003	0.775477	0.515789	3.977133	85.298541	7.851070024	0.736068014	1.95831	8.512280025	1.1262	1.22847	0.681022005	0.235385001	4.281310005	0.457759	0.777922001	19.10560001	0.179745	0.116991	0.291202	13.25470008	2.97082	0.545182	13.09040002	0.133036	650.32542	0.315833	18.37010002	16.00840002	1.00418
1300002K09Rik	0	0	0	0	0	0	0	0	0	0	0	0	0	0	0	0	0	0	0	0	0	0	0	0	0	0	0	0	0	0	0	0	0	0	0	0	0	0	0	0	0	0	0	0	0	0	0	0	0	0	0	0	0	0	0	0	0	0	0	0	0	0	0	0	0	0	0	0	0	0	0	0	0	0	0	0	0	0	0	0	0	0	0	0	0	0	0	0	0	0	0	0	0	0	0	0	0	0	0	0	0	0	0	0	0	0	0	0	0	0	0	0	0	0	0	0	0	0	0	0	0	0	0	0	0	0	0	0	0	0	0	0	0	0	0	0	0	0	0	0	0	0	0	0	0	0	0	0	0	0	0	0	0	0	0	0	0	0	0	0	0	0	0	0	0	0	0	0	0	0	0	0	0	0	0	0	0	0	0	0	0	0	0	0	0	0	0	0	0	0	0	0.868616	0	0	0	0	0	0	0	0	0	0	0	0	3.50846	0	0	0	0	0	0	0	0	0	0	0	0	0	0	0	0	0	0	0	0	0	0	0	0	0	0	0	0	0	0	0	0	0	0	0	0	0	0	0	0	0	0	0
1300017J02Rik	0	0	0	0	0	0	0	0	0	0	0	0	0	0	0	0	0	0	0	0	0	0	0	0	0	0	0	0	0	0	0	0	0	0	0	0	0	0	0	0	0	0	0	0	0	0	0	0	0	0	0	0	0	0	0	0	0	0	0	0	0	0	0	0	0	0	0	0	0	0	0	0	0	0	0	0	0	0	0	0	0	0	0	0	0	0	0	0	0	0	0	0	0	0	0	0	0	0	0	0	0	0	0	0	0	0	0	0	0	0	0	0	0	0	0	0	0	0	0	0	0	0	0	0	0	0	0	0	0	0	0	0	0	0	0	0	0	0	0	0	0	0	0	0	0	0	0	0	0	0	0	0	0	0	0	0	0	0	0	0	0	0	0	0	0	0	0	0	0	0	0	0	0	0	0	0	0	0	0	0	0	0	0	0	0	0	0	0	0	0	0	0	0	0	0	0	0	0	0	0	0	0	0	0	0	0	0	0	0	0	0	0	0	0	0	0	0	0	0	0	0	0	0	0	0	0	0	0	0	0	0	0	0	0	0	0	0	0	0	0	0	0	0	0	0	0	0	0
1500004A13Rik	0	0.990488	1.447847	47.4735	15.95135	0.410264	3.787402	0	60.02094	5.45082	32.707967	12.27029	7.622351	5.46132	13.950469	13.79749	2.04401	0.509599	13.01326	0.468181	63.8876	0	0.917071	0	0	0	7.77786	9.30092	0.149535	17.37268	7.03161	0.265663	1.28452	14.89362	1.873487	4.54397	5.54088	16.25274	19.8064	142.7925	46.23664	0.758962	0	12.1292	1.52049	8.499609	0.207417	1.295019	14.51363	3.233694	3.01982	3.23213	1.15499	0.733068	0	0.774214	0	0.4603	11.62402	0.806328	2.5442	3.122609	0.227065	9.65986	0	5.4192	0.888273	6.80875	3.11955	3.54067	0	205.539	11.5041	6.678337	14.0377	3.2321	3.54526	0	4.60849	0.623532	0	0.660361	35.46583	1.12737	4.9667	17.450554	32.389112	0	0	13.1674	0	0	6.846951	0.646784	0.9104	2.98086	212.79277	11.11701	0.269149	6.10436	0	5.517025	1.37857	0	0	0	0.696334	1.88442	0	165.496	1.06442	15.6698	0.93661	0	2.53132	0.417207	0	19.92164	0	0	0	0.802091	1.50112	9.79729	1.55442	4.15145	0	10.4873	2.607364	0	6.82251	3.027163	0	26.0211	0	0.45052	34.1977	0.734262	8.82132	0.676821	5.88817	0.680007	4.46077	1.57452	0	1.502037	7.471194	4.32045	28.699973	1.0068	0	5.103699	135.57209	1.672597	13.83667	0	2.331866	1.52754	2.12493	0.561192	10.0793	0.739441	49.98902	3.0841	10.881	5.0954	1.19718	23.568733	0.398747	2.24922	0.42422	1.34741	0.568903	17.2112	20.0887	2.85874	18.598445	0.248338	0	8.578126	0	0.419389	5.9795	0	0	8.12807	0	0.329311	9.66922	0	0	1.33058	2.410722	0	0	0	2.53289	4.66817	1.019862	0.620517	0.925253	0.310805	0	0.758081	10.85866	0	1.71693	0.747213	7.75651	13.5946	13.5046	8.123319	1.499279	1.590862	2.235369	5.699542	35.50569	6.85687	0.879961	0.387809	2.592956	7.263573	1.470085	14.059223	21.7761	1083.37151	59.421812	22.1341	0.68806	1.303446	0.431572	1.01582	9.872192	6.86E-08	4.74371	21.1842796	3.972528	0	14.3243	56.051333	10.21645	0.112429	0.423839	24.37146	58.8194	7.79111	42.5899	0.259535
1500009C09Rik	0	0	0	0	0	0	0	0	0	0	0	0	0	0	0	0	0	0	0	0	0	0	0	0	0	0	0	11.5173	0	0	0	0	3.30206	0	0	0	0	0	0	0	0	0	0	0	0	0	0	0	0	0	0	0	0	0	0	0	0	0	0	0	0	0	0	0	0	0	0	0	0	0	0	0	0	0	0	0	0	0	0	0	0	0	0	0	0	0	0	0	0	0	0	0	0	0	0	0	0	0	0	0	0	0	0	0	0	0	0	0	0	0	0	0	0	0	0	0	0	0	0	0	0	0	0	0	0	0	0	0	0	0	0	0	0	0	0	0	0	0	0	0	0	0	0	0	0	0	0	0	0	0	0	0	0	0	0	0	0	0	0	0	0	0	0	0	0	0	0	0	0	0	0	0	0	0	0	0	0	0	0	0	0	0	0	0	0	0	0	0	0	0	0	0	0	0	0	0	0	0	0	0	0	0	0	0	0	0	0	0	0	0	0	0	0	0	0	0	0	0	0	0	0	0	0	0	0	0	0	0	0	0	0	0	0	0	0	0	0	0	0	0	0	0	0	0	0	0	0	0
1500009L16Rik	0	0	0	0	0	0	0	0	0	0	0	0	0	0	0	0	0	0	0	0	0	0	0	0	0	0	0	0	0	0	0	0	0	0	0	0	0	0	0	0	0	0	0	0	0	0	0	0	0	0	0	0	0	0	0	0	0	0	0	0	0	0	0	0	0	0	0	0	0	0	0	0	0	0	0	0	0	0	0	0	0	0	0	0	0	0	0	0	0	0	0	0	0	0	0	0	0	0	0	0	0	0	0	0	0	0	0	0	0	0	0	0	0	0	0	0	0	0	0	0	0	0	0	0	0	0	0	0	4.77383	360.121	0	0	0	0	7.36633	0	0	0	0	0	852.702	0	0	0	0	0	0	0	0	0	0	0	0	7.18857	0	0	0	0	0	21.1832	21.1164	74.0523	0	0	8.73335	0	81.648	0	0	0	96.8876	0	0	0	0	0	0	0	0	0	0	5.15851	0	0	37.1105	0	0	0	0	0	0	0	0	1.78861	0	0	22.512	0	0	0	0	0	0	0	0	0	41.0998	0	0	0	0	0	0	0	0	0	0	0	0	0.668783	0	0	0	0	0	0	0	0	34.2242	0	0	0	0	119.615	0	0	0	0	0	0	22.6049	0	0	0	0	0	0	0
1500011B03Rik	0	0	0	0	0	0	0	0	0	0	0	0	59.7631	0	0	0	0	4345.14	0	0	0	0	0	0	1.97424	0	24.8801	0	1.32249	0	0	0	0	0	0	0	0	10.3579	0	0	0	0	0	0	0	0	0	0	0	0	0	0	0	15.4392	0	0	2132.56	0	0	0	0	0	0	0	0	0	0	0	0	0	0	0	552.314	0	2634.87	0	0	0	0	0	0	24.8789	0	0	211.605	441.525	0	0	0	0	0	0	171.699	0	180.507	1339.81	4718.6	0	0	0	0	0	0	0	0	0	3.16739	0	0	0	0	0	313.573	0	0	0	0	0	1.96878	0	0	0	0	0	1.77726	0	0	55.1749	0	0	62.8747	0	0	0	0	0	18.3388	0	2275.45	0	0	0	0	0	0	0	0	0	0	0	0	0	0	0	0	774.573	0	3.66629	0	0	20.459	0	0	0	0	0	0	0	0	402.123	0	0	4.95449	0	0	0	43.4172	0	0	13.8197	0	2.13068	0	0	580.765	0	0	0	0	0	0	0	1.56141	0	0	0	0	0	41.3549	0	0	0	0	279.46	0	0	0	0	0	0	0	0	1115.55	0	0	513.202	0	0	87.9233	0	0	1.98682	0	0	0	0	13.858	0	0	0	411.136	12.6907	0	0	0	0	0	0	1.72723	0	0	371.194	0	0	0	0	0	0
1500011K16Rik	0	0	0	0	0	0	0	0	0	0	775.088	0	0	0	0	0	2236.29	0	0	0	0	0	0	0	0	0	236.787	0	0.949718	0	0	0	0	0	0	0	0	27.1779	0	0	0	0	0	0	0	0	1.28118	0	0	0	0	0	0	3.47818	70.4454	0	0	0	0	46.1161	0	0	0	0	0	0	0	269.626	0	3.02566	0	0	239.425	17.6964	0	0	0	0	0	0	0	86.8074	0	0	0	0	0	0	0	0	0	0	0	0	0	0	274.161	0	0	0	0	0	0	0	0	0	0	0	0	0	0	0	0	0	0	0	0	78.9467	0	0	0	0	0	5.54197	0	216.914	0	0	2.29196	53.2004	8.03829	0	0	0	0	0	0	0	0	0	0	0	8.21809	0	0	281.517	0	0	25.7886	14.242	0	0	0	0	0	0	0	2.62211	0	0	0	0	0	1.63203	0	0	0	0	0	1.92518	0	0	0	0	0	0	0	0	0	0	0	0	0	86.6798	43.67	0	125.786	0	0	0	0	281.913	0	0	0	0	251.747	0	0	0	18.7712	0	0	26.7691	0	0	0	26.6056	0	29.7417	3.93982	0.889146	277.506	0	0	73.1577	0	26.7578	201.444	0	1445.48	0	0	0	0	95.9818	0	0	0	0	90.4013	0	16.5861	0	0	0	0	1.84196	0	0	0	79.5351	0	0	92.9372	566.492	0	0
1500012F01Rik	0	0	0	0	1223.31	0	0	247.673	0	150.019	0	0	404.602	3.67528	0	0	0	0	330.339	2378.32	0	53.3828	0	0	0	22.7069	146.821	0	0	0	0	1.55941	0	0	32.8019	0	487.495	6.35697	0	89.405	0	0	0	0	1.62712	0	1.38359	0	0	0	27.8915	0	28.7946	0	75.7625	0	91.61	0	0	603.09	784.14	1.18588	205.251	0	0	0	0	0	0	0	790.375	0	523.623	213.006	0	0	1205.49	0	0	0	1118.15	314.6	575.901	0	1085.34	0	0	0	0	2.61056	0	0	0	0	294.775	205.152	0	411.587	142.415	423.876	220.62	0	0	0	0	70.3533	0	0	0	0	618.376	0	0	558.692	305.238	761.799	79.0019	503.892	0	0	0	439.113	857.252	0	0	0	0	197.619	176.846	0	303.275	0	0	0	7.56439	0	90.776	51.6494	0	389.911	0	2.14996	425.577	103.727	0	993.256	4.40348	0	0	27.9483	51.1224	3.47384	223.698	0	656.212	857.783	0	29.0254	2.77336	81.505	3.90347	0	1010.51	97.0798	149.521	0	0	152	49.6024	34.2519	1109.13	462.212	1063.32	49.6856	876.263	1821.52	227.018	6.84186	501.572	2.04314	71.6792	90.8026	0	0	7.60551	544.749	19.1458	0	0	3.93867	246.633	792.997	24.8375	0	564.882	0	163.82	83.248	13.4902	63.3904	0	8.26364	504.672	211.541	0	120.203	91.937	4.74399	348.819	0	0	397.6	984.164	22.0142	374.373	78.8896	94.6759	0	805.596	0	0	0	0	0	0	75.1164	74.2063	2.06305	0.983263	417.387	32.4107	19.7797	0.955687	581.458	0	0	0	693.172	159.467	391.814	0	338.046	0	0	119.535	0	38.3873	0
1500012K07Rik	0	0	2.76733	0	0	0	0	0	115.5264	0	0	13.9314	0.307315	75.332	0	0.590642	3.42463	0	0	26.0104	0	0	0.365681	0	0	0	36.1315	263.019	0	0	48.8962	0	133.32	0	0	0	0	0	0	15.3465	0	0	0	0	12.9699	8.63962	0	6.49656	0	0	155.11983	0	0	0	5.78139	0	0	0	0	0	0	10.7035	0	0	0	0	0	0	0	0	0	0	0	0	0	0	0	0	0	0	0	0	74.3629	0	0	0	0.499095	0	0	0	12.0772	0	0	0	0	0	0	0	0	0	0	6.0324	11.2154	0	0	16.3541	0	0	0	0	0	0	1.81297	0	0	0	0	2.0572	0	0	0	0	0	0	0	0	0	0	0	0	0	0	0	3.25172	0	0	0	0	0	0	0	0	11.3309	0	0	0	0	0	0	0	0	0	61.165981	0	0.647249	0	43.7461	0	0	0.475147	0	0	0	0	0	0	0	0	0	2.636891	0	0	0	0	0	0	0	0	0	0	0	0	0	21.6614	0	0	0	0	51.5841	0	0	0	28.4788	9.98916	0	0	0	0	0	0	0	0	0	0	0	0	0	0	0	6.06285	0	0	0	0	0	0	8.26523	0	69.54657	0	13.6298	0	0	0	0	0	3.0451	0	0	3.29418	0	0	0	0	0	0	0	0	0	0	1.0161	0	0	0	0	0	0	1.11279
1500015A07Rik	0	1.1408	0	0	0	0	0	0	0	0	0	332.673	0	0	0	0	0	0	0	0	0	0	0	0	0	0	0	0	0	0	0	0	0	0	0	0	52.3183	0	0	0	0	0	0	0	0	521.02	0	0	0	0	0	0	0	0	0	0	0	0	0	0	31.2534	0	0	0	0	0	0	0	0	0	0	0	27.1533	0	0	0	0	0	0	0	0	0	0	0	0	0	0	0	0	0	0	0	0	0	0	0	0	3.18038	0	0	0	0	0	0	0	0	0	0	0	0	0	0	0	0	0	0	0	0	0	0	0	0	0	0	0	0	0	0	0	0	0	0	0	0	5.9376	0	0	0	0	0	0	0	0	0	0	0	0	0	0	0	0	0	0	0	0	0	0	0	0	0	0	0	0	0	0	0	0	0	0	0	0	0	0.290502	0	0	0	0	0	0	0	0	0	0	0	0	0	0	0	0	0	0	0	0	0	0	0	0	0	0	0	0	0	0	0	0	0	0	0	0	0	0	0	0	0	0	0	0	0	0	0	0	0	0	0	0	0	0	0	0	0	0	0	0	0	0	0	0	0	0	0	0	0	0	0	0	0	0	0
1500015L24Rik	0	0	0	0	0	0	0	0	0	0	0	0	0	0	0	0	0	0	0	0	0	0	0	0	0	0	0	0	0	0	0	0	0	0	0	0	0	0	0	0	0	0	0	0	0	0	0	0	0	0	0	0	0	0	0	0	0	0	0	0	0	0	0	0	0	0	0	0	0	0	0	0	0	0	0	0	0	0	0	0	0	0	0	0	0	0	0	0	0	0	0	0	0	0	0	0	0	0	0	0	0	0	0	0	0	0	0	0	0	0	0	0	0	0	0	0	0	0	0	0	0	0	0	0	0	0	0	0	0	0	0	0	0	0	0	0	0	0	0	0	0	0	0	0	0	0	0	0	0	0	0	0	0	0	0	0	0	0	0	0	0	0	0	0	0	0	0	0	0	0	0	0	0	0	0	0	0	0	0	0	0	0	0	0	0	0	0	0	0	0	0	0	0	0	0	0	0	0	0	0	0	0	0	0	0	0	0	0	0	0	0	0	0	0	0	0	0	0	0	0	0	0	0	0	0	0	0	0	0	0	0	0	0	0	0	0	0	0	0	0	0	0	0	0	0	0	0	0
1500015O10Rik	0	0	0	0	0	0	0	0	0	0	0	0	0	0	0	0	0	0	0	0	0	0	0	0	0	0	0	0	0	0	0	0	0	0	0	0	0	0	0	0	0	0	0	0	0	0	0	0	0	0	0	0	0	0	0	0	0	0	0	0	0	0	0	0	0	0	0	0	0	0	0	0	0	0	0	0	0	0	0	0	0	0	0	0	0	0	0	0	0	0	0	0	0	0	0	0	0	0	0	0	0	0	0	0	0	0	0	0	0	0	0	0	0	0	0	0	0	0	0	0	0	0	0	0	0	0	0	0	0	0	0	0	0	0	0	0	0	0	0	0	0	0	0	0	0	0	0	0	0	0	0	0	0	0	0	0	0	0	0	0	0	0	0	0	0	0	0	0	0	0	0	0	0	0	0	0	0	0	0	0	0	0	0	0	0	0	0	0	0	0	0	0	0	0	0	0	0	0	0	0	0	0	0	0	0	0	0	0	0	0	0	0	0	0	0	0	0	0	0	0	0	0	0	0	0	0	0	0	0	0	0	0	0	0	0	0	0	0	0	0	0	0	0	0	0	0	0	0
1500017E21Rik	0	3.07297	19.0023	4.86439	94.6315	3.12642	60.3054	4.99933	128.327	35.829	1.746726	20.3119	19.4575	107.355	5.47648	0	9.92411	5.47553	111.622	5.16127	21.310578	0	72.2055	30.0472	0	10.7343	32.906	0	18.2816	184.815	191.77	4.88157	79.4447	62.5496	119.559	50.2979	85.5313	7.9527	62.6917	16.2556	12.6864	71.559	1.19328	16.0364	0	38.2514	52.4474	6.20037	171.137	5.88233	12.2273	12.0896	10.4843	27.1193	3.29548	0	2.8309	23.8807	318.965	31.1135	0	113.975	1.05008	10.4029	30.1149	0.363363	35.3834	9.19897	15.6879	289.779	5.94389	4.21479	3.93426	47.5061	35.3477	14.4174	75.849	34.1501	0	25.7204	0	0	19.6771	83.1899	8.70076	2.60934	6.32532	79.0132	44.3213	97.543355	0.790754	35.0649	133.519	10.7059	0	11.6654	54.8095	38.0305	48.8304	28.2176	36.9961	21.2859	61.5509	19.527	0	65.8599	3.09616	138.749	17.6773	0	4.61798	21.0521	3.29473	0	108.395	36.9891	0	6.42939	100.841	6.59788	0	28.4792	9.35002	2.27453	0	34.0163	10.2986	0	16.2379	6.1987	91.9469	3.88469	0	77.7435	25.7787	0	2.59303	6.40618	17.2104	3.76538	111.586	27.0175	0	58.1197	4.70907	5.38978	9.33804	40.9608	0	0	0	75.5216	0	3.4355	0	5.12314	48.2151	82.3648	3.33499	2.59153	33.3971	0	0	0	0	89.5935	3.04923	173.085	0	30.6874	0	0	3.31194	18.4315	0	82.1316	0	116.862	8.00511	38.881	49.6573	0	87.0031	0	0	0.500466	0.882967	0.814464	25.8078	1.57041	0	1.49392	25.8885	0	17.70168	11.8407	19.9271	0	0	0	105.129	3.73504	0.926783	0	281.788	0	17.4453	8.80487	30.6683	20.292	43.911	41.5669	0	0	201.84	1.43597	10.2222	16.4749	4.52762	1.29467	23.3281	3.63147	0	2.6406	4.18676	0	166.93477	520.091	0	286.035	21.4397	18.3898	4.27738	163.095	0	19.168	3.80309	46.9645	21.0182	86.4303	1.70088	1.87256	21.0111	3.48078	1.18078	16.5992	2.064557	0
1600002D24Rik	0	0	0	0	0	0	0	0	0	0	0	0	0	0	0	0	0	0	0	0	0	0	0	0	0	0	0	0	0	0	0	0	0	0	0	0	0	0	0	0	0	0	0	0	0	0	0	0	0	0	0	0	0	0	0	0	0	0	0	0	0	0	0	0	0	0	0	0	0	0	0	0	0	0	0	0	0	0	0	0	0	0	0	0	0	0	0	0	0	0	0	0	0	0	0	0	0	0	0	0	0	0	0	0	0	0	0	0	0	0	0	0	0	0	0	0	0	0	0	0	0	0	0	0	0	0	0	0	72.5079	0	0	0	0	0	0	0	0	0	0	0	0	0	0	0	0	0	0	0	0	0	0	0	0	0	0	0	0	0	0	0	0	0	0	0	0	0	0	0	0	0	0	0	0	0	0	0	0	0	0	0	0	0	0	0	0	0	0	0	0	0	0	0	0	0	0	0	0	0	0	0	0	0	0	0	2.64462	0	0	0	0	0	0	0	0	0	0	0	0	0	0	0	0	0	0	0	0	0	0	0	0	0	0	0	0	0	0	0	0	0	0	0	0	0	0	0	0	0	0	0
1600002H07Rik	0	0	0	0	0	0	0	0	0	0	0	0	0	0	0	61.3537	0	0	0	0	0.88054	0	23.7794	0.273853	55.4382	54.2936	0	0	0	0	0	0	0	0	0	0	0	0	23.2197	0	0	1.15747	0	72.4316	0	0	0	0	0	0	0	0	1.68784	0	0	0	0	0	0	0	0	2.54526	0	0	0.416159	51.0624	0	0	0	0	0	0	0	14.4165	0	0	0	0	0.398003	7.52214	0	0.730985	0.445769	0	0	0	0	0.550808	0	0	0	0	0	0	0	0	0	15.7486	0	0	18.3893	0	0	0	0	0	0	1.56882	0	0	0	0	0	0	0.445673	31.1934	0	246.806	0	0	0.433493	0	0	0	28.8271	0	0	0	0	0	35.4121	0	0	0.646235	0	0	0	19.4478	0	0	0	0	0	0	0	0	0	0	2.08797	0	0	0	0	0	0	0	17.6577	0	63.5382	0	0	0	0	0	0	0	0	0	0	7.13302	0	0	0	0	0	0	0.746897	0	0	0	0	0	0	0	0	0.372391	0	0	0	0	59.8649	0	0.898583	0	0	0.917666	0	0	0	0	0	0	0	292.588	0	0	0	0	0	0	131.022	3.00306	0	0.210708	0	0	0	24.6334	0	4.55677	0	0.255558	0.250308	0	0.653948	0	0	0	0	0	0	0	0.499316	0	0	13.4256	0	0	8.31433	0	0	0	0	0	0.298166	0	0	0
1600002K03Rik	0	0	0	0	0	0	0	0	0	0	0	0	0	0	0	0	0	0	0	0	0	0	0	0	0	0	0	0	0	0	0	0	0	0	0	0	0	0	0	0	0	0	0	0	0	0	0	0	0	0	0	0	0	0	0	0	0	0	0	0	0	0	0	0	0	0	0	0	317.875	0	0	0	0	0	0	0	0	0	0	0	0	0	2.05246	0	669.053	0	0	0	0	0	0	0	0	0	0	0	0	0	0	2945.06	0	239.167	0	0	0	0	0	0	0	2.54498	0	143.325	0	0	0	0	0	3.76296	0	0	0	0	0	0	0	0	0	0	0	0	0	0	0	0	0	0	0	0	0	0	0	0	0	0	0	0	0	0	0	0	0	0	74.1558	421.492	0	0	0	0	0	0	0	302.036	0	0	0	0	0	0	0	14.2114	0	0	702.033	0	0	2.13845	0	0	0	0	0	32.0074	65.6504	0	1347.92	0	0	513.785	416.074	0	0	0	2.81086	0	28.3664	0	0	270.246	0	0	0	285.486	0	237.487	0	0	0	1.87827	25.8298	0	0	0	0	0	0	0	0	0	0	0	0	0	0	0	0	0	0	0	0	0	0	0	338.406	0	0	0	0	0	0	0	0	0	0	0	0	0	134.533	0
1600010M07Rik	0	0	0	0	0	0	0	0	0	37.6263	0	548.844	0	0	0	0	0	0	25.6184	0	0	0	0	0	0	0	0	0	0	0	0	0	0	0	0	0	7.12017	0	0	0	0	0	0	0	0	0	0	0	0	0	0	0	0	0	0	0	0	0	0	0	0	2.797	0	0	0	0	0	0	0	0	0	0	0	0	0	0	0	0	0	0	0	0	0	0	0	0	0	0	0	0	0	0	0	0	0	0	0	0	0	0	0	0	0	0	0	0	0	0	0	0	0	0	0	0	0	0	0	0	0	0	0	0	0	0	0	0	54.6814	0	0	0	0	0	0	0	0	0	0	0	0	0	0	0	0	10.7119	0	0	0	0	0	0	0	0	0	33.1196	0	0	3.61202	0	0	0	0	0	0	0	8.29998	0	0	0	0	0	0	0	53.2443	0	0	0	0	0	0	0	0	0	0	0	0	0	0	0	0	0	0	0	3.01297	0	0	0	0	0	0	0	67.0273	0	29.5588	0	518.887	0	0	0	0	0	0	0	0	0	0	4.295	0	0	0	0	0	0	0	31.4813	0	0	0	0	0	0	0	0	0	0	0	0	0	0	0	0	0	0	0	0	0	1.7731	0	0
1600012H06Rik	0	0	463.767	0	0	0	0	0	0	0	0	0	0	0	0	0	0	0	0	0	17.4692	0.4239504	0	0	0	0	0	0	0.20668702	0	0	0	0	0	0	0	0	0	0	0	0	0	0	65.23896	0	0	0	0	0.328208	0	0	0	0	0	0	0	4.2544628	0	0	0	0	0	0	0	0	1.5668961	0	2.0101023	0	0	0	0	0	0	202.9606	0	0	0	0	0	0	5.39173	0	0	0	0	0	0	0	0	0	0	0	0	0	0	0	0	0	0	0	0	0	0	0	30.717336	0	0	0	0	0	0	0	0	0	0	299.286	0	0	0	0	0	0	0	0	0	0	0	0	0	0	0	5.810709	0	0	0	0	0	0.6525137	14.3839	0	0	0	0	0	0	0	0	0	0	0	0.7449748	0	0	0	1.5935348	0	0	0	0	10.74305	0	0	0	0	0	0	0	0	0	0	0	0.20969119	0	0	0	0	0	1.1272118	128.83369	0	0	0	0	0	312.48058	0	0	0	256.8485	0	0	0	0	0.2937308	0	0	0	0.3018622	0	0	0	0	0	0	0	0	0	0	0	0	0	0	0	0	0	0	0	0	0	0	0	0	0	0	0	0	0.4295642	0	0	0	0	0	0	0	0	0	0	0	0	0	71.5649	0	0	0	0	0	0
1600012P17Rik	0	0	0	0	0	0	0	0	0	0	0	0	0	0	0	0	0	0	0	0	0	0	0	0	0	0	0	0	0	0	0	0	0	0	0	0	0	0	0	0	0	0	0	0	0	0	0	0	0	0	0	0	0	0	0	0	0	0	0	0	0	0	0	0	0	0	0	0	0	0	0	0	0	0	0	0	0	0	0	0	0	0	0	0	0	0	0	0	0	0	0	0	0	0	0	0	0	0	0	0	0	0	0	0	0	0	0	0	0	0	0	0	0	0	0	0	0	0	0	0	0	0	0	0	0	0	0	0	0	0	0	0	0	0	0	0	0	0	0	0	0	0	0	0	0	0	0	0	0	0	0	0	0	0	0	0	0	0	0	0	0	0	0	0	0	0	0	0	0	0	0	0	0	0	0	0	0	0	0	0	0	0	0	0	0	0	0	0	0	0	0	0	0	0	0	0	0	0	0	0	0	0	0	0	0	0	0	0	0	0	0	0	0	0	0	0	0	0	0	0	0	0	0	0	0	0	0	0	0	0	0	0	0	0	0	0	0	0	0	0	0	0	0	0	0	0	0	0
1600014C10Rik	0	0	0	0	0	0	0	234.881	0	0	0	0	0	0	0	0	0.382035	0	0	0	0	0	0	0	0	0	0	0	0	0	0	0	0	0	0	0	0	0	0	0	0	0	0	0	0	0	0	0	125.624	0	0	0	0	0	0	0	0.207811	0	0	0	0	0	0	0	0	0.308425	0.843296	0	0.263914	0	0	0	0.606767	0	0	498.364	0	0	0	0	0.286513	0	0.579803	0	0	0	0	0	0	451.299	0	0	0	0	0	0	4.34276	0	0.244204	0	0	0	0	0.269341	0.357	0	0	0	0	0	0	0	320.459	0	0	0	0	37.5847	0	0	0	0	0	110.791	0	11.1367	0	405.262	12.7147	1.72586	0	0	39.9837	0	36.5747	0	0	444.744	0	0	0	0	0.480954	0	0	0	15.0638	0	0.45663	0	81.9039	661.16614	0	23.8443	0	0	0	0	0.4525	447.436	252.707	0.438759	0	0	0	0	0	0	0	0	0	0	0	0.406062	0	0.323255	0.494618	0.235967	0	62.0767	0	0	0	28.4517	0	14.3318	58.9085	0	85.7197	0	134.739	67.64817	0	0	458.723	0	0	0	0	0	0	0	0	0	0	0	0	7.95968	0	1.03891	50.2832	2.39073	0	3.12384	0	78.7838	0	0	0.130575	0	0	0	0	0	0	484.4768	1.04764	0	0	0	0	0	0.159956	0	0	0	62.2506	0	197.206	0	0.368311	12.5271	28.38	45.3664	0	0	57.5311	0
1600014C23Rik	0	0	0	0	0	0	0	0	0	0	0	0	0	0	0	0	0	0	0	0	0	0	0	0	0	0	0	0	0	0	0	0	0	0	0	0	0	0	0	0	0	0	0	0	0	0	0	0	0	0	0	0	0	0	0	0	0	0	0	0	0	0	0	0	0	0	0	0	0	0	0	0	0	0	0	0	0	0	0	0	0	0	0	0	0	0	0	0	0	0	0	0	0	0	0	0	0	0	0	0	0	0	0	0	0	0	0	0	0	0	0	0	0	0	0	0	0	0	0	0	0	0	0	0	0	0	0	0	0	0	0	0	0	0	0	0	0	0	0	0	0	0	0	0	0	0	0	0	0	0	0	0	0	0	0	0	0	0	0	0	0	0	0	0	0	0	0	0	0	0	0	0	0	0	0	0	0	0	0	0	0	0	0	0	0	0	0	0	0	0	0	0	0	0	0	0	0	0	0	0	0	0	0	0	0	0	0	0	0	0	0	0	0	0	0	0	0	0	0	0	0	0	0	0	0	0	0	0	0	0	0	0	0	0	0	0	0	0	0	0	0	0	0	0	0	0	0	0
1600014K23Rik	0	0	0	0	0	0	0	0	0	0	0	0	0	0	0	0	0	0	0	0	0	0	0	0	0	0	0	0	0	0	0	0	0	0	0	0	0	0	0	0	0	0	0	0	0	0	0	0	0	0	0	0	0	0	0	0	0	0	0	0	0	0	0	0	0	0	0	0	0	0	0	0	0	0	0	0	0	0	0	0	0	0	0	0	0	0	0	0	0	0	0	0	0	0	0	0	0	0	0	0	0	0	0	0	0	0	0	0	0	0	0	0	0	0	0	0	0	0	0	0	0	0	0	0	0	0	0	0	0	0	0	0	0	0	0	0	0	0	0	0	0	0	0	0	0	0	0	0	0	0	0	0	0	0	0	0	0	0	0	0	0	0	0	0	0	0	0	0	0	0	0	0	0	0	0	0	0	0	0	0	0	0	0	0	0	0	0	0	0	0	0	0	0	0	0	0	0	0	0	0	0	0	0	0	0	0	0	0	0	0	0	0	0	0	0	0	0	0	0	0	0	0	0	0	0	0	0	0	0	0	0	0	0	0	0	0	0	0	0	0	0	0	0	0	0	0	0	0
1600015I10Rik	0	0	0	0	0	0	0	0	0	0	0	0	0	0	0	0	0	0	0	0	0	0	0	0	0	0	0	0	0	0	0	0	0	0	0	0	0	0	0	0	0	0	0	0	0	0	0	0	0	0	0	0	0	0	0	0	0	0	0	0	0	0	0	0	0	0	0	0	0	0	0	0	0	0	0	0	0	0	0	0	0	0	0	0	0	0	0	0	0	0	0	0	0	0	0	0	0	0	0	0	0	0	0	0	0	0	0	0	0	0	0	0	0	0	0	0	0	0	0	0	0	0	0	0	0	0	0	0	0	0	0	0	0	0	0	0	0	0	0	0	0	0	0	0	0	0	0	0	0	0	0	0	0	0	0	0	0	0	0	0	0	0	0	0	0	0	0	0	0	0	0	0	0	0	0	0	0	0	0	0	0	0	0	0	0	0	0	0	0	0	0	0	0	0	0	0	0	0	0	0	0	0	0	0	0	0	0	0	0	0	0	0	0	0	0	0	0	0	0	0	0	0	0	0	0	0	0	0	0	0	0	0	0	0	0	0	0	0	0	0	0	0	0	0	0	0	0	0
1600016N20Rik	0	0	0	0	0	0	0	0	0	0	0	0	0	0	0	0	0	0	0	0	0	0	0	0	0	0	0	0	0	0	0	0	0	0	0	0	0	0	0	0	0	0	0	0	0	0	0	0	0	0	0	0	0	0	0	0	0	0	0	0	0	0	0	0	0	0	0	0	0	0	0	0	0	0	0	0	0	0	0	0	0	0	0	0	0	0	0	0	0	0	0	0	0	0	0	0	0	0	0	0	0	0	0	0	0	0	0	0	0	0	0	0	0	0	0	0	0	0	0	0	0	0	0	0	0	0	0	0	0	0	0	0	0	0	0	0	0	0	0	0	0	0	0	0	0	0	0	0	0	0	0	0	0	0	0	0	0	0	0	0	0	0	0	0	0	0	0	0	0	0	0	0	0	0	0	0	0	0	0	0	0	0	0	0	0	0	0	0	0	0	0	0	0	0	0	0	0	0	0	0	0	0	0	0	0	0	0	0	0	0	0	0	0	0	0	0	0	0	0	0	0	0	0	0	0	0	0	0	0	0	0	0	0	0	0	0	0	0	0	0	0	0	0	0	0	0	0	0
1600019K03Rik	0	0	0	0	0	0	0	0	0	0	0	0	0	0	0	0	0	0	0	0	0	0	0	0	0	0	0	0	0	0	0	0	0	0	0	0	0	0	0	0	0	0	0	0	0	0	0	0	0	0	0	0	0	0	0	0	0	0	0	0	0	0	0	0	0	0	0	0	0	0	0	0	0	0	0	0	0	0	0	0	0	0	0	0	0	0	0	0	0	0	0	0	0	0	0	0	0	0	0	0	0	0	0	0	0	0	0	0	0	0	0	0	0	0	0	0	0	0	0	0	0	0	0	0	0	0	0	0	0	0	0	0	0	0	0	0	0	0	0	0	0	0	0	0	0	0	0	0	0	0	0	0	0	0	0	0	0	0	0	0	0	0	0	0	0	0	0	0	0	0	0	0	0	0	0	0	0	0	0	0	0	0	0	0	0	0	0	0	0	0	0	0	0	0	0	0	0	0	0	0	0	0	0	0	0	0	0	0	0	0	0	0	0	0	0	0	0	0	0	0	0	0	0	0	0	0	0	0	0	0	0	0	0	0	0	0	0	0	0	0	0	0	0	0	0	0	0	0
1600020E01Rik	0	0	0	0	4141.612	0	0	0	0	0	0	0	0	0	0	0	0	0	0	0.402436	0	0.271704	0	0	4.01122	0	0	0	7.97447	0	0.929149	0	0	0	0	2055.1336	0	0	778.4008	0	0	0	0	5.78203	0	0	0	0	2.13274	0	0	0	0	0	0	2.17503	0	0	0	0	0	0	7.00927	0	0	0	0	0	0	0	0	0	0	0	0	0	0	0	0	0	0	0	0	2.5335	0	0	0	0	0	0	0	218.3528	0	0	0	30.83429	1377.77	0	0	0	0	0	0	0	0	0	0	0	0	2.75228	0	76.0567	0	0	0	0	0	24.9179	0	0	0	0	0	0	0	0	0	0	0	0	0	0	0	0	0	0	0	0	0	0	0	8.40632	504.45	3.87513	0	0	63.72323	0	0	0	580.698	0	0	77.5333	0	1298.553	0	0	0	0	0	0	0	0	0	0	0	0	0	0	0	7.89661	138.8558	952.611	0	0	0	0	0	0	0	0	275.18	0	0	0.397865	0	0	0	0	0	0	0	0	0	0	22.61422	0	0	0	0	0	85.3641	0	0	0	0	0	0	0	0	0	0	0	0	0	0	0	0	0	0	0	28.54266	0	0	0	0	0	0	0	0	0	0	0	0	21.8669	0	0	24.04144	0	0	0	0	0	0	0	0	0
1600023N17Rik	0	0	0	0	0	0	0	0	0	0	0	0	0	0	0	0	0	0	0	0	0	0	0	0	0	0	0	0	0	0	0	0	0	0	0	0	0	0	0	0	0	0	0	0	0	0	0	0	0	0	0	0	0	0	0	0	0	0	0	0	0	0	0	0	0	0	0	0	0	0	0	0	0	0	0	0	0	0	0	0	0	0	0	0	0	0	0	0	0	0	0	0	0	0	0	0	0	0	0	0	0	0	0	0	0	0	0	0	0	0	0	0	0	0	0	0	0	0	0	0	0	0	0	0	0	0	0	0	0	0	0	0	0	0	0	0	0	0	0	0	0	0	0	0	0	0	0	0	0	0	0	0	0	0	0	0	0	0	0	0	0	0	0	0	0	0	0	0	0	0	0	0	0	0	0	0	0	0	0	0	0	0	0	0	0	0	0	0	0	0	0	0	0	0	0	0	0	0	0	0	0	0	0	0	0	0	0	0	0	0	0	0	0	0	0	0	0	0	0	0	0	0	0	0	0	0	0	0	0	0	0	0	0	0	0	0	0	0	0	0	0	0	0	0	0	0	0	0
1600025M17Rik	0	0	0	0	0	0	0	0	0	0	0	0	0	0	0	0	0	0	0	0	0	0	0	0	0	0	0	0	0	0	0	0	0	0	0	0	0	0	0	0	0	0	0	0	0	0	0	0	0	0	0	0	0	0	0	0	0	0	0	0	0	0	0	0	0	0	0	0	0	0	0	0	0	0	0	0	0	0	0	0	0	0	0	0	0	0	0	0	0	0	0	0	0	0	0	0	0	0	0	0	0	0	0	0	0	0	0	0	0	0	0	0	0	0	0	0	0	0	0	0	0	0	0	0	0	0	0	0	0	0	0	0	0	0	0	0	0	0	0	0	0	0	0	0	0	0	0	0	0	0	0	0	0	0	0	0	0	0	0	0	0	0	0	0	0	0	0	0	0	0	0	0	0	0	0	0	0	0	0	0	0	0	0	0	0	0	0	0	0	0	0	0	0	0	0	0	0	0	0	0	0	0	0	0	0	0	0	0	0	0	0	0	0	0	0	0	0	0	0	0	0	0	0	0	0	0	0	0	0	0	0	0	0	0	0	0	0	0	0	0	0	0	0	0	0	0	0	0
1600027J07Rik	0	0	0	0	0	0	0	0	0	0	0	0	0	0	0	0	0	0	0	0	0	0	0	0	0	0	0	0	0	0	0	0	0	0	0	0	0	0	0	0	0	0	0	0	0	0	0	0	0	0	0	0	0	0	0	0	0	0	0	0	0	0	0	0	0	0	0	0	0	0	0	0	0	0	0	0	0	0	0	0	0	0	0	0	0	0	0	0	0	0	0	0	0	0	0	0	0	0	0	0	0	0	0	0	0	0	0	0	0	0	0	0	0	0	0	0	0	0	0	0	0	0	0	0	0	0	0	0	0	0	0	0	0	0	0	0	0	0	0	0	0	0	0	0	0	0	0	0	0	0	0	0	0	0	0	0	0	0	0	0	0	0	0	0	0	0	0	0	0	0	0	0	0	0	0	0	0	0	0	0	0	0	0	0	0	0	0	0	0	0	0	0	0	0	0	0	0	0	0	0	0	0	0	0	0	0	0	0	0	0	0	0	0	0	0	0	0	0	0	0	0	0	0	0	0	0	0	0	0	0	0	0	0	0	0	1.63683	0	0	0	0	0	0	0	0	0	0	0	0
1600029I14Rik	0	0	0	0	0	0	0	0	0	0	0	0	0	0	0	0	0	0	0	0	0	0	0	0	0	0	0	0	0	0	0	0	0	0	0	0	0	0	0	0	0	0	0	0	0	0	0	0	0	0	0	0	0	0	0	0	0	0	0	0	0	0	0	0	0	0	0	0	0	0	0	0	0	0	0	0	0	0	0	0	0	0	0	0	0	0	0	0	0	0	0	0	0	0	0	0	0	0	0	0	0	0	0	0	0	0	0	0	0	0	0	0	0	0	0	0	0	0	0	0	0	0	0	0	0	0	0	0	0	0	0	0	0	0	0	0	0	0	0	0	0	0	0	0	0	0	0	0	0	0	0	0	0	0	0	0	0	0	0	0	0	0	0	0	0	0	0	0	0	0	0	0	0	0	0	0	0	0	0	0	0	0	0	0	0	0	0	0	0	0	0	0	0	0	0	0	0	0	0	0	0	0	0	0	0	0	0	0	0	0	0	0	0	0	0	0	0	0	0	0	0	0	0	0	0	0	0	0	0	0	0	0	0	0	0	0	0	0	0	0	0	0	0	0	0	0	0	0
1600029O15Rik	0	1.22669	1.90261	0.834591	0	0.571115	0	0	28.3503	0	0.693366	0	0	50.3146	0	0	7.16149	0	1.94634	0	0	0	0	0	0	0	0	6.78307	0.291969	0.566412	9.65447	0	2.20779	0	131.815	21.8838	0	3.40641	185.964	0.717927	0	279.588	0	0	0	0	0.401089	4.43341	0	0.550673	0.452951	1.62589	0	0	1.99592	0	0	2.69381	42.1679	0	0	0.739328	5.07267	0	0	0	0.400636	28.1788	0	0	0	3.0531	18.8338	0.544162	57.9346	2.72343	0	1.10992	0.502451	0	0	1.17858	0	1.95912	0	2.90973	157.783	0	0	0	0	0	2.00861	0	0.595764	0	0.570847	0	0	0.477108	75.2191	1.095	0.536373	102.58	0	0	0	1.21023	0	0	0.579577	0	1.00081	0	3.30752	0.890362	0	38.6452	0	0	0	0	14.5719	32.5778	81.5559	5.08485	0	0	1.46983	0.696251	72.8071	0	0	0	0	0	0	3.1077	3.77389	0	0	0.658075	3.52325	0	0	0.626724	1.40291	0	2.39343	7.18143	51.4934	0	0	0	24.1264	0	0.959576	0	0	3.22198	5.95962	0	0	97.7304	0	17.9583	4.24573	0	1.0625	18.4898	0.489289	0.670369	0.601644	0.371299	0	0.592578	0.471088	2.41055	0.392147	0.667486	0.499386	2.0791	10.2783	0.362033	0	29.6118	0	23.0195	19.9636	0	0	0.531511	2.73088	0	0.847542	2.74545	0.567708	0	1.27006	0.319475	1.54551	0.365787	0.424298	0.561238	2.8523	0	0	2.38759	12.6954	0.956351	0	0.673837	6.64135	13.2917	56.8797	0.639124	0.653823	0	2.92618	0	0	1.89935	0	8.01979	2.18259	0.222262	78.5478	101.35	2.74248	9.71924	1.84329	0	2.53398	0.4166	0	12.9793	1.84696	14.4307	0	0.251554	3.21079	0.431434	0	0.550614	0	11.5081	0.311471	0.25389
1700001C02Rik	0	0	0	0	0	0	0	0	0	0	0	0	0	0	0	0	0	0	0	0	0	0	0	0	0	0	0	0	0	0	0	0	0	0	0	0	0	0	0	0	0	0	0	0	0	0	0	0	0	0	0	0	0	0	0	0	0	0	0	0	0	0	0	0	0	0	0	0	0	0	0	0	0	0	0	0	0	0	0	0	0	0	0	0	0	0	0	0	0	0	0	0	0	0	0	0	0	0	0	0	0	0	0	0	0	0	0	0	0	0	0	0	0	0	0	0	0	0	0	0	0	0	0	0	0	0	0	0	0	0	0	0	0	0	0	0	0	0	0	0	0	0	0	0	0	0	0	0	0	0	0	0	0	0	0	0	0	0	0	0	0	0	0	0	0	0	0	0	0	0	0	0	0	0	0	0	0	0	0	0	0	0	0	0	0	0	0	0	0	0	0	0	0	0	0	0	0	0	0	0	0	0	0	0	0	0	0	0	0	0	0	0	0	0	0	0	0	0	0	0	0	0	0	0	0	0	0	0	0	0	0	0	0	0	0	0	0	0	0	0	0	0	0	0	0	0	0	0
1700001C19Rik	0	0	0	1.28637	0.723555	0.757849	0	187.745	0	0	129.024	0	0	0	0	0	0	29.9383	0	0	0	2.56121	60.4527	0	0	1.41312	0	0	0.413357	0	231.203	0	118.831	0	0	15.1115	0	0	3.93379	0	0	0.964509	0.743441	0	0	0	0	0.681525	0	0	2.60111	0.774442	0	3.10397	0	0	0	0	0	0	0	0	0	0	0	0	0	0	0	0	1.14314	0.84088	0	0	0	0.740228	19.8601	0	0	0	0	0	0	0	0	0	0	0	16.0629	0	0	0	0	0.463364	1.2961	0	0	0	0	0	0	0	0	0	0	0	0	0	0	0	0	0	0	0	0	0	0	3.34802	0	0	0	0	0	0	0	5.56498	0.615041	1.14286	0	0	0	0	0	14.9885	0	0	0	0	0	0	0	0	0	0	0	0	0	0	0	0	0	0	0	0	0	0	0	0	0	0	0	23.6875	0	0	0	0	0	0	0	0	0	0	0	0	0	0	0	0	0	0.860563	0	0	0	0	0	0	0	0	0	0	0	0	0	0	0	0	0	0	0.575738	0	0	0	0	0	0	0	0	0	0	0	0	0	0	0	0.709535	0	0.933035	0	0.956826	0	0	0	0	0	0	0	47.2485	0	0	0	0	0	0	0	0	0	0.750997	0	0	0	0	0	0	5.51488	0	0	0	0
1700001D01Rik	0	0	0	0	0	0	0	0	0	0	0	0	0	0	0	0	0	0	0	0	0	0	0	0	0	0	0	0	0	0	0	0	0	0	0	0	0	0	0	0	0	0	0	0	0	0	0	0	0	0	0	0	0	0	0	0	0	0	0	0	0	0	0	0	0	0	0	0	0	0	0	0	0	0	0	0	0	0	0	0	0	0	0	0	0	0	0	0	0	0	0	0	0	0	0	0	0	0	0	0	0	0	0	0	0	0	0	0	0	0	0	0	0	0	0	0	0	0	0	0	0	0	0	0	0	0	0	0	0	0	0	0	0	0	0	0	0	0	0	0	0	0	0	0	0	0	0	0	0	0	0	0	0	0	0	0	0	0	0	0	0	0	0	0	0	0	0	0	0	0	0	0	0	0	0	0	0	0	0	0	0	0	0	0	0	0	0	0	0	0	0	0	0	0	0	0	0	0	0	0	0	0	0	0	0	0	0	0	0	0	0	0	0	0	0	0	0	0	0	0	0	0	0	0	0	0	0	0	0	0	0	0	0	0	0	0	0	0	528.473	0	0	0	0	0	0	0	0	0
1700001F09Rik	0	0	0	0	0	0	0	0	0	0	0	0	0	0	0	0	0	0	0	0	0	0	0	0	0	0	0	0	0	0	0	0	0	0	0	0	0	0	0	0	0	0	0	0	0	0	0	0	0	0	0	0	0	0	0	0	0	0	0	0	0	0	0	0	0	0	0	0	0	0	0	0	0	0	0	0	0	0	0	0	0	0	0	0	0	0	0	0	0	0	0	0	0	0	0	0	0	0	0	0	0	0	0	0	0	0	0	0	0	0	0	0	0	0	0	0	0	0	0	0	0	0	0	0	0	0	0	0	0	0	0	0	0	0	0	0	0	0	0	0	0	0	0	0	0	0	0	0	0	0	0	0	0	0	0	0	0	0	0	0	0	0	0	0	0	0	0	0	0	0	0	0	0	0	0	0	0	0	0	0	0	0	0	0	0	0	0	0	0	0	0	0	0	0	0	0	0	0	0	0	0	0	0	0	0	0	0	0	0	0	0	0	0	0	0	0	0	0	0	0	0	0	0	0	0	0	0	0	0	0	0	0	0	0	0	0	0	0	0	0	0	0	0	0	0	0	0	0
1700001G11Rik	0	0	0	0	0	0	0	0	0	0	0	0	0	0	0	0	0	0	0	0	0	0	0	0	0	0	0	0	0	0	0	0	0	0	2.25748	0	0	0	0	0	0	0	0	0	0	0	0	0	0	0	0	0	0	0	0	0	0	0	0	0	0	0	0	0	0	0	0	0	0	0	0	0	0	0	0	0	0	0	0	0	0	0	0	0	0	0	0	0	0	0	0	0	0	0	0	0	0	0	0	0	0	0	0	0	0	0	0	0	0	0	0	0	0	0	0	0	0	0	0	0	0	0	0	0	0	0	0	0	0	0	0	0	0	0	0	0	0	0	0	0	0	0	0	0	0	0	0	0	0	0	0	0	0	0	0	0	0	0	0	0	0	0	0	0	0	0	0	0	0	0	0	0	0	0	0	0	0	0	0	0	0	0	0	0	0	0	0	0	0	0	0	0	0	0	0	0	0	0	0	0	0	0	0	0	0	0	0	0	0	0	0	0	0	0	0	0	0	0	0	0	0	0	0	0	0	0	0	0	0	0	0	0	0	0	0	0	0	0	0	0	0	0	0	0	0	0	0	0
1700001G17Rik	0	0	0	0	0	0	0	0	0	0	0	0	0	0	0	0	0	0	0	0	0	0	0	0	0	0	0	0	0	0	0	0	0	0	0	0	0	0	0	0	0	0	0	0	0	0	0	0	0	0	0	0	0	0	0	0	0	0	0	0	0	0	0	0	0	0	0	0	0	0	1026.13	0	0	0	0	0	0	0	0	0	0	0	0	0	0	0	0	0	0	0	0	0	0	0	0	0	0	0	0	0	0	0	0	0	0	0	0	0	0	0	0	0	0	0	0	0	0	0	0	0	0	0	0	0	0	0	0	0	0	0	0	0	0	0	0	0	0	0	0	0	0	0	0	0	0	0	0	0	0	0	0	0	0	0	0	0	0	0	0	0	0	0	0	0	0	0	0	0	0	0	0	0	0	0	0	0	0	0	0	0	0	0	0	0	0	0	0	0	0	0	0	0	0	0	0	0	0	0	0	0	0	0	0	0	0	0	0	0	0	0	0	0	0	0	0	0	0	0	0	0	0	0	0	0	0	0	0	0	0	0	0	0	0	0	0	0	0	0	0	0	0	0	0	0	0	0	0	0
1700001J03Rik	0	0	0	0	0	0	0	0	0	0	0	0	0	0	0	0	0	0	0	0	0	0	0	0	0	0	0	0	0	0	0	0	0	0	0	0	0	0	0	0	0	0	0	0	0	0	0	0	0	0	0	0	0	0	0	0	0	0	0	0	0	0	0	0	0	0	0	0	0	0	0	0	0	0	0	0	0	0	0	0	0	0	0	0	0	0	0	0	0	0	0	0	0	0	0	0	0	0	0	0	0	0	0	0	0	0	0	0	0	0	0	0	0	0	0	0	0	0	0	0	0	0	0	0	0	0	0	0	0	0	0	0	0	0	0	0	0	0	0	0	0	0	0	0	0	0	0	0	0	0	0	0	0	0	0	0	0	0	0	0	0	0	0	0	0	0	0	0	0	0	0	0	0	0	0	0	0	0	0	0	0	0	0	0	0	0	0	0	0	0	0	0	0	0	0	0	0	0	0	0	0	0	0	0	0	0	0	0	0	0	0	0	0	0	0	0	0	0	0	0	0	0	0	0	0	0	0	0	0	0	0	0	0	0	0	0	0	0	0	0	0	0	0	0	0	0	0	0
1700001J11Rik	0	0	0	0	0	0	0	0	0	0	0	0	0	0	0	0	0	0	0	0	0	0	0	0	0	0	0	0	0	0	0	0	0	0	0	0	0	0	0	0	0	0	0	0	0	0	0	0	0	0	0	0	0	0	0	0	0	0.374563	0	0	0	0	0	0	0	0	0	0	0	0	0	0	0	0	0	0	0	0	0	0	0	0	0	0	0	0	0	0	0	0	0	0	0	0	0	0	0	0	0	0	0	0	0	0	0	0	0	0	0	0	0	0	0	0	0	0	0	0	0	0	0	0	0	0	0	0	0	0	0	0	0	0	0	0	0	0	0	0	0	0	0	0	0	0	0	0	0	0	0	0	0	0	0	0	0	0	0	0	0	0	0	0	0	0	0	0	0	0	0	0	0	0	0	0	0	0	0	0	0	0	0	0	0	0	0	0	0	0	0	0	0	0	0	0	0	0	0	0	0	0	0	0	0	0	0	0	0	0	0	0	0	0	0	0	0	0	0	0	0	0	0	0	0	0	0	0	0	0	0	0	0	0	0	0	0	0	0	0	0	0	0	0	0	0	0	0	0	0
1700001K19Rik	0	0	0	0	0	0	0	0	0	0	0	186.95	0	0	0	0	0	0	0	0	0	0	0	0	0	0	0	0	0	0	0	0	0	0	0	0	0	0	0	0	0	0	0	0	0	0	0	0	0	0	0	0	0	0	0	0	0	0	0	0	0	0	0	0	0	0	0	0	0	0	0	0	0	0	0	0	0	0	0	0	0	0	0	0	0	0	0	0	0	0	0	0	0	0	0	0	0	0	0	0	0	0	0	0	0	0	0	0	0	0	0	0	0	0	0	0	0	0	0	0	0	0	0	0	0	0	0	0	0	0	0	0	0	0	0	0	0	0	0	0	0	0	0	0	0	0	0	0	0	0	0	0	0	0	0	0	0	0	0	0	0	0	0	0	0	0	0	0	0	0	0	0	0	0	0	0	0	0	0	0	0	0	0	0	0	0	0	0	0	0	0	0	0	0	0	0	0	0	0	0	0	0	0	0	0	0	0	0	0	0	0	0	0	0	0	0	0	0	0	0	0	0	0	0	0	0	0	0	0	0	0	0	0	0	0	0	0	0	0	0	0	0	0	0	0	0	0	0
1700001K23Rik	0	0	0	0	0	0	0	0	0	0	0	0	0	0	0	0	0	0	0	0	0	0	0	0	0	0	0	0	0	0	0	0	1941.07	0	0	0	0	0	0	0	0	0	0	0	0	0	0	0	0	0	0	0	0	0	0	0	0	0	0	0	0	0	0	0	0	0	0	0	0	0	0	0	0	0	0	0	0	0	0	0	0	0	0	0	0	0	0	0	0	0	0	0	0	0	0	0	0	0	0	0	0	0	0	0	0	0	0	0	0	0	0	0	0	0	0	0	0	0	0	0	0	0	0	0	0	0	0	0	0	0	0	0	0	0	0	0	0	0	0	0	0	0	0	0	0	0	0	0	0	0	0	0	0	0	0	0	0	0	0	0	0	0	0	0	0	0	0	0	0	0	0	0	0	0	0	0	0	0	0	0	0	0	0	0	0	0	0	0	0	0	0	0	0	0	0	0	0	0	0	0	0	0	0	0	0	0	0	0	0	0	0	0	0	0	0	0	0	0	0	0	0	0	0	0	0	0	0	0	0	0	0	0	0	0	0	0	0	0	0	0	0	0	0	0	0	0	0	0
1700001L05Rik	0	0	0	0	0	0	0.723246	0	0	0	0	0	0.629908	0	0	0	0	0	0	0	0	0	0	0	0	0	0	0	0	0	0	0	0.112968	0	0	0	0	0	0	0	0	2182.719	0	0	0	0	0	0	0	0	0	0	0	0	0	0	0	0	0	0	0	0	0	0	0	0	0	0	0	0	0	0	0	0	0	0	0	0	0	0	0	1.304570006	0	0	0	0	0	0	0	0	0	0	0	0	0.77304	0	0	0	0	0	0	0	0	0	0	0	0	0	0	0	0	0	0	0	0	0	0	0	0	0	0	0	0	0	0	0	0	0	0	0	0	0	0	0	0	0	0	0	0	0	0	0	0	0	0	0	0	0	0	0	0	0	0	0	0	0	0	0	0	0	0	0	0	0	0	0	0	0	0	0	0	0	0	0	0	0	0	0	0	0	0	0	0	0	0	0	0	0	0	0	0	0	0.0962432	0	0	0	0	0	0	0	0	0	0	31.417	0	0	0	0	0	0	0	0	0	0	0	0	0	0	0	0	0	0	0	0	0	0	0	0	0	0	0	0	0	0	0	0	0	0	0	0	0	0	0	0	0	0	0	0
1700001L19Rik	0	0	0	0	0	0	0	0	0	0	0	0	0	0	0	0	0	0	0	0	0	0	0	0	0	0	0	0	0	0	0	0	0	0	0	0	0	0	0	0	0	0	0	0	0	0	0	0	0	0	0	0	0	0	0	0	0	0	0	0	0	0	0	0	0	0	0	0	0	0	0	0	0	0	0	0	0	0	0	0	0	0	0	0	0	0	0	0	0	0	0	0	0	0	0	0	0	0	0	0	0	0	0	0	0	0	0	0	0	0	0	0	0	0	0	0	0	0	0	0	0	0	0	0	0	0	0	0	0	0	0	0	0	0	0	0	0	0	0	0	0	0	0	0	0	0	0	0	0	0	0	0	0	0	0	0	0	0	0	0	0	0	0	0	0	0	0	0	0	0	0	0	0	0	0	0	0	0	0	0	0	0	0	0	0	0	0	0	0	0	0	0	0	0	0	0	0	0	0	0	0	0	0	0	0	0	0	0	0	0	0	0	0	0	0	0	0	0	0	0	0	0	0	0	0	0	0	0	0	0	0	0	0	0	0	0	0	0	0	0	0	0	0	0	0	0	0	0
1700001O22Rik	0	0	0	0	0	0	0	0	0	0	0	0	0	0	0	0	0	0	0	0	0	0	0	0	0	0	0	0	0	0	0	0	0	0	0	0	0	0	0	0	0	0	0	0	0	0	0	0	0	0	0	0	0	0	0	0	0	0	0	0	0	0	0	0	0	0	0	0	0	0	0	0	0	0	0	0	0	0	0	0	0	0	0	0	0	0	0	0	0	0	0	0	0	0	0	0	0	0	0	0	0	0	0	0	0	0	0	0	0	0	0	0	0	0	0	0	0	0	0	0	0	0	0	0	0	0	0	0	0	0	0	0	0	0	0	0	0	0	0	0	0	0	0	0	0	0	0	0	0	0	0	0	0	0	0	0	0	0	0	0	0	0	0	0	0	0	0	0	0	0	0	0	0	0	0	0	0	0	0	0	0	0	0	0	0	0	0	0	0	0	0	0	0	0	0	0	0	0	0	0	0	0	0	0	0	0	0	0	0	0	0	0	0	0	0	0	0	0	0	0	0	0	0	0	0	0	0	0	0	0	0	0	0	0	0	0	0	0	0	0	0	0	0	0	0	0	0	0
1700001P01Rik	0	0	0	0	0	0	0	0	0	0	0	0	0	0	0	0	0	0	0	0	0	0	0	0	0	0	0	0	0	0	0	0	0	0	0	0	0	0	0	0	0	0	0	0	0	0	0	0	0	0	0	0	0	0	0	0	0	0	0	0	0	0	0	0	0	0	0	0	0	0	0	0	0	0	0	0	0	0	0	0	0	0	0	0	0	2.37236	0	0	0	0	0	0	0	0	460.888	0	0	0	0	0	0	0	0	0	0	0	0	0	0	0	0	0	0	0	0	0	0	0	0	0	0	0	0	0	0	0	0	0	0	0	0	0	0	0	0	0	0	0	0	0	0	0	0	0	0	0	0	0	0	0	0	0	0	86.6977	0	0	0	0	0	0	0	0	0	0	0	0	0	0	0	0	0	0	0	0	0	0	0	0	0	0	0	0	0	0	0	0	10.6225	0	0	0	0	0	0	0	0	0	0	0	0	0	0	0	0	0	0	0	0	0	0	0	0	0	0	0	0	0	0	0	0	0	0	0	0	0	0	0	0	0	0	0	0	0	0	0	0	0	0	0	0	0	0	0	0	0	0	0	0	0
1700003C15Rik	0	0	0	0	0	0	0	0	0	0	0	0	0	0	0	0	0	0	0	0	0	0	0	0	0	0	0	0	0	0	0	0	0	0	0	0	0	0	0	0	0	0	0	0	0	0	0	0	0	0	0	0	0	0	0	0	0	0	0	0	0	0	0	0	0	0	0	0	0	0	0	0	0	0	0	0	0	0	0	0	0	0	0	0	0	0	0	0	0	0	0	0	0	0	0	0	0	0	0	0	0	0	0	0	0	0	0	0	0	0	0	0	0	0	0	0	0	187.582	0	0	0	0	0	23.3186	0	0	0	0	0	0	0	0	0	0	0	0	0	0	0	0	0	0	0	0	0	0	0	0	0	0	0	0	0	0	0	0	0	0	0	0	0	0	0	0	0	0	0	0	0	0	0	0	0	0	0	0	0	0	0	0	0	0	0	0	0	0	0	0	0	0	0	0	0	0	0	0	0	0	0	0	0	0	0	0	0	0	0	0	0	0	0	0	0	0	0	0	0	0	0	0	0	0	0	0	0	0	0	0	0	0	0	0	0	0	0	0	0	0	0	0	0	0	0	0	0	0	0	0
1700003D09Rik	0	0	0	0	0	0	0	0	0	0	0	0	0	0	0	0	0	0	0	0	0	0	0	0	0	0	0	0	0	0	0	0	0	0	0	0	0	0	0	0	0	0	0	0	0	0	0	0	0	0	0	0	0	0	0	0	0	0	0	0	0	0	0	0	0	0	0	0	0	0	0	0	0	0	0	0	0	0	0	0	0	0	0	0	0	0	0	0	0	0	0	0	0	0	0	0	0	0	0	0	0	0	0	0	0	0	0	0	0	0	0	0	0	0	0	0	0	0	0	0	0	0	0	0	0	0	0	0	0	0	0	0	0	0	0	0	0	0	0	0	0	0	0	0	0	0	0	0	0	0	0	0	0	0	0	0	0	0	0	0	0	0	0	0	0	0	0	0	0	0	0	0	0	0	0	0	0	0	0	0	0	0	0	0	0	0	0	0	0	0	0	0	0	0	0	0	0	0	0	0	0	0	0	0	0	0	0	0	0	0	0	0	0	0	0	0	0	0	0	0	0	0	0	0	0	0	0	0	0	0	0	0	0	0	0	0	0	0	0	0	0	0	0	0	0	0	0	0
1700003E16Rik	0	0	0	0	0	0	0	0	0	0	0	0	0	0	0	0	0	0	0	0	0	0	0	0	0	0	0	0	0	0	0	0	0	0	0	0	0	0	0	0	0	0	0	0	0	0	0	0	0	0	0	0	0	0	0	0	0	0	0	0	0	0	0	0	0	0	0	0	0	0	0	0	0	0	0	0	0	0	0	0	0	0	0	0	0	0	0	0	0	0	0	0	0	0	0	0	0	0	0	0	0	0	0	0	0	0	0	0	0	0	0	0	0	0	0	0	0	0	0	0	0	0	0	0	0	0	0	0	0	0	0	0	0	0	0	0	0	0	0	0	0	0	0	0	0	0	0	0	0	0	0	0	0	0	0	0	0	0	0	0	0	0	0	0	0	0	0	0	0	0	0	0	0	0	0	0	0	0	0	0	0	0	0	0	0	0	0	0	0	0	0	0	0	0	0	0	0	0	0	0	0	0	0	0	0	0	0	0	0	0	0	0	0	0	0	0	0	0	0	0	0	0	0	0	0	0	0	0	0	0	0	0	0	0	0	0	0	0	0	0	0	0	0	0	0	0	0	0
1700003F12Rik	0	0	0	0	0	0	0	0	0	0	0	0	0	0	0	0	0	0	0	0	0	0	0	0	0	0	0	0	0	0	0	0	0	0	0	0	0	0	0	0	0	0	0	0	0	0	0	0	0	0	0	0	0	0	0	0	0	0	0	0	0	0	0	0	0	0	0	0	0	0	0	0	0	0	0	0	0	0	0	0	0	0	0	0	0	0	0	0	0	0	0	0	0	0	0	0	0	0	0	0	0	0	0	0	0	0	0	0	0	0	0	0	0	0	0	0	0	0	0	0	0	0	0	0	0	0	0	0	0	0	0	0	0	0	0	0	0	0	0	0	0	0	0	0	0	0	0	0	0	0	0	0	0	0	0	0	0	0	0	0	0	0	0	0	0	0	0	0	0	0	0	0	0	0	0	0	0	0	0	0	0	0	0	0	0	0	0	0	0	0	0	0	0	0	0	0	0	0	0	0	0	0	0	0	0	0	0	0	0	0	0	0	0	0	0	0	0	0	0	0	0	0	0	0	0	0	0	0	0	0	0	0	0	0	0	0	0	0	0	0	0	0	0	0	0	0	0	0
1700003G13Rik	0	0	0	0	0	0	0	0	0	0	0	0	0	0	0	0	0	0	0	0	0	0	0	0	0	0	0	0	0	0	0	0	0	0	0	0	0	0	0	0	0	0	0	0	0	0	0	0	0	0	0	0	0	0	0	0	0	0	0	0	0	0	0	0	0	0	0	0	0	0	0	0	0	0	0	0	0	0	0	0	0	0	0	0	0	0	0	0	0	0	0	0	0	0	0	0	0	0	0	0	0	0	0	0	0	0	0	0	0	0	0	0	0	0	0	0	0	0	0	0	0	0	0	0	0	0	0	0	0	0	0	0	0	0	0	0	0	0	0	0	0	0	0	0	0	0	0	0	0	0	0	0	0	0	0	0	0	0	0	0	0	0	0	0	0	0	0	0	0	0	0	0	0	0	0	0	0	0	0	0	0	0	0	0	0	0	0	0	0	0	0	0	0	0	0	0	0	0	0	0	0	0	0	0	0	0	0	0	0	0	0	0	0	0	0	0	0	0	0	0	0	0	0	0	0	0	0	0	0	0	0	0	0	0	0	0	0	0	0	0	0	0	0	0	0	0	0	0
1700003G18Rik	0	0	0	0	0	0	0	0	0	0	0	0	0	0	0	0	0	0	0	0	0	0	0	0	0	0	0	0	0	0	0	0	0	0	0	0	0	0	0	0	0	0	0	0	0	0	0	0	0	0	0	0	0	0	0	0	0	0	0	0	0	0	0	0	0	0	0	0	0	0	0	0	0	0	0	0	0	0	0	0	0	0	0	0	0	0	0	0	0	0	0	0	0	0	0	0	0	0	0	0	0	0	0	0	0	0	0	0	0	0	0	0	0	0	0	0	0	0	0	0	0	0	0	0	0	0	0	0	0	0	0	0	0	0	0	0	0	0	0	0	0	0	0	0	0	0	0	0	0	0	0	0	0	0	0	0	0	0	0	0	0	0	0	0	0	0	0	0	0	0	0	0	0	0	0	0	0	0	0	0	0	0	0	0	0	0	0	0	0	0	0	0	0	0	0	0	0	0	0	0	0	0	0	0	0	0	0	0	0	0	0	0	0	0	0	0	0	0	0	0	0	0	0	0	0	0	0	0	0	0	0	0	0	0	0	0	0	0	0	0	0	0	0	0	0	0	0	0
1700003H04Rik	0	0	0	0	0	0	0	0	0	0	0	0	0	0	0	0	0	0	0	0	0	0	0	0	0	0	0	0	0	0	0	0	0	0	0	0	0	0	0	0	0	0	0	0	0	0	0	0	0	0	0	0	0	0	0	0	0	0	0	0	0	0	0	0	0	0	0	0	0	0	0	0	0	0	0	0	0	0	0	0	0	0	0	0	0	0	0	0	0	0	0	0	0	0	0	0	0	0	0	0	0	0	0	0	0	0	0	0	0	0	0	0	0	0	0	0	0	0	0	0	0	0	0	0	0	0	0	0	0	0	0	0	0	0	0	0	0	0	0	0	0	0	0	0	0	0	0	0	0	0	0	0	0	0	0	0	0	0	0	0	0	0	0	0	0	0	0	0	0	0	0	0	0	0	0	0	0	0	0	0	0	0	0	0	0	0	0	0	0	0	0	0	0	0	0	0	0	0	0	0	0	0	0	0	0	0	0	0	0	0	0	0	0	0	0	0	0	0	0	0	0	0	0	0	0	0	0	0	0	0	0	0	0	0	0	0	0	0	0	0	0	0	0	0	0	0	0	0
1700003L19Rik	0	0	0	0	0	0	0	0	0	0	0	0	0	0	0	0	0	0	0	0	0	0	0	0	0	0	0	0	0	0	0	0	0	0	0	0	0	0	0	0	0	0	0	0	0	0	0	0	0	0	0	0	0	0	0	0	0	0	0	0	0	0	0	0	0	0	0	0	0	0	0	0	0	0	0	0	0	0	0	0	0	0	0	0	0	0	0	0	0	0	0	0	0	0	0	0	0	0	0	0	0	0	0	0	0	0	0	0	0	0	0	0	0	0	0	0	0	0	0	0	0	0	0	0	0	0	0	0	0	0	0	0	0	0	0	0	0	0	0	0	0	0	0	0	0	0	0	0	0	0	0	0	0	0	0	0	0	0	0	0	0	0	0	0	0	0	0	0	0	0	0	0	0	0	0	0	0	0	0	0	0	0	0	0	0	0	0	0	0	0	0	0	0	0	0	0	0	0	0	0	0	0	0	0	0	0	0	0	0	0	0	0	0	0	0	0	0	0	0	0	0	0	0	0	0	0	0	0	0	0	0	0	0	0	0	0	0	0	0	0	0	0	0	0	0	0	0	0
1700003M02Rik	0	0	0	0	0	0	0	0	0	0	0	0	0	0	0	0	0	0	0	0	0	0	0	0	0	0	0	0	0	0	0	0	0	0	0	0	0	0	0	0	0	0	0	0	0	0	0	0	0	0	0	0	0	0	0	0	0	0	0	0	0	0	0	0	0	0	0	0	0	0	0	0	0	0	0	0	0	0	0	0	0	0	0	0	0	0	0	0	0	0	0	0	0	0	0	0	0	0	0	0	0	0	0	0	0	0	0	0	0	0	0	0	0	0	0	0	0	0	0	0	0	0	0	0	0	0	0	0	0	0	0	0	0	0	0	0	0	0	0	0	0	0	0	0	0	0	0	0	0	0	0	0	0	0	0	0	0	0	0	0	0	0	0	0	0	0	0	0	0	0	0	0	0	0	0	0	0	0	0	0	0	0	0	0	0	0	0	0	0	0	0	0	0	0	0	0	0	0	0	0	0	0	0	0	0	0	0	0	0	0	0	0	0	0	0	0	0	0	0	0	0	0	0	0	0	0	0	0	0	0	0	0	0	0	0	0	0	0	0	0	0	0	0	0	0	0	0	0
1700003M07Rik	1.36281	0	47.7667	0.709323	0	0	0	0	7.72077	1.50818	27.5945	0	27.9697	0.456841	0	0	0	0	1.73463	0	0.914187	0.514717	0.853969	0	0	30.4295	5.5976	1.84701	0	8.46649	93.1162	0	0	0	39.0815	0	0	3.47403	0.926697	0	46.594	0	0	0	0	0	0.442379	0.43307	0	6.51649	2.14133	0	0	0	0	0	3.27313	1.95573	0	0	0	0	0.364053	0	9.11536	0	0	0.615098	0	0	0	0.512907	0	0	0	3.0871	7.69399	0	0.51254	0.5791	0	0.246827	0	0	0.3189	26.7535	0	0	0	0.722671	0	1.53614	0	0.453202	2.22203	0	0	0	0	3.17654	0	0.508402	0.505524	0	14.4516	0.771192	0	0.795425	0	2.48914	12.5455	0	0.429007	0	0.68374	0	0.65777	1.69943	0	0	0	0	0.719149	5.9904	0.693138	0	0	0	0	0	0	36.2622	0	0	0	0	3.47396	10.7511	0	0	0	0	0	0	0	0	0	58.9528	12.1139	0.707498	0	0	0	0	0	0	0	0	9.33712	0	9.95158	11.708	0	1.3488	0.621461	33.94	0	0.761598	0	0	0	2.20368	0	1.57287	0	0.503397	1.02048	0	0.396849	0	0	0	0.969689	0	0.279549	0.541808	0.311096	0	0.992403	0	0	0	0.612301	0	7.5312	0	0.977075	2.15968	0	0	0.416088	0	0	0	90.9826	1.76504	0.418656	0	7.50955	0.416994	8.13817	0	0.0377455	0.211805	0.957244	0.185941	1.12305	0.296304	0.606006	0.362079	0	0.203211	0	0.810422	0	0	7.29355	0.427702	0	0.316186	0	0.400902	2.13754	0.356865	0	0	0	0	0.664961	1.39873	7.47443	0	0	1.20521	31.6343	40.653	0.262063	0
1700003P14Rik	0	0	0	0	0	0	0	0	0	0	0	0	0	0	0	0	0	0	0	0	0	0	0	0	0	0	0	0	0	0	0	0	0	0	0	0	0	0	0	0	0	0	0	0	0	0	0	0	0	0	0	0	0	0	0	0	0	0	0	0	0	0	0	0	0	0	0	0	0	0	0	0	0	0	0	0	0	0	0	0	0	0	0	0	0	0	0	0	0	0	0	0	0	0	0	0	0	0	0	0	0	0	0	0	0	0	0	0	0	0	0	0	0	0	0	0	0	0	0	0	0	0	0	0	0	0	0	0	0	0	0	0	0	0	0	0	0	0	0	0	0	0	0	0	0	0	0	0	0	0	0	0	0	0	0	0	0	0	0	0	0	0	0	0	0	0	0	0	0	0	0	0	0	0	0	0	0	0	0	0	0	0	0	0	0	0	0	0	0	0	0	0	0	0	0	0	0	0	0	0	0	0	0	0	0	0	0	0	0	0	0	0	0	0	0	0	0	0	0	0	0	0	0	0	0	0	0	0	0	0	0	0	0	0	0	0	0	0	0	0	0	0	0	0	0	0	0	0
1700006A11Rik	0	0	0	0	0	0	0	0	0	0	0	0	0	0	0	0	0	0	0	0	0	0	0	0	0	0	0	0	0	0	0	0	0	0	0	0	0	0	0	0	0	0	0	0	0	0	0	0	0	0	0	0	0	0	0	0	0	0	0	0	0	0	0	0	0	0	0	0	0	0	0	0	0	0	0	0	0	0	0	0	0	0	0	0	0	0	0	0	0	0	0	0	0	0	0	0	0	0	0	0	0	0	0	0	0	0	0	0	0	0	0	0	0	0	0	0	0	0	0	0	0	0	0	0	0	0	0	0	0	0	0	0	0	0	0	0	0	0	0	0	0	0	0	0	0	0	0	0	0	0	0	0	0	0	0	0	0	0	0	0	0	0	0	0	0	0	0	0	0	0	0	0	0	0	0	0	0	0	0	0	0	0	0	0	0	0	0	0	0	0	0	0	0	0	0	0	0	0	0	0	0	0	0	0	0	0	0	0	0	0	0	0	0	0	0	0	0	0	0	0	0	0	0	0	0	0	0	0	0	0	0	0	0	0	0	0	0	0	0	0	0	0	0	0	0	0	0	0
1700006E09Rik	0	0	0	0	0	0	0	0	0	0	0	0	0	0	0	0	0	0	0	0	0	0	0	0	0	0	0	0	0	0	0	0	0	0	0	0	0	0	0	0	0	0	0	0	0	0	0	0	0	0	0	0	0	0	0	0	0	0	0	0	0	0	0	0	0	0	0	0	0	0	0	0	0	0	0	0	0	0	0	0	0	0	0	0	0	0	0	0	0	0	0	0	0	0	0	0	0	0	0	0	0	0	0	0	0	0	0	0	0	0	0	0	0	0	0	0	0	0	0	0	0	0	0	0	0	0	0	0	0	0	0	0	0	0	0	0	0	0	0	0	0	0	0	0	0	0	0	0	0	0	0	0	0	0	0	0	0	0	0	0	0	0	0	0	0	0	0	0	0	0	0	0	0	0	0	0	0	0	0	0	0	0	0	0	0	0	0	0	0	0	0	0	0	0	0	0	0	0	0	0	0	0	0	0	0	0	0	0	0	0	0	0	0	0	0	0	0	0	0	0	0	0	0	0	0	0	0	0	0	0	0	0	0	0	0	0	0	0	0	0	0	0	0	0	0	0	0	0
1700006F04Rik	0	0	0	0	0	0	0	0	0	0	0	0	0	0	0	0	0	0	0	0	0	0	0	0	0	0	0	0	0	0	0	0	0	0	0	0	0	0	0	0	0	0	0	0	0	0	0	0	0	0	0	0	0	0	0	0	0	0	0	0	0	0	0	0	0	0	0	0	0	0	0	0	0	0	0	0	0	0	0	0	0	0	0	0	0	0	0	0	0	0	0	0	0	0	0	0	0	0	0	0	0	0	0	0	0	0	0	0	0	0	0	0	0	0	0	0	0	0	0	0	0	0	0	0	0	0	0	0	0	0	0	0	0	0	0	0	0	0	0	0	0	0	0	0	0	0	0	0	0	0	0	0	0	0	0	0	0	0	0	0	0	0	0	0	0	0	0	0	0	0	0	0	0	0	0	0	0	0	0	0	0	0	0	0	0	0	0	0	0	0	0	0	0	0	0	0	0	0	0	0	0	0	0	0	0	0	0	0	0	0	0	0	0	0	0	0	0	0	0	0	0	0	0	0	0	0	0	0	0	0	0	0	0	0	0	0	0	0	0	0	0	0	0	0	0	0	0	0
1700006H21Rik	0	0	0	0	0	0	0	0	0	0	0	0	0	0	0	0	0	0	0	0	0	0	0	0	0	0	0	0	0	0	0	0	0	0	0	0	0	0	0	0	0	0	0	0	0	0	0	0	0	0	0	0	0	0	0	0	0	0	0	0	0	0	0	0	0	0	0	0	0	0	0	0	0	0	0	0	0	0	0	0	0	0	0	0	0	0	0	0	0	0	0	0	0	0	0	0	0	0	0	0	0	0	0	0	0	0	0	0	0	0	0	0	0	0	0	0	0	0	0	0	0	0	0	0	0	0	0	0	0	0	0	0	0	0	0	0	0	0	0	0	0	0	0	0	0	0	0	0	0	0	0	0	0	0	0	0	0	0	0	0	0	0	0	0	0	0	0	0	0	0	0	0	0	0	0	0	0	0	0	0	0	0	0	0	0	0	0	0	0	0	0	0	0	0	0	0	0	0	0	0	0	0	0	0	0	0	0	0	0	0	0	0	0	0	0	0	0	0	0	0	0	0	0	0	0	0	0	0	0	0	0	0	0	0	0	0	0	0	0	0	0	0	0	0	0	0	0	0
1700007B14Rik	0	0	0	0	0	0	0	0	0	0	0	0	0	0	0	0	0	0	0	0	0	0	0	0	0	0	0	0	0	0	0	0	0	0	0	0	0	0	0	0	0	0	0	0	0	0	0	0	0	0	0	0	0	0	0	0	0	0	0	0	0	0	0	0	0	0	0	0	0	0	0	0	0	0	0	0	0	0	0	0	0	0	0	0	0	0	0	0	0	0	0	0	0	0	0	0	0	0	0	0	0	0	0	0	0	0	0	0	0	0	0	0	0	0	0	0	0	0	0	0	0	0	0	0	0	0	0	0	0	0	0	0	0	0	0	0	0	0	0	0	0	0	0	0	0	0	0	0	0	0	0	0	0	0	0	0	0	0	0	0	0	0	0	0	0	0	0	0	0	0	0	0	0	0	0	0	0	0	0	0	0	0	0	0	0	0	0	0	0	0	0	0	0	0	0	0	0	0	0	0	0	0	0	0	0	0	0	0	0	0	0	0	0	0	0	0	0	0	0	0	0	0	0	0	0	0	0	0	0	0	0	0	0	0	0	0	0	0	0	0	0	0	0	0	0	0	0	0
1700007F19Rik	0	0	0	0	0	0	0	0	0	0	0	0	0	0	0	0	0	0	0	0	0	0	0	0	0	0	0	0	0	0	0	0	0	0	0	0	0	0	0	0	0	0	0	0	0	0	0	0	0	0	0	0	0	0	0	0	0	0	0	0	0	0	0	0	0	0	0	0	0	0	0	0	0	0	0	0	0	0	0	0	0	0	0	0	0	0	0	0	0	0	0	0	0	0	0	0	0	0	0	0	0	0	0	0	0	0	0	0	0	0	0	0	0	0	0	0	0	0	0	0	0	0	0	0	0	0	0	0	0	0	0	0	0	0	0	0	0	0	0	0	0	0	0	0	0	0	0	0	0	0	0	0	0	0	0	0	0	0	0	0	0	0	0	0	0	0	0	0	0	0	0	0	0	0	0	0	0	0	0	0	0	0	0	0	0	0	0	0	0	0	0	0	0	0	0	0	0	0	0	0	0	0	0	0	0	0	0	0	0	0	0	0	0	0	0	0	0	0	0	0	0	0	0	0	0	0	0	0	0	0	0	0	0	0	0	0	0	0	0	0	0	0	0	0	0	0	0	0
1700007G11Rik	0	0	0	0	0	0	0	0	0	0	0	0	0	0	0	0	0	0	0	0	0	0	0	0	0	0	29.527	0	0	0	0	0	0	0	0	0	0	0	0	0	0	0	0	0	0	0	0	0	0	0	0	0	0	0	0	0	0	0	0	0	0	0	0	0	0	0	0	0	0	0	0	0	0	0	0	0	0	0	0	0	0	0	0	0	0	0	0	0	0	0	0	0	0	0	0	0	0	0	0	0	0	0	0	0	0	0	0	0	0	0	0	0	0	0	0	0	0	0	0	0	0	0	0	0	0	0	0	0	0	0	0	0	0	0	0	0	0	0	0	0	0	0	0	0	0	0	0	0	0	0	0	0	0	0	0	0	0	0	0	0	0	0	0	0	0	0	0	0	0	0	0	0	0	0	0	0	0	0	0	0	0	0	0	0	0	0	0	0	0	0	0	0	0	0	0	0	0	0	0	0	0	0	0	0	0	0	0	0	0	0	0	0	0	0	0	0	0	0	0	0	0	0	0	0	0	0	0	0	0	0	0	0	0	0	0	0	0	0	0	0	0	0	0	0	0	0	0	0
1700007J10Rik	0	0	4.0835	0	0	0	0	0	4.02507	11.6566	0.930958	0	0	0	0	0	0	42.8536	0	0	0.936056	0	0	1.69074	0	22.4026	0	0	0	2.16526	0	0	7.97369	3.96581	0	0	0	0	110.406	24.0869	0	0	18.5177	0	0.850911	15.8345	0	0	20.063	0	0	0	14.5093	1.95153	0	0	0	0.943885	0	1.65284	0	8.31542	0	0	4.57025	0	0	0	0	0	0	1.05325	0	0.959576	0	2.47358	1.56973	0	0	26.3678	3.34447	0	7.91078	0	0	1.30517	2.40107	0	0	1.39921	0	0	56.7574	0.576728	28.9854	9.36656	4.89729	0	0.768902	0	0	0	0	0	0	37.3228	0	0	0	13.966	0	0	0	11.5081	0	0	0	0.893027	45.5139	0	0	0	0	0	0	6.74482	1.07386	1.45879	1.47858	0	29.2072	0	0.950255	0	0	0	19.2447	0	0	0	0	2.27905	1.52967	1.55516	0	0	0	4.59398	1.46967	3.39788	0	0	0	0	0	0	0	3.13009	0	0	0	0	115.521	0.998578	3.35808	13.2253	1.31263	0	0	2.05674	0	0	0	0	3.97446	2.04053	0	0	0	1.07372	0	0	0	0	0	0.864688	8.35117	0.620136	0	0	0.270146	0	0	0	15.6295	0	0.894097	0	0	2.12028	0	0	0	0	0	26.631	1.05347	0	0	39.9014	0	0.0353872	0.547315	0	0.725579	0	0	0.587437	0.716537	0	0.652721	0.715576	0.460451	0	21.3563	0	0	0	4.15658	0	8.81469	1.77618	10.3583	3.40986	0	1.33625	0	0	2.35924	0	13.9847	1.35309	0.882606	0	0.920876	0.709068	0	0
1700007K09Rik	0	0	0	0	0	0	0	0	0	0	0	0	0	0	0	0	0	0	0	0	0	0	0	0	0	0	0	0	0	0	0	0	0	0	0	0	0	0	0	0	0	0	0	0	0	0	0	0	0	0	0	0	0	0	0	0	0	0	0	0	0	0	0	0	0	0	0	0	0	0	0	0	0	0	0	0	0	0	0	0	0	0	0	0	0	0	0	0	0	0	0	0	0	0	0	0	0	0	0	0	0	0	0	0	0	0	0	0	0	0	0	0	0	0	0	0	0	0	0	0	0	0	0	0	0	0	0	0	0	0	0	0	0	0	0	0	0	0	0	0	0	0	0	0	0	0	0	0	0	0	0	0	0	0	0	0	0	0	0	0	0	0	0	0	0	0	0	0	0	0	0	0	0	0	0	0	0	0	0	0	0	0	0	0	0	0	0	0	0	0	0	0	0	0	0	0	0	0	0	0	0	0	0	0	0	0	0	0	0	0	0	0	0	0	0	0	0	0	0	0	0	0	0	0	0	0	0	0	0	0	0	0	0	0	0	0	0	0	0	0	0	0	0	0	0	0	0	0
1700007K13Rik	0	0	0	0	0	0	0	0	0	0	0	0	0	0	0	0	0	0	0	0	0	0	0	0	0	0	0	0	0	0	0	0	0	0	0	0	0	0	0	0	0	0	0	0	0	0	0	0	0	0	0	0	0	0	0	0	0	0	0	0	0	0	0	0	0	0	0	0	0	0	0	0	0	0	0	0	0	0	0	0	0	0	0	0	0	0	0	0	0	0	0	0	0	0	0	0	0	0	0	0	0	0	0	0	0	0	0	0	0	0	0	0	0	0	0	0	0	0	0	0	0	0	0	0	0	0	0	0	0	0	0	0	0	27.8566	0	0	0	0	0	0	0	0	0	0	0	0	0	0	0	0	0	0	0	0	0	0	0	0	0	0	0	0	0	0	0	0	0	0	0	0	0	0	0	0	0	0	0	0	0	0	0	0	0	0	0	0	0	0	0	0	0	0	0	45.4639	0	0	0	0	0	0	0	0	0	0	7.50559	0	0	0	0	0	0	0	0	0	0	0	0	0	0	0	0	0	0	0	0	0	0	0	0	0	0	0	0	0	0	0	0	0	0	0	0	0	0	0	0	0	0	0
1700007L15Rik	0	0	0	0	0	0	0	0	0	0	0	0	0	0	0	0	0	0	0	0	0	0	0	0	0	444.464	0	0	0	0	0	0	0	0	0	0	0	0	0	0	0	0	0	0	0	0	0	0	0	0	0	0	0	0	0	0	0	0	0	0	0	0	0	0	0	0	0	0	0	0	0	0	0	0	0	0	0	0	0	0	0	0	0	0	0	0	0	0	0	0	0	0	0	0	0	0	0	0	0	0	0	0	0	0	0	0	0	0	0	0	0	0	0	0	0	0	0	0	0	0	0	0	0	0	0	0	0	0	0	0	0	0	0	0	0	0	0	0	0	0	0	0	0	0	0	0	0	0	0	0	0	0	0	0	0	0	0	0	0	0	0	0	0	0	0	0	0	0	0	0	0	0	0	0	0	0	0	0	0	0	0	0	0	0	0	0	0	0	0	0	0	0	0	0	0	0	0	0	0	0	0	0	0	147.493	0	0	0	0	0	0	0	0	0	0	0	0	0	0	0	0	0	0	0	0	0	0	0	0	0	0	0	0	0	0	0	0	0	0	0	0	0	0	0	0	0	0	0	0
1700007P06Rik	0	0	0	0	0	0	0	0	0	0	0	0	0	163.084	0	0	0	0	0	0	0	0	0	0	0	0	0	0	0	0	0	0	0	0	0	0	0	0	0	0	0	0	0	0	0	0	0	0	0	0	0	0	0	0	0	0	0	0	0	0	0	0	0	0	0	0	0	0	0	0	0	0	0	0	0	0	0	0	0	10.5685	0	0	0	0	0	0	0	0	0	0	0	0	0	0	0	0	0	0	0	0	0	0	0	0	0	0	0	0	0	0	0	0	0	0	0	0	0	0	0	0	0	0	0	0	0	0	0	0	0	0	0	0	0	0	0	0	0	0	0	0	0	0	0	0	0	0	0	0	0	0	0	0	0	6.00753	0	0	0	0	0	0	3.11573	0	0	0	0	0	0	0	0	0	0	0	0	0	0	0	0	0	0	0	0	0	0	0	0	0	0	0	0	0	0	0	0	0	0	0	0	0	0	0	0	0	0	0	7.20915	0	0	0	0	0	0	0	0	0	0	0	0	0	0	0	0	0	0	0	0	0	0	0	0	0	0	0	0	0	0	0	0	0	0	0	11.3473	0	0	0	0	0	0	0
1700008F21Rik	0	0	0	0	0	0	0	0	0	0	0	0	0	16.4563	0	0	0	0	0	0	0	0	0	0	0	0	0	0	0	0	0	0	0	0	0	0	0	0	0	0	0	0	0	0	0	0	0	0	0	0	0	0	0	0	0	0	0	0	0	0	0	0	0	0	0	0	0	0	0	0	0	0	0	0	0	0	0	0	0	0	0	6.45791	0	0	3.64859	0	0	0	0	0	0	0	0	0	0	0	0	0	0	0	0	0	0	0	0	0	0	0	0	0	0	6.4349	0	0	0	0	0	7.09818	0	0	0	0	0	5.48881	0	0	0	0	0	0	0	0	0	0	0	0	0	0	0	0	0	0	0	0	0	0	0	0	0	0	0	0	0	0	0	0	0	0	0	0	0	0	0	0	0	0	0	0	0	0	0	0.875499	0	0	0	0	0	0	0	0	0	0	0	0	0	0	0	0	0	0	0	0	0	0	3.52203	0	0	0	5.37453	0	0	0	0	2.00558	0	0	4.30076	0	0	0	0	0	0	0	0	0	0	0	0	0	0	12.6641	3.11187	0	0	0	4.73112	0	0	0	3.62634	0	0	0	0	0	0	0	0	0	0	0	0	0	0	0	0	0
1700008I05Rik	0	0	0	0	0	0	0	0	0	0	0	0	0	0	0	0	0	0	0	0	0	0	0	0	0	0	0	0	0	0	0	0	0	0	0	0	0	0	0	0	0	0	0	0	0	0	0	0	0	0	0	0	0	0	0	0	0	0	0	0	0	0	0	0	0	0	0	0	0	0	0	0	0	0	0	0	0	0	0	0	0	0	0	0	0	0	0	0	0	0	0	0	0	0	0	0	0	0	0	0	0	0	0	0	0	0	0	0	0	0	0	0	0	0	0	0	0	0	0	0	0	0	0	0	0	0	0	0	0	0	0	0	0	0	0	0	0	0	0	0	0	0	0	0	0	0	0	0	0	0	0	0	0	0	0	0	0	0	0	0	0	0	0	0	0	0	0	0	0	0	0	0	0	0	0	0	0	0	0	0	0	0	0	0	0	0	0	0	0	0	0	0	0	0	0	0	0	0	0	0	0	0	0	0	0	0	0	0	0	0	0	0	0	0	0	0	0	0	0	0	0	0	0	0	0	0	0	0	0	0	0	0	0	0	0	0	0	0	0	0	0	0	0	0	0	0	0	0
1700008J07Rik	0	0	0	0	0	0	0	0	0	0	0	15.6179	0	0	0	0	0	0	0	0	0	0	0	0	0	0	0	0	0	11.8679	0	0	0	0	0	173.912	0	0	53.7251	0	0	0	0	0	0	0	0	0.363724	0	0	0	0	0	0	0	0	0	0	0	0	0	1.90915	0	0	0	0	0	0	0	0	0	0	0.834376	0	0	0	0	0	0	0	0	0	0	0	0	0	0	0	447.3	0	0	0	0	0	0	0	3.42924	0	0	0	0	0	0	0	0	0	0.604683	3.49816	0	0	0	0	0	0	0	0	0	0	0	0	0	0	0	0	0	0	0	0	0	0	0	0	0	0	0	0	0	8.13783	0	0	0	0	0	0	0	0	0	0	0	0	0	2.37378	0	0	0	0	0	0	0	0	0	0	0	0	0	0	0	0	0	6.36434	0	0	0	0	0	0	0	0	0	0.451477	0	0	0	0	0	0	0	0	0	0	0	0	0	0	0	0	0	0	0	0	0	0	0	0	41.1112	0	0	0	0	0	0	0	2.26537	0	0	0	0	0	0	0	0	0	0	0	0	0	0	0	0	0	0	0	0	0	0	25.6052	0	0	0	0	0	0	0	0	0.261955	0	0	0
1700008K24Rik	0	0	0	0	0	0	0	0	0	0	0	0	0	0	0	0	0	0	0	0	0	0	0	0	0	0	0	0	0	0	0	0	0	0	0	0	0	0	0	0	0	0	0	0	0	0	0	0	0	0	0	0	0	0	0	0	0	0	0	0	0	0	0	0	0	0	0	0	0	0	0	0	0	0	0	0	0	0	0	0	0	0	0	0	0	0	0	0	0	0	0	0	0	0	0	0	0	0	0	0	0	0	0	0	0	0	0	0	0	0	0	0	0	0	0	0	0	0	0	0	0	0	0	0	0	0	0	0	0	0	0	0	0	0	0	0	0	0	0	0	0	0	0	0	0	0	0	0	0	0	0	0	0	0	0	0	0	0	0	0	0	0	0	0	0	0	0.911782	0	0	0	0	0	0	0	0	0	0	0	0	0	0	0	0	0	0	0	0	0	0	0	0	0	0	0	0	0	0	0	0	0	0	0	0	0	0	0	0	0	0	0	0	0	0	0	0	0	0	0	0	0	0	0	0	0	0	0	0	0	0	0	0	0	0	0	0	0	0	0	0	0	0	0	0	0	0	0	0	0
1700008O03Rik	0	0	0	0	0	0	0	0	0	0	0	0	0	0	0	0	0	0	0	0	0	0	0	0	0	0	0	0	0	0	0	0	0	0	0	0	0	0	0	0	0	0	0	0	0	0	0	0	0	0	0	0	0	0	0	0	0	0	31.052	0	0	0	0	0	0	0	0	0	0	0	0	0	0	0	0	0	0	0	0	0	0	0	0	0	0	0	0	0	0	0	0	0	0	0	0	0	0	0	0	0	0	0	0	0	0	0	0	0	0	0	0	0	0	0	0	0	0	0	0	0	0	0	0	0	0	0	0	0	0	0	0	0	0	0	0	0	0	0	0	0	0	0	0	0	0	0	0	0	0	0	0	0	0	0	0	0	0	0	0	0	0	0	0	0	0	0	0	0	0	0	0	0	0	0	0	0	0	0	0	0	0	0	0	0	0	0	0	0	0	0	0	0	0	0	0	0	0	0	0	0	0	0	0	0	0	0	0	0	0	0	0	0	0	0	0	0	0	0	0	0	0	0	0	0	0	0	0	0	0	0	0	0	0	0	0	0	0	0	0	0	0	0	0	0	0	0	0	0
1700008P02Rik	0	0	0	0	0	0	0	0	0	0	0	0	0	0	0	0	0	0	0	0	0	0	0	0	0	0	0	0	0	0	0	0	0	0	0	0	0	0	0	0	0	0	0	0	0	0	0	0	0	0	0	0	0	0	0	0	0	0	0	0	0	0	0	0	0	0	0	0	0	0	0	0	0	0	0	0	0	0	0	0	0	0	0	0	0	0	0	0	0	0	0	0	0	0	0	0	0	0	0	0	0	0	0	0	0	0	0	0	0	0	0	0	0	0	0	0	0	0	0	0	0	0	0	0	0	0	0	0	0	0	0	0	0	0	0	0	0	0	0	0	0	0	0	0	0	0	0	0	0	0	0	0	0	0	0	0	0	0	0	0	0	0	0	0	0	0	0	0	0	0	0	0	0	0	0	0	0	0	0	0	0	0	0	0	0	0	0	0	0	0	0	0	0	0	0	0	0	0	0	0	0	0	0	0	0	0	0	0	0	0	0	0	0	0	0	0	0	0	0	0	0	0	0	0	0	0	0	0	0	0	0	0	0	0	0	0	0	0	0	0	0	0	0	0	0	0	0	0
1700009C05Rik	0	0	0	0	0	0	0	0	0	0	0	0	0	0	0	0	0	0	0	0	0	0	0	0	0	0	0	0	0	0	0	0	0	0	0	0	0	0	0	0	0	0	0	0	0	0	0	0	0	0	0	0	0	0	0	0	0	0	0	0	0	0	0	0	0	0	0	0	0	0	0	0	0	0	0	0	0	0	0	0	0	0	0	0	0	0	0	0	0	0	0	0	0	0	0	0	0	0	0	0	0	0	0	0	0	0	0	0	0	0	0	0	0	0	0	0	0	0	0	0	0	0	0	0	0	0	0	0	0	0	0	0	0	0	0	0	0	0	0	0	0	0	0	0	0	0	0	0	0	0	0	0	0	0	0	0	0	0	0	0	0	0	0	0	0	0	0	0	0	0	0	0	0	0	0	0	0	0	0	0	0	0	0	0	0	0	0	0	0	0	0	0	0	0	0	0	0	0	0	0	0	0	0	0	0	0	0	0	0	0	0	0	0	0	0	0	0	0	0	0	1.07623	0	0	0	0	0	0	0	0	0	0	0	0	0	0	0	0	0	0	0	0	0	0	0	0	0	0	0
1700009J07Rik	0	0	0	0	0	0	0	0	0	0	0	0	0	0	0	0	0	0	0	0	0	0	0	0	0	0	0	0	0	0	0	0	0	0	0	0	0	0	0	0	0	0	0	0	0	0	0	0	0	0	0	0	0	0	0	0	0	0	0	0	0	0	0	0	0	0	0	0	0	0	0	0	0	0	0	0	0	0	0	0	0	0	0	0	0	0	0	0	0	0	0	0	0	0	0	0	0	0	0	0	0	0	0	0	0	0	0	0	0	0	0	0	0	0	0	0	0	0	0	0	0	0	0	0	0	0	0	0	0	0	0	0	0	0	0	0	0	0	0	0	0	0	0	0	0	0	0	0	0	0	0	0	0	0	0	0	0	0	0	0	0	0	0	0	0	0	0	0	0	0	0	0	0	0	0	0	0	0	0	0	0	0	0	0	0	0	0	0	0	0	0	0	0	0	0	0	0	0	0	0	0	0	0	0	0	0	0	0	0	0	0	0	0	0	0	0	0	0	0	0	0	0	0	0	0	0	0	0	0	0	0	0	0	0	0	0	0	0	0	0	0	0	0	0	0	0	0	0
1700009N14Rik	0	0	0	0	0	0	0	0	0	0	0	0	0	0	0	0	0	0	0	0	0	0	0	0	0	0	0	0	0	0	0	0	0	0	0	0	0	0	0	0	0	0	0	0	0	0	0	0	0	0	0	0	0	0	0	0	0.603083	0	0	0	0	0	0	0	0	0	0	0	0	0	0	0	0	0	0	0	0	0	0	0	0	0	0	0	0	0	0	0	0	0	0	0	0	0	0	0	0	0	0	0	0	0	0	0	0	0	0	0	0	0	0	0	0	0	0	0	0	0	0	0	0	0	0	0	0	0	0	0	0	0	0	0	0	0	0	0	0	0	0	0	0	0	0	0	0	0	0	0	0	0	0	0	0	0	0	0	0	0	0	0	0	0	0	0	0	0	0	0	0	0	0	0	0	0	0	0	0	0	0	0	0	0	0	0	1.25294	0	0	0	0	0	0	0	0	0	0	0	0	0	0	0	0	0	0	0	0	0	0	0	0	0	0	0	0	0	0	0	0	0	0	0	0	0	0	0	0	0	0	0	0	0	0	0	0	0	0	0	0	0	0	0	0	0	0	0	0	0	0	0
1700009P17Rik	0	0	0	0	0	0	0	0	0	0	0	0	0	0	0	0	0	0	0	0	0	0	0	0	0	0	0	0	0	0	0	0	0	0	0	0	0	0	0	0	0	0	0	0	0	0	0	0	0	0	0	0	0	0	0	0	0	0	0	0	0	0	554.094	0	0	0	0	0	0	0	0	0	0.738	0	0	0	0	0	0	1.35938	0	0	0	0	0	0	0	0	0	0	1.20082	0	0	0	0	0	0	0	0	0	0	0	0	0	0	0	0	0	0	0	0	0	0	0	0	0	0	0	0	0	0	0	0	272.539	0	0	0	0	0	0	0	0	0	0	0	0	0	0	0	0	0	0	0	0	0	0	0	0	0	0	0	0	0	0	0	0	0	0	0	0	0	0	0	0	0	0	0	0	0	0	0	0	0	0	0	0	0	0	0	0	0	0	0	0	0	0	0	0	0	0	0	0	0	0	0	0	0	0	0	0	0	0	0	7.56453	0	0	0	0	28.4383	0	0	0	0	0	0	0	0	0	0	0	0	0	0	0	0	0	0	0	0	0	0	0	0	0	0	0	0	0	0	0	0	0	0	0	0	0	0	0
1700010B08Rik	0	0	0	0	0	0	0	0	0	4.02996	0	0	0	0	0	0	0	0	0	0	0	0	0	0	0	0	0	0	0	0	0	0	0	0	0	0	0	0	0	0	0	0	0	0	0	0	0	0	0	0	0	0	0	0	0	0	0	0	0	2.65679	26.143	0	0	0	0	0	0	0	0	0	0	0	0	0	0	0	0	0	0	0	0	0	0	0	0	0	0	0	0	0	0	0	0	0	0	0	0	0	0	0	0	0	0	0	0	0	0	0	0	0	0	0	0	0	0	0	0	0	0	0	0	0	0	0	0	0	0	16.2698	0	0	25.2815	0	0	0	0	0	0	0	0	0	0	0	0	0	0	0	0	0	0	0	0	0	7.56263	0	0	0	0	0	1.84686	0	0	0	0	0	0	0	0	0	0	4.03228	0	0	0	0	0	0	0	0	0	0	0	0	0	0	0	0	0	0	0	0	0	0	0	0	0	0	0	0	0	0	0	0	0	0	0	0	0	0	14.26	0	0	0	0	0	0	0	0	0	0	0	0	0	0	0	0	0	0	0	0	0	0	0	0	0	0	0	0	1.3989	1.74965	0	0	0	0	0	0	0	0	0
1700010D01Rik	0	0	0	0	0	0	0	0	0	0	0	0	0	0	0	0	0	0	0	0	0	0	0	0	0	0	0	0	0	0	0	0	0	0	0	0	0	0	0	0	0	0	0	0	0	0	0	0	0	0	0	0	0	0	0	0	0	0	0	0	0	0	0	0	0	0	0	0	0	0	0	0	0	0	0	0	0	0	0	0	0	0	0	0	0	0	0	0	0	0	0	0	0	0	0	0	0	0	0	0	0	0	0	0	0	0	0	0	0	0	0	0	0	0	0	0	0	0	0	0	0	0	0	0	0	0	0	0	0	0	0	0	0	0	0	0	0	0	0	0	0	0	0	0	0	0	0	0	0	0	0	0	0	0	0	0	0	0	0	0	0	0	0	0	0	0	0	0	0	0	0	0	0	0	0	0	0	0	0	0	0	0	0	0	0	0	0	0	0	0	0	0	0	0	0	0	0	0	0	0	0	0	0	0	0	0	0	0	0	0	0	0	0	0	0	0	0	0	0	0	0	0	0	0	0	0	0	0	0	0	0	0	0	0	0	0	0	0	0	0	0	0	0	0	0	0	0	0
1700010H22Rik	0	0	0	0	0	0	0	0	0	0	0	0	0	0	0	0	0	0	0	0	0	0	0	0	0	0	0	0	0	0	0	0	0	0	0	0	0	0	0	0	0	0	0	0	0	0	0	0	0	0	0	0	0	0	0	0	0	0	0	0	0	0	0	0	0	0	0	0	0	0	0	0	0	0	0	0	0	0	0	0	0	0	0	0	0	0	0	0	0	0	0	0	0	0	0	0	0	0	0	0	0	0	0	0	0	0	0	0	0	0	0	0	0	0	0	0	0	0	0	0	0	0	0	0	0	0	0	0	0	0	0	0	0	0	0	0	0	0	0	0	0	0	0	0	0	0	0	0	0	0	0	0	0	0	0	0	0	0	0	0	0	0	0	0	0	0	0	0	0	0	0	0	0	0	0	0	0	0	0	0	0	0	0	0	0	0	0	0	0	0	0	0	0	0	0	0	0	0	0	0	0	0	0	0	0	0	0	0	0	0	0	0	0	0	0	0	0	0	0	0	0	0	0	0	0	0	0	0	0	0	0	0	0	0	0	0	0	0	0	0	0	0	0	0	0	0	0	0
1700010I02Rik	0	0	119.729	0	0	0	0	0	380.922	0	247.625	0	102.202	6.48146	0	0	340.89	0	22.9497	0	0	33.9827	271.422	0	0	0	0	51.5188	310.302	0	163.195	38.4013	0	0	79.8915	0	0	0	0	0	0	0	0	175.941	0	781.885	242.093	13.6354	23.6479	40.7838	0	5.03109	66.3631	0	125.737	0	0	0	0	0	0	28.2035	0	0	0	0	91.9663	0	666.085	70.1562	0	13.0927	0	34.0484	0	138.473	0	0	122.407	359.008	0	57.8343	0	0	6.94018	181.523	1961.7	23.234	0	0	385.947	0	162.714	321.799	0	20.0475	41.8864	266.548	35.8219	0	0	213.764	0	0	0	154.048	0	0	351.348	0	5.45483	4.37024	0	0	8.02197	0	0	20.9975	0	0	0	0	674.126	0	190.829	0	0	46.5209	18.2431	0	0	202.693	160.455	429.275	0	0	0	0	0	0	0	0	0	342.588	0	111.051	0.899092	0	65.8766	0	0	574.598	0	49.4993	155.941	0	0	0	0	59.0893	0	0	163.449	0	0	0	0	0	0	8.8584	0	0	0	0	102.268	15.3906	11.7595	71.3761	0	0	0	0	2.32573	0	0	0	31.6763	0	0	0	11.2451	0	16.5619	0	0	0	0	0	1.50255	0	0	6.4913	0	0	0	0	46.2818	11.7654	163.488	33.536	0	348.878	0	0	5.98843	0	0	2.61918	9.10739	109.144	29.0493	9.14362	0	0	0	0	2.80211	0	0	0	19.481	110.646	185.377	0	0	5.81264	12.3076	0	0	57.7161	8.92487	173.752	0	218.021	87.0826	49.5418	0	4.46883
1700010I14Rik	0	0	0	0	0	0	0	0	0	0	0	0	0	0	0	0	0	0	0	0	0	0	0	0	0	0	0	0	0	0	0	0	0	0	0	0	0	0	0	0	0	0	0	0	0	0	0	0	0	0	0	0	0	0	0	0	0	0	0	0	0	0	0	0	0	0	0	0	0	0	0	0	0	0	0	0	0	0	0	0	0	0	0	0	0	0	0	0	201.376	0	0	0	0	0	0	0	0	0	0	0	0	0	0	0	0	0	0	0	0	0	0	0.857349	0	0	0	0	0	0	0	0	0	0	0	0	0	0	0	0	0	0	0	0	0	0	0	0	0	0	0	0	0	0	0	0	0	0	0	0	0	0	0	0	0	0	0	0	1.04533	0	0	0	0	0	0	0	0	0	0	0.744152	0	0	0	0	0	0	0	0	0	0	0	0	0	0	0	0	0	0	0	0	0	0	0	0	0	0	0	0	0	0	0	0	0	0	0	0	0	0	0	0	0	0	0	0	0	0	0	0	0	0	0	0	0	0	0	0	0	0	0	0	0	0	0	3.98527	0	0	0	0	0	0	0	0	0	0	0	0	0	0	0	0
1700010J16Rik	0	0	0	0	0	0	0	0	0	0	0	0	0	0	0	0	0	0	0	0	0	0	0	0	0	0	0	0	0	0	0	0	0	0	0	0	0	0	0	0	0	0	0	0	0	0	0	0	0	0	0	0	0	0	0	0	0	0	0	0	0	0	0	0	0	0	0	0	0	0	0	0	0	0	0	0	0	0	0	0	0	0	0	0	0	0	0	0	0	0	0	0	0	0	0	0	0	0	0	0	0	0	0	0	0	0	0	0	0	0	0	0	0	0	0	0	0	0	0	0	0	0	0	0	0	0	0	0	0	0	0	0	0	0	0	0	0	0	0	0	0	0	0	0	0	0	0	0	0	0	0	0	0	0	0	0	0	0	0	0	0	0	0	0	0	0	0	0	0	0	0	0	0	0	0	0	0	0	0	0	0	0	0	0	0	0	0	0	0	0	0	0	0	0	0	0	0	0	0	0	0	0	0	0	0	0	0	0	0	0	0	0	0	0	0	0	0	0	0	0	0	0	0	0	0	0	0	0	0	0	0	0	0	0	0	0	0	0	0	0	0	0	0	0	0	0	0	0
1700010K23Rik	0	0	0	0	0	0	0	0	0	0	0	0	0	0	0	0	0	0	0	0	0	0	0	0	0	0	0	0	0	0	0	0	0	0	0	0	0	0	0	0	0	0	0	0	0	0	0	0	0	0	0	0	0	0	0	0	0	0	0	0	0	0	0	0	0	0	0	0	0	0	0	0	0	0	0	0	0	0	0	0	0	0	0	0	0	0	0	0	0	0	0	0	0	0	0	0	0	0	0	0	0	0	0	0	0	0	0	0	0	0	0	0	0	0	0	0	0	0	0	0	0	0	0	0	0	0	0	0	0	0	0	0	0	0	0	0	0	0	0	0	0	0	0	0	0	0	0	0	0	0	0	0	0	0	0	0	0	0	0	0	0	0	0	0	0	0	0	0	0	0	0	0	0	0	0	0	0	0	0	0	0	0	0	0	0	0	0	0	0	0	0	0	0	0	0	0	0	0	0	0	0	0	0	0	0	0	0	0	0	0	0	0	0	0	0	0	0	0	0	0	0	0	0	0	0	0	0	0	0	0	0	0	0	0	0	0	0	0	0	0	0	0	0	0	0	0	0	0
1700011A15Rik	0	0	0	0	0	0	0	0	0	0	0	0	0	0	0	0	0	0	0	0	0	0	0	0	0	0	0	0	0	0	0	0	0	0	0	0	0	0	0	0	0	0	0	0	0	0	0	0	0	0	0	0	0	0	0	0	0	0	0	0	0	0	0	0	0	0	0	0	0	0	0	0	0	0	0	0	0	0	0	0	0	0	0	0	0	0	0	0	0	0	0	0	0	0	0	0	0	0	0	0	0	0	0	0	0	0	0	0	0	0	0	0	0	0	0	0	0	0	0	0	0	0	0	0	0	0	0	0	0	0	0	0	0	0	0	0	0	0	0	0	0	0	0	0	0	0	0	0	0	0	0	0	0	0	0	0	0	0	0	0	0	0	0	0	0	0	0	0	0	0	0	0	0	0	0	0	0	0	0	0	0	0	0	0	0	0	0	0	0	0	0	0	0	0	0	0	0	0	0	0	0	0	0	0	0	0	0	0	0	0	0	0	0	0	0	0	0	0	0	0	0	0	0	0	0	0	0	0	0	0	0	0	0	0	0	0	0	0	0	0	0	0	0	0	0	0	0	0
1700011B04Rik	0	0	0	0	0	0	0	0	0	0	0	0	0	0	0	0	0	0	0	0	0	0	0	0	0	0	0	0	0	0	0	0	0	0	0	0	0	0	0	0	0	0	0	0	0	0	0	0	0	0	0	0	0	0	0	0	0	0	0	0	0	0	0	0	0	0	0	0	0	0	0	0	0	0	0	0	0	0	0	0	0	0	0	0	0	0	0	0	0	0	0	0	0	0	0	0	0	0	0	0	0	0	0	0	0	0	0	0	0	0	0	0	0	0	0	0	0	0	0	0	0	0	0	0	0	0	0	0	0	0	0	0	0	0	0	0	0	0	0	0	0	0	0	0	0	0	0	0	0	0	0	0	0	0	0	0	0	0	0	0	0	0	0	0	0	0	0	0	0	0	0	0	0	0	0	0	0	0	0	0	0	0	0	0	0	0	0	0	0	0	0	0	0	0	0	0	0	0	0	0	0	0	0	0	0	0	0	0	0	0	0	0	0	0	0	0	0	0	0	0	0	0	0	0	0	0	0	0	0	0	0	0	0	0	0	0	0	0	0	0	0	0	0	0	0	0	0	0
1700011E24Rik	0	0	0	0	0	0	0	0	0	0	0	0	0	0	0	0	0	0	0	0	0	0	0	0	0	0	0	0	0	0	0	0	0	0	0	0	0	0	0	0	0	0	0	0	0	0	0	0	0	0	0	0	0	0	0	0	0	0	0	0	0	0	0	0	0	0	0	0	0	0	0	0	0	0	0	0	0	0	0	0	0	0	0	0	0	0	0	0	0	0	0	0	0	0	0	0	0	0	0	0	0	0	0	0	0	0	0	0	0	0	0	0	0	0	0	0	0	0	0	0	0	0	0	0	0	0	0	0	0	0	0	0	0	0	0	0	0	0	0	0	0	0	0	0	0	0	0	0	0	0	1.76037	0	0	0	0	0	0	0	0	0	0	0	0	1.30179	0	0	0	0	0	0	0	0	0	0	0	0	46.695	0	0	0	0	0	0	0	0	0	0	0	0	0	0	0	0	0	0	0	0	0	0	0	0	0	0	0	19.9756	0	0	0	0	0	0	0	0	0	0	0	0	0	0	0	0	0	0	0	0	0	0	0	0	0	0	0	0	0	0	0	0	0	0	0	0	0	0	0	0	0	0	0
1700011H14Rik	0	0	0	0	0	0	0	0	0	0	0	0	0	0	0	0	0	0	0	0	0	0	0	0	0	0	0	0	0	0	0	0	0	0	0	0	0	0	0	0	0	0	0	0	0	0	0	0	0	0	0	0	0	0	0	0	0	0	0	0	0	0	0	0	0	0	0	0	0	0	0	0	0	0	0	0	0	0	0	0	0	0	0	0	0	0	0	0	0	0	0	0	0	0	0	0	0	0	0	0	0	0	0	0	0	0	0	0	0	0	0	0	0	0	0	0	0	0	0	0	0	0	0	0	0	0	0	0	0	0	0	0	0	0	0	0	0	0	0	0	0	0	0	0	0	0	0	0	0	0	0	0	0	0	0	0	0	0	0	0	0	0	0	0	0	0	0	0	0	0	0	0	0	0	0	0	0	0	0	0	0	0	0	0	0	0	0	0	0	0	0	0	0	0	0	0	0	0	0	0	0	0	0	0	0	0	0	0	0	0	0	0	0	0	0	0	0	0	0	0	0	0	0	0	0	0	0	0	0	0	0	0	0	0	0	0	0	0	0	0	0	0	0	0	0	0	0	0
1700011I03Rik	0	0	0	0	0	0	0	0	0	0	0	0	0	0	0	0	0	0	0	0	0	0	0	0	0	0	0	0	0	0	0	0	0	0	0	0	0	0	0	0	0	0	0	0	0	0	0	0	0	0	0	0	0	0	0	0	0	0	0	0	0	0	0	0	0	0	0	0	0	0	0	0	0	0	0	0	0	0	0	0	0	0	0	0	0	0	0	0	0	0	0	0	0	0	0	0	0	0	0	0	0	0	0	0	0	0	0	0	0	0	0	0	0	0	0	0	0	0	0	0	0	0	0	0	0	0	0	0	0	0	0	0	0	0	0	0	0	0	0	0	0	0	0	0	0	0	0	0	0	0	0	0	0	0	0	0	0	0	0	0	0	0	0	0	0	0	0	0	0	0	0	0	0	0	0	0	0	0	0	0	0	0	0	0	0	0	0	0	0	0	0	0	0	0	0	0	0	0	0	0	0	0	0	0	0	0	0	0	0	0	0	0	0	0	0	0	0	0	0	0	0	0	0	0	0	0	0	0	0	0	0	0	0	0	0	0	0	0	0	0	0	0	0	0	0	0	0	0
1700011L22Rik	0	0	0	0	0	0	0	0	0	0	0	0	0	0	0	0	0	0	0	0	0	0	0	0	0	0	0	0	0	0	0	0	0	0	0	0	0	0	0	0	0	0	0	0	0	0	0	0	0	0	0	0	0	0	0	0	0	0	0	0	0	0	0	0	0	0	0	0	0	0	0	0	0	0	0	0	0	0	0	0	0	0	0	0	0	0	0	0	0	0	0	0	0	0	0	0	0	0	0	0	0	0	0	0	0	0	0	0	0	0	0	0	0	0	0	0	0	0	0	0	0	0	0	0	0	0	0	0	0	0	0	0	0	0	0	0	0	0	0	0	0	0	0	0	0	0	0	0	0	0	0	0	0	0	0	0	0	0	0	0	0	0	0	0	0	0	0	0	0	0	0	0	0	0	0	0	0	0	0	0	0	0	0	0	0	0	0	0	0	0	0	0	0	0	0	0	0	0	0	0	0	0	0	0	0	0	0	0	0	0	0	0	0	0	0	0	0	0	0	0	0	0	0	0	0	0	0	0	0	0	0	0	0	0	0	0	0	0	0	0	0	0	0	0	0	0	0	0
1700011M02Rik	0	0	0	0	0	0	0	0	0	0	0	0	0	0	0	0	0	0	0	0	0	0	0	0	0	0	0	0	0	0	0	0	0	0	0	0	0	0	0	0	0	0	0	0	0	0	0	0	0	0	0	0	0	0	0	0	0	0	0	0	0	0	0	0	0	0	0	0	0	0	0	0	0	0	0	0	0	0	0	0	0	0	0	0	0	0	0	0	0	0	0	0	0	0	0	0	0	0	0	0	0	0	0	0	0	0	0	0	0	0	0	0	0	0	0	0	0	0	0	0	0	0	0	0	0	0	0	0	0	0	0	0	0	0	0	0	0	0	0	0	0	0	0	0	0	0	0	0	0	0	0	0	0	0	0	0	0	0	0	0	0	0	0	0	0	0	0	0	0	0	0	0	0	0	0	0	0	0	0	0	0	0	0	0	0	0	0	0	0	0	0	0	0	0	0	0	0	0	0	0	0	0	0	0	0	0	0	0	0	0	0	0	0	0	0	0	0	0	0	0	0	0	0	0	0	0	0	0	0	0	0	0	0	0	0	0	0	0	0	0	0	0	0	0	0	0	0	0
1700012A03Rik	0	0	0	0	0	0	0	0	0	0	0	0	0	0	0	0	0	0	0	0	0	0	0	0	0	0	0	0	0	0	0	0	0	0	0	0	0	0	0	0	0	0	0	0	0	0	0	0	0	0	0	0	0	0	0	0	0	0	0	0	0	0	0	0	0	0	0	0	0	0	0	0	0	0	0	0	0	0	0	0	0	0	0	0	0	0	0	0	0	0	0	0	0	0	0	0	0	0	0	0	0	0	0	0	0	0	0	0	0	0	0	0	0	0	0	0	0	0	0	0	0	0	0	0	0	0	0	0	0	0	0	0	0	0	0	0	0	0	0	0	0	0	0	0	0	0	0	0	0	0	0	0	0	0	0	0	0	0	0	0	0	0	0	0	0	0	0	0	0	0	0	0	0	0	0	0	0	0	0	0	0	0	0	0	0	0	0	0	0	0	0	0	0	0	0	0	0	0	0	0	0	0	0	0	0	0	0	0	0	0	0	0	0	0	0	0	0	0	0	0	0	0	0	0	0	0	0	0	0	0	0	0	0	0	0	0	0	0	0	0	0	0	0	0	0	0	0	0
1700012B07Rik	0	0	0	0	0	0	0	0	0	0	0	0	0	0	0	0	0	0	0	0	0	0	0	0	0	0	0	0	0	0	0	0	0	0	0	0	0	0	0	0	0	0	0	0	0	0	0	0	0	0	0	0	0	0	0	0	0	0	0	0	0	0	224.739	0	0	0	0	0	0	0	0	0	0	0	0	0	0	0	0	0	0	0	0	0	0	0	0	0	0	0	0	0	0	0	0	0	0	0	0	0	0	0	0	0	0	0	0	0	0	0	0	0	0	0	0	0	0	0	0	0	0	0	0	0	0	0	0	0	0	0	0	0	0	0	0	0	0	0	0	14.3934	0	0	0	0	0	0	0	0	0	0	0	0	0	0	0	0	0	0	0	0	0	0	0	0	0	0	0	0	0	0	13.7425	0	0	0	0	0	0	0	0	0	0	0	0	0	0	0	0	0	0	0	0	0	0	0	0	0	0	0	0	0	0	0	0	0	0	0	0	0	0	0	0	0	0	0	0	0	0	0	0	0	0	0	0	0	0	0	1.49829	0	0	0	0	0	0	0	0	0	0	0	0	0	0	0	0	0	0	0	0	0
1700012B09Rik	0	0	0	0	0	0	0	0	0	0	0	0	0	0	0	0	0	0	0	0	0	0	0	0	0	0	0	0	0	0	0	0	0	0	0	0	0	0	0	0	0	0	0	0	0	0	0	0	0	0	0	0	0	0	0	0	0	0	0	0	0	0	0	0	0	0	0	0	0	0	0	0	0	0	0	0	0	0	0	0	0	0	0	0	0	0	0	0	0	0	0	0	0	0	0	0	0	0	0	0	0	0	0	0	0	0	0	0	0	0	0	0	0	0	0	0	0	0	0	0	0	0	0	0	0	0	0	0	0	0	0	0	0	0	0	0	0	0	0	0	0	0	0	0	0	0	0	0	0	0	0	0	0	0	0	0	0	0	0	0	0	0	0	0	0	0	0	0	0	0	0	0	0	0	0	0	0	0	0	0	0	0	0	0	0	0	0	0	0	0	0	0	0	0	0	0	0	0	0	0	0	0	0	0	0	0	0	0	0	0	0	0	0	0	0	0	0	0	0	0	0	0	0	0	0	0	0	0	0	0	0	0	0	0	0	0	0	0	0	0	0	0	0	0	0	0	0	0
1700012D01Rik	0	0	0	0	0	0	0	0	0	0	0	0	0	0	0	0	0	0	0	0	0	0	0	0	0	0	0	0	0	0	0	0	56.6354	0	0	0	0	0	0	0	0	0	0	0	0	0	0	0	0	0	0	0	0	0	0	0	0	0	0	0	0	0	0	0	0	0	0	0	0	0	0	0	0	0	0	0	0	0	0	0	0	0	0	0	0	0	0	0	0	0	0	0	0	0	0	0	0	0	0	0	0	0	0	0	0	0	0	0	0	0	0	0	871.616	0	0	0	0	0	0	0	0	0	0	0	0	0	0	0	0	0	0	0	0	0	0	0	0	0	0	0	0	0	0	0	0	0	0	0	0	0	0	0	0	0	0	0	0	0	0	0	0	0	0	0	0	0	0	0	0	0	0	0	0	0	0	0	0	0	0	0	0	0	0	0	0	0	0	0	0	0	0	0	0	0	0	0	0	0	0	0	0	0	0	0	0	0	0	0	0	0	0	0	0	0	0	0	0	0	0	0	0	0	0	0	0	0	0	0	0	0	0	0	0	0	0	0	0	0	0	0	0	0	0	0	0	0	0	0
1700012D14Rik	0	0	0	0	0	0	0	0	0	0	0	0	0	0	0	0	0	0	0	0	0	0	0	0	0	0	0	0	0	0	0	0	0	0	0	0	0	0	0	0	0	0	0	0	0	0	0	0	0	0	0	0	0	0	0	0	0	0	0	0	0	0	0	0	0	0	0	0	0	0	0	0	0	0	0	0	0	0	0	0	0	0	0	0	0	0	0	0	0	0	0	0	0	0	0	0	0	0	0	0	0	0	0	0	0	0	0	0	0	0	0	0	0	0	0	0	0	0	0	0	0	0	0	0	0	0	0	0	0	0	0	0	0	0	0	0	0	0	0	0	0	0	0	0	0	0	0	0	0	0	0	0	0	0	0	6.69758	0	0	0	0	0	0	0	0	0	0	0	0	0	0	0	0	0	0	0	0	0	0	0	0	0	0	0	0	0	0	0	0	0	0	0	0	0	0	0	0	0	0	0	0	0	0	0	0	0	0	0	0	0	0	0	0	0	0	0	0	0	0	0	0	0	0	0	23.4828	0	0	0	0	0	0	0	0	0	0	0	0	0	0	0	0	0	0	0	0	0	0	0	0
1700012I11Rik	0	0	0	0	0	0	0	0	0	0	0	0	0	0	0	0	0	0	0	0	0	0	0	0	0	0	0	0	0	0	0	0	0	0	0	0	0	0	0	0	0	0	0	0	0	0	0	0	0	0	0	0	0	0	0	0	0	0	0	0	0	0	0	0	0	0	0	0	0	0	0	0	0	0	0	0	0	0	0	0	0	0	0	0	0	0	0	0	0	0	0	0	0	0	0	0	0	0	0	0	0	0	0	0	0	0	0	0	0	0	0	0	0	0	0	0	0	0	0	0	0	0	0	0	0	0	0	0	0	0	0	0	0	0	0	0	0	0	0	0	0	0	0	0	0	0	0	0	0	0	0	0	0	0	0	0	0	0	0	0	0	0	0	0	0	0	0	0	0	0	0	0	0	0	0	0	0	0	0	0	0	0	0	0	0	0	0	0	0	0	0	0	0	0	0	0	0	0	0	0	0	0	0	0	0	0	0	0	0	0	0	0	0	0	0	0	0	0	0	0	0	0	0	0	0	0	0	0	0	0	0	0	0	0	0	0	0	0	0	0	0	0	0	0	0	0	0	0
1700012L04Rik	0	0	0	0	0	0	0	0	0	0	0	0	0	0	0	0	0	0	0	0	0	0	0	0	0	0	0	0	0	0	0	0	0	0	0	0	0	0	0	0	0	0	0	0	0	0	0	0	0	0	0	0	0	0	0	0	0	0	0	0	0	0	0	0	0	0	0	0	0	0	0	0	0	0	0	0	0	0	0	0	0	0	0	0	0	0	0	0	0	0	0	0	0	0	0	0	0	0	0	0	0	0	0	0	0	0	0	0	0	0	0	0	0	0	0	0	0	0	0	0	0	0	0	0	0	0	0	0	0	0	0	0	0	0	0	0	0	0	0	0	0	0	0	0	0	0	0	0	0	0	0	0	0	0	0	0	0	0	0	0	0	0	0	0	0	0	0	0	0	0	0	0	0	0	0	0	0	0	0	0	0	0	0	0	0	0	0	0	0	0	0	0	0	0	0	0	0	0	0	0	0	0	0	0	0	0	0	0	0	0	0	0	0	0	0	0	0	0	0	0	0	0	0	0	0	0	0	0	0	0	0	0	0	0	0	0	0	0	0	0	0	0	0	0	0	0	0	0
1700012P22Rik	0	0	0	0	0	0	0	0	0	0	0	0	0	0	0	0	0	0	0	0	0	0	0	0	0	0	0	0	0	0	0	0	0	0	0	0	0	0	0	0	0	0	0	0	0	0	0	0	0	0	0	0	0	0	0	0	0	0	0	0	0	0	0	0	0	0	0	0	0	0	0	0	0	0	0	0	0	0	0	0	0	0	0	0	0	0	0	0	0	0	0	0	0	0	0	0	0	0	0	0	0	0	0	0	0	0	0	0	0	0	0	0	0	0	0	0	0	0	0	0	0	0	0	0	0	0	0	0	0	0	0	0	0	0	0	0	0	0	0	0	0	0	0	0	0	0	0	0	0	0	0	0	0	0	0	0	0	0	0	0	0	0	0	0	0	0	0	0	0	0	0	0	0	0	0	0	0	0	0	0	0	0	0	0	0	0	0	0	0	0	0	0	0	0	0	0	0	0	0	0	0	0	0	0	0	0	0	0	0	0	0	0	0	0	0	0	0	0	0	0	0	0	0	0	0	0	0	0	0	0	0	0	0	0	0	0	0	0	0	0	0	0	0	0	0	0	0	0
1700013D24Rik	0	0	0	0	0	0	0	0	0	0	0	0	0	0	0	0	0	0	0	0	0	0	0	0	0	0	0	0	0	0	0	0	0	0	0	0	0	0	0	0	0	0	0	0	0	0	0	0	0	0	0	0	0	0	0	0	0	0	0	0	0	0	0	0	0	0	0	0	0	0	0	0	0	0	0	0	0	0	0	0	0	0	0	0	0	0	0	0	0	0	0	0	0	0	0	0	0	0	0	0	0	0	0	0	0	0	0	0	0	0	0	0	0	0	0	0	0	0	0	0	0	0	0	0	0	0	0	0	0	0	0	0	0	0	0	0	0	0	0	0	0	0	0	0	0	0	0	0	0	0	0	0	0	0	0	0	0	0	0	0	0	0	0	0	0	0	0	0	0	0	0	0	0	0	0	0	0	0	0	0	0	0	0	0	0	0	0	0	0	0	0	0	0	0	0	0	0	0	0	0	0	0	0	0	0	0	0	0	0	0	0	0	0	0	0	0	0	0	0	0	0	0	0	0	0	0	0	0	0	0	0	0	0	0	0	0	0	0	0	0	0	0	0	0	0	0	0	0
1700013F07Rik	0	0	0	0	0	0	0	0	0	0	0	0	0	0	0	0	0	0	0	0	0	0	0	0	0	0	0	0	0	0	0	0	0	0	0	0	0	0	0	0	0	0	0	0	0	0	0	0	0	0	0	0	0	0	0	0	0	0	0	0	0	0	0	0	0	0	0	0	0	0	0	0	0	0	0	0	0	0	0	0	0	0	0	0	0	0	0	0	0	0	0	0	0	0	0	0	0	0	0	0	0	0	0	0	0	0	0	0	0	0	0	0	0	0	0	0	0	0	0	0	0	0	0	0	0	0	0	0	0	0	0	0	0	0	0	0	0	0	0	0	0	0	0	0	0	0	0	0	0	0	0	0	0	0	0	0	0	0	0	0	0	0	0	0	787.986	0	0	0	0	0	0	0	0	0	0	0	0	0	0	0	0	0	0	0	0	0	0	0	0	0	0	0	0	0	0	0	0	0	0	0	0	0	0	0	0	0	0	0	0	0	0	0	0	2.12974	0	0	0	0	0	0	0	0	0	0	0	0	0	0	0	0	0	0	0	0	0	0	0	0	0	0	0	0	0	0	0	0	0	0
1700013G24Rik	0	0	0	0	0	0	0	0	0	0	0	0	0	0	0	0	0	0	0	0	0	0	0	0	0	0	0	0	0	0	0	0	0	0	0	0	0	0	0	0	0	0	0	0	0	0	0	0	0	0	0	0	0	0	0	0	0	0	0	0	0	0	0	0	0	0	0	0	0	0	0	0	0	0	0	0	0	0	0	0	0	0	0	0	0	0	0	0	0	0	0	0	0	0	0	0	0	0	0	0	0	0	0	0	0	0	0	0	0	0	0	0	0	0	0	0	0	0	0	0	0	0	0	0	0	0	0	0	0	0	0	0	0	0	0	0	0	0	0	0	0	0	0	0	0	0	0	0	0	0	0	0	0	0	0	0	0	0	0	0	0	0	0	0	0	0	0	0	0	0	0	0	0	0	0	0	0	0	0	0	0	0	0	0	0	0	0	0	0	0	0	0	0	0	0	0	0	0	0	0	0	0	0	0	0	0	0	0	0	0	0	0	0	0	0	0	0	0	0	0	0	0	0	0	0	0	0	0	0	0	0	0	0	0	0	0	0	0	0	0	0	0	0	0	0	0	0	0
1700013H16Rik	0	0	0	0	0	0	0	0	0	0	0	0	0	0	0	0	0	0	0	0	0	0	0	0	0	0	0	0	0	0	0	0	0	0	0	0	0	0	0	0	0	0	0	0	0	0	0	0	0	0	0	0	0	0	0	0	0	0	0	0	0	0	0	0	0	0	0	0	0	0	0	0	0	0	0	0	0	0	0	0	0	0	0	0	0	0	0	0	0	0	0	0	0	0	0	0	0	0	0	0	0	0	0	0	0	0	0	0	0	0	0.943547	0	0	0	0	0	0	0	0	0	0	0	0	0	0	0	0	0	0	0	0	0	0	0	0	0	0	0	0	0	0	0	0	0	0	0	0	0	0	0	0	0	0	0	0	0	0	0	0	0	0	0	0	0	0	0	0	0	0	0	0	0	0	0	0	0	0	0	0	0	0	0	0	0	0	0	0	0	0	0	0	0	0	0	0	0	0	0	0	0	0	0	0	0	0	0	0	0	0	0	0	0	0	0	0	0	0	0	0	0	0	0	0	0	0	0	0	0	0	0	0	0	0	0	0	0	0	0	0	0	0	0	0	0	0	0	0	0
1700015E13Rik	0	0	0	0	0	0	0	0	0	0	0	0	0	0	0	0	0	0	0	0	0	0	0	0	0	0	0	0	0	0	0	0	0	0	0	0	0	0	0	0	0	0	0	0	0	0	0	0	0	0	0	0	0	0	0	0	0	0	0	0	0	0	0	0	0	0	0	0	0	0	0	0	0	0	0	0	0	0	0	0	0	0	0	0	0	0	0	0	0	0	0	0	0	0	0	0	0	0	0	0	0	0	0	0	0	0	0	0	0	0	0	0	0	0	0	0	0	0	0	0	0	0	0	0	0	0	0	0	0	0	0	0	0	0	0	0	0	0	0	0	0	0	0	0	0	0	0	0	0	0	0	0	0	0	0	0	0	0	0	0	0	0	0	0	0	0	0	0	0	0	0	0	0	0	0	0	0	0	0	0	0	0	0	0	0	0	0	0	0	0	0	0	0	0	0	0	0	0	0	0	0	0	0	0	0	0	0	0	0	0	0	0	0	0	0	0	0	0	0	0	0	0	0	0	0	0	0	0	0	0	0	0	0	0	0	0	0	0	0	0	0	0	0	0	0	0	0	0
1700015F17Rik	0	0	0	0	0	0	0	0	0	0	0	0	0	0	0	0	0	0	0	0	0	0	0	0	0	0	0	0	0	0	0	0	0	0	0	0	0	0	0	0	0	0	0	0	0	0	0	0	0	0	0	0	0	0	0	0	0	0	0	0	0	0	0	0	0	0	0	0	0	0	0	0	0	0	0	0	0	0	0	0	0	0	0	0	0	0	0	0	0	0	0	0	0	0	0	0	0	0	0	0	0	0	0	0	0	0	0	0	0	0	0	0	0	0	0	0	0	0	0	0	0	0	0	0	0	0	0	0	0	0	0	0	0	0	0	0	0	0	0	0	0	0	0	0	0	0	0	0	0	0	0	0	0	0	0	0	0	0	0	0	0	0	0	0	0	0	0	0	0	0	0	0	0	0	0	0	0	0	0	0	0	0	0	0	0	0	0	0	0	0	0	0	0	0	0	0	0	0	0	0	0	0	0	0	0	0	0	0	0	0	0	0	0	0	0	0	0	0	0	0	0	0	0	0	0	0	0	0	0	0	0	0	0	0	0	0	0	0	0	0	0	0	0	0	0	0	0	0
1700015G11Rik	0	0	0	0	0	0	0	0	0	0	0	0	0	0	0	0	0	0	0	0	0	0	0	0	0	0	0	0	0	0	0	0	0	0	0	0	0	0	0	0	0	0	0	0	0	0	0	0	0	0	0	0	0	0	0	0	0	0	0	0	0	0	0	0	0	0	0	0	0	0	0	0	0	0	0	0	0	0	0	0	0	0	0	0	0	0	0	0	0	0	0	0	0	0	0	0	0	0	0	0	0	0	0	0	0	0	0	0	0	0	0	0	0	0	0	0	0	0	0	0	0	0	0	0	0	0	0	0	0	0	0	0	0	0	0	0	0	0	0	0	0	0	0	0	0	0	0	0	0	0	0	0	0	0	0	0	0	0	0	0	0	0	0	0	0	0	0	0	0	0	0	0	0	0	0	0	0	0	0	0	0	0	0	0	0	0	0	0	0	0	0	0	0	0	0	0	0	0	0	0	0	0	0	0	0	0	0	0	0	0	0	0	0	0	0	0	0	0	0	0	0	0	0	0	0	0	0	0	0	0	0	0	0	0	0	0	0	0	0	0	0	0	0	0	0	0	0	0
1700016C15Rik	0	0	0	0	0	0	0	0	0	0	0	0	0	0	0	0	0	0	0	0	0	0	0	0	0	0	0	485.116	0	0	0	0	0	0	0	0	0	0	0	0	0	0	0	0	0	6.38365	0	0	0	0	0	0	0	0	0	0	0	0	0	0	0	0	0	0	0	0	0	0	0	0	0	0	0	0	0	0	0	0	0	0	0	0	0	0	0	0	0	0	0	0	0	0	0	0	0	0	0	0	0	0	0	0	0	0	0	0	0	0	0	0	0	0	0	0	0	0	0	0	0	0	0	0	0	0	0	0	0	0	0	0	0	0	0	0	0	0	0	0	0	0	0	0	0	0	0	0	0	0	0	0	0	0	0	0	0	0	0	0	0	0	0	0	0	0	0	0	0	0	0	0	0	0	0	0	0	0	0	0	0	0	0	0	0	0	0	0	0	0	0	0	0	0	0	0	0	0	0	0	0	0	0	0	0	0	0	0	0	0	0	0	0	0	0	0	0	0	0	0	0	0	0	0	0	0	0	0	0	0	0	0	0	0	0	0	0	0	0	0	0	0	0	0	0	0	0	0	0	0
1700016D06Rik	0	0	12.4754	0	0	0	0	0	19.502	32.7119	0	64.7451	13.9003	33.4149	0	1.70047	5.44291	0	102.668	0	0	1.16485	7.58313	0	15.5593	2.83213	0	33.7813	0	0	1.55525	0.708123	1.30657	0	0	0	61.6027	29.8395	0	0	0	1.05559	107.99	0	51.56	0	0	0.442842	0	0	0	0	0	3.04311	0	3.04877	0.312337	0	0	4.11423	16.7367	0	0	0.707423	0	10.9494	0	0	0	1.57844	2.88711	29.8313	0	0.846336	0	0	24.6396	0	0	0	2.32209	0.926111	0.798596	4.99579	0	1.78138	29.7658	0	0	13.4113	0	0	0	0	1.06857	0	5.11589	1.21441	10.0445	0	0	29.2458	1.62468	0	12.6534	0	2.21162	0	0	0	0	0	0	0	20.2014	0	11.4714	15.0905	0	0	9.48759	0	1.33934	0.630667	70.8606	0	0	0	1.12941	0	12.5496	21.5389	3.33675	34.2399	17.3818	0	0	0	0	2.39433	0	1.00768	0	38.7102	0	0	6.14708	0	0	1.93296	0	49.9275	1.87293	15.861	0	23.1114	85.8345	0	0	0	0	0	0	0	1.62759	0	0	46.2611	0	0	0	0	0	0	0	0	8.29274	0	0	0	0	0	61.5609	0	0	10.154	4.0161	1.13312	1.79857	0	0	0	0	0	17.5711	0	45.2354	0	0	6.86079	0	0	0.658873	0.824351	17.2372	0	12.0532	26.6056	0	31.1529	1.38083	20.698	0	0	88.8717	1.00922	0.976369	0.467661	29.1693	0	3.36321	0	0	0	0	0	1.81203	1.07972	0	19.2409	0	3.02109	0	11.7461	0.478682	0.803384	0.449577	0	1.19136	0	0	0.330267	0.15285	0	3.68845	57.6711	0	12.2858
1700016G22Rik	0	0	0	0	0	0	0	0	0	0	0	0	0	0	0	0	0	0	0	0	0	0	0	0	0	0	0	0	0	0	0	0	0	0	0	0	0	0	0	0	0	0	0	0	0	0	0	0	0	0	0	0	0	0	0	0	0	0	0	0	0	0	0	0	0	0	0	0	0	0	0	0	0	0	0	0	0	0	0	0	0	0	0	0	0	0	0	0	0	0	0	0	0	0	0	0	0	0	0	0	0	0	0	0	0	0	0	0	0	0	0	0	0	0	0	0	0	0	0	0	0	0	0	0	0	0	0	0	0	0	0	0	0	0	0	0	0	0	0	0	0	0	0	0	0	0	0	0	0	0	0	0	0	0	0	0	0	0	0	0	0	0	0	0	0	0	0	0	0	0	0	0	0	0	0	0	0	0	0	0	0	0	0	0	0	0	0	0	0	0	0	0	0	0	0	0	0	0	0	0	0	0	0	0	0	0	0	0	0	0	0	0	0	0	0	0	0	0	0	0	0	0	0	0	0	0	0	0	0	0	0	0	0	0	0	0	0	0	0	0	0	0	0	0	0	0	0	0
1700016H13Rik	0	0	0	0	0	0	0	0	0	0	0	0	0	0	0	0	0	0	0	0	0	0	0	0	0	0	0	0	0	0	0	0	0	0	0	0	0	0	0	0	0	0	0	0	0	0	0	0	0	0	0	0	0	0	0	0	0	0	0	0	0	0	0	0	0	0	0	0	0	0	0	0	0	0	0	0	0	0	0	0	0	0	0	0	0	0	0	0	0	0	0	0	0	0	0	0	0	0	0	0	0	0	0	0	0	0	0	0	0	0	0	0	0	0	0	0	0	0	0	0	0	0	0	0	0	0	0	0	0	0	0	0	0	0	0	0	0	0	0	0	0	0	0	0	0	0	0	0	0	0	0	0	0	0	0	0	0	0	0	0	0	0	0	0	0	0	0	0	0	0	0	0	0	0	0	0	0	0	0	0	0	0	0	0	0	0	0	0	0	0	0	0	0	0	0	0	0	0	0	0	0	0	0	0	0	0	0	0	0	0	0	0	0	0	0	0	0	0	0	0	0	0	0	0	0	0	0	0	0	0	0	0	0	0	0	0	0	0	0	0	0	0	0	0	0	0	0	0
1700016K19Rik	0	0	0	0	0	0	0	9.21702	0	0	0	0	0	0	0	0	0	0	0	0	0	0	0	0	0	0	0	0	0	0	0	0	0	0	0	0	0	0	0	0	0	0	0	0	0	0	0	0	0	0	0	0	0	0	0	0	0	0	0	0	0	0	0	0	0	0	0	0	0	0	0	0	0	0	0	0	0	0	0	0	0	0	0	0	0	0	0	0	0	0	0	0	0	0	0	0	0	0	0	0	0	0	0	0	0	0	0	0	0	0	0	0	0	0	0	0	0	0	0	0	0	0	0	0	0	0	0	0	0	0	0	0	0	0	0	0	0	0	0	0	0	0	0	0	0	0	0	0	0	0	0	0	0	0	0	0	0	0	0	0	0	0	0	0	0	0	0	0	0	0	0	0	0	0	0	0	0	0	0	0	0	0	0	0	0	0	0	0	0	0	0	0	0	0	0	0	0	0	0	0	0	0	0	0	0	0	0	0	0	0	0	0	0	0	0	0	0	0	0	0	0	0	0	0	0	0	0	0	0	0	0	0	0	0	0	0	0	0	0	0	0	0	0	0	0	0	0	0
1700016L04Rik	0	0	0	0	0	0	0	0	0	0	0	0	0	0	0	0	0	0	0	0	0	0	0	0	0	0	0	0	0	0	0	0	0	0	0	0	0	0	0	0	0	0	0	0	0	0	0	0	0	0	0	0	0	0	0	0	0	0	0	0	0	0	0	0	0	0	0	0	0	0	0	0	0	0	0	0	0	0	0	0	0	0	0	0	0	0	0	0	0	0	0	0	0	0	0	0	0	0	0	0	0	0	0	0	0	0	0	0	0	0	0	0	0	0	0	0	0	0	0	0	0	0	0	0	0	0	0	0	0	0	0	0	0	0	0	0	0	0	0	0	0	0	0	0	0	0	0	0	0	0	0	0	0	0	0	0	0	0	0	0	0	0	0	0	0	0	0	0	0	0	0	0	0	0	0	0	0	0	0	0	0	0	0	0	0	0	0	0	0	0	0	0	0	0	0	0	0	0	0	0	0	0	0	0	0	0	0	0	0	0	0	0	0	0	0	0	0	0	0	0	0	0	0	0	0	0	0	0	0	0	0	0	0	0	0	0	0	0	0	0	0	0	0	0	0	0	0	0
1700016L21Rik	0	0	0	0	0	0	0	0	0	0	0	0	0	0	0	0	0	0	0	0	0	0	0	0	0	0	0	0	0	0	0	0	0	0	0	0	0	0	0	0	0	0	0	0	0	0	0	0	0	0	0	0	0	0	0	0	0	0	0	0	0	0	0	0	0	0	0	0	0	0	0	0	0	0	0	0	0	0	0	0	0	0	0	0	0	0	0	0	0	0	0	0	0	0	0	0	0	0	0	0	0	0	0	0	0	0	0	0	0	0	0	0	0	0	0	0	0	0	0	0	0	0	0	0	0	0	0	0	0	0	0	0	0	0	0	0	0	0	0	0	0	0	0	0	0	0	0	0	0	0	0	0	0	0	0	0	0	0	0	0	0	0	0	0	0	0	0	0	0	0	0	0	0	0	0	0	0	0	0	0	0	0	0	0	0	0	0	0	0	0	0	0	0	0	0	0	0	0	0	0	0	0	0	0	0	0	0	0	0	0	0	0	0	0	0	0	0	0	0	0	0	0	0	0	0	0	0	0	0	0	0	0	0	0	0	0	0	0	0	0	0	0	0	0	0	0	0	0
1700016P04Rik	0	0	0	0	0	0	0	0	0	0	0	0	0	0	0	0	0	0	0	0	0	0	0	0	0	0	0	0	0	0	0	0	0	0	0	0	0	0	0	0	0	0	0	0	0	0	0	0	0	0	0	0	0	0	0	0	0	0	0	0	0	0	0	0	0	0	0	0	0	0	0	0	0	0	0	0	0	0	0	0	0	0	0	0	0	0	0	0	0	0	0	0	0	0	0	0	0	0	0	0	0	0	0	0	0	0	0	0	0	0	0	0	0	0	0	0	0	0	0	0	0	0	0	0	0	0	0	0	0	0	0	0	0	0	0	0	0	0	0	0	0	0	0	0	0	0	0	0	0	0	0	0	0	0	0	0	0	0	0	0	0	0	0	0	0	0	0	0	0	0	0	0	0	0	0	0	0	0	0	0	0	0	0	0	0	0	0	0	0	0	0	0	0	0	0	0	0	0	0	0	0	0	0	0	0	0	0	0	0	0	0	0	0	0	0	0	0	0	0	0	0	0	0	0	0	0	0	0	0	0	0	0	0	0	0	0	0	0	0	0	0	0	0	0	0	0	0	0
1700017B05Rik	0	0	1013.56	0	0	0	0	0	0	1.27454	0	0	0	0.234183	0	0	0	0	0	0	0	0	0	0	0	0	0	0	0	28.90168	0	0	0	0.389607	0	0	1575.35	0	0	0	0	0	0	0	0	1.27089	0	0	0	0	20.5293	0	0	0	0	0	0	0	0	0	0	0	0	0	0	0	0	242.767	0	0	0	0	30.4794	0	0	0	0	0	0	0	0	45.0792	0	0	0	13.3905	0	1.450163	0	0	0	0	0	0	0.231562	0	0	0	0	0	0	0	0	0.357495	0	0	0	0	0	0	0	0	0	0	0	0	0	26.8528	0	0	0	139.2212	0	61.2498	0	0	0	0	0	0	0	0	0.477579	0	0	0	0	1.349282	0	0.559522	0	4.235524	0	0	0	0	0	0	0	0	0	0	0	26.9258	0	0	0	0	0	0	0	0	0	0	0	0	0	0	0	0	0	0	0	0	0	0	0.189351	0.184516	0.168793	0	0	0	0	12.214	0	807.037	0	17.7441	0	0	0	0	0	0	0.349058	0	0	0	0	322.09317	0.212964	0	0.180209	0	0	0	14.6196	0	0	0	0	0	0	0	0	0	0	194.169975	0	233.5126	0	0	299.459	0	0	0	0	0	0	0	11.3413	0.13911	0	0	0	0	0	0	0	0	0	0	0	0	0	0	23.2492	0
1700017D01Rik	0	0	0	0	0	0	0	0	0	0	0	0	0	0	0	0	0	0	0	0	0	0	0	0	0	0	0	0	0	0	0	0	0	0	0	0	0	2.28368	0	0	0	0	0	0	0	0	0	0	0	0	0	0	0	0	0	0	0	0	0	0	0	0	0	0	0	0	0	0	0	0	0	0	0	0	0	0	0	0	0	0	0	0	0	0	0	0	0	0	0	0	0	0	0	0	0	0	0	0	0	0	0	0	0	0	0	0	0	0	0	0	0	0	0	0	0	0	0	0	0	0	0	0	0	0	0	0	0	0	0	0	0	0	0	0	0	0	0	0	0	0	0	0	0	0	0	0	0	0	0	0	0	0	0	0	0	0	0	0	0	0	0	0	0	0	0	0	0	0	0	0	0	0	0	0	0	0	0	0	0	0	0	0	0	0	0	0	0	0	0	0	0	0	0	0	0	0	0	0	0	0	0	0	0	0	0	0	0	0	0	0	0	0	0	0	0	0	0	0	0	0	0	0	0	0	0	0	0	0	0	0	0	0	0	0	0	0	0	0	0	0	0	0	0	0	0	0	0	0
1700017G19Rik	0	0	0	0	0	0	0	0	0	0	0	0	0	0	0	0	0	0	0	0	0	0	0	0	0	0	0	0	0	0	0	0	0	0	0	0	0	0	0	0	0	0	0	0	0	0	0	0	0	0	0	0	0	0	0	0	0	0	0	0	0	0	0	0	0	0	0	0	0	0	0	0	0	0	0	0	0	0	0	0	0	0	0	0	0	0	0	0	0	0	0	0	0	0	0	0	0	0	0	0	0	0	0	0	0	0	0	0	0	0	0	0	0	0	0	0	0	0	0	0	0	0	0	0	0	0	0	0	0	0	0	0	0	0	0	0	0	0	0	0	0	0	0	0	0	0	0	0	0	0	0	0	0	0	0	0	0	0	0	0	0	0	0	0	0	0	0	0	0	0	0	0	0	0	0	0	0	0	0	0	0	0	0	0	0	0	0	0	0	0	0	0	0	0	0	0	0	0	0	0	0	0	0	0	0	0	0	0	0	0	0	0	0	0	0	0	0	0	0	0	0	0	0	0	0	0	0	0	0	0	0	0	0	0	0	0	0	0	0	0	0	0	0	0	0	0	0	0
1700017J07Rik	0	0	0	0	0	0	0	0	0	0	0	0	0	0	0	0	0	0	0	0	0	0	0	0	0	0	0	0	0	0	0	0	0	0	0	0	0	0	0	0	0	0	0	0	0	0	0	0	0	0	0	0	0	0	0	0	0	0	0	0	0	0	0	0	0	0	0	0	0	0	0	0	0	0	0	0	0	0	0	0	0	0	0	0	0	0	0	0	0	0	0	0	0	0	0	0	0	0	0	0	0	0	0	0	0	0	0	0	0	0	0	0	0	0	0	0	0	0	0	0	0	0	0	0	0	0	0	0	0	0	0	0	0	0	0	0	0	0	0	0	0	0	0	0	0	0	0	0	0	0	0	0	0	0	0	0	0	0	0	0	0	0	0	0	0	0	0	0	0	0	0	0	0	0	0	0	0	0	0	0	0	0	0	0	0	0	0	0	0	0	0	0	0	0	0	0	0	0	0	0	0	0	0	0	0	0	0	0	0	0	0	0	0	0	0	0	0	0	0	0	0	0	0	0	0	0	0	0	0	0	0	0	0	0	0	0	0	0	0	0	0	0	0	0	0	0	0	0
1700017N19Rik	0	0	0	0	0	0	0	0	0	0	0	0	0	0	0	0	0	0	0	0	0	0	0	0	0	0	0	0	0	0	0	0	0	0	0	0	0	0	0	0	0	0	0	0	0	0	0	0	0	0	0	0	0	0	0	0	0	0	0	0	0	0	0	0	0	0	0	0	0	0	0	0	0	0	0	0	0	0	0	0	0	0	0	0	0	0	0	0	0	0	0	0	0	0	0	0	0	0	0	0	0	0	0	0	0	0	0	0	0	0	0	0	0	0	0	0	0	0	0	0	0	0	0	0	0	0	0	0	0	0	0	0	0	0	0	0	0	0	0	0	0	0	0	0	0	0	0	0	0	0	0	0	0	0	0	0	0	0	0	0	0	0	0	0	0	0	0	0	0	0	0	0	0	0	0	0	0	0	0	0	0	0	0	0	0	0	0	0	0	0	0	0	0	0	0	0	0	0	0	0	0	0	0	0	0	0	0	0	0	0	0	0	0	0	0	0	0	0	0	0	0	0	0	0	0	0	0	0	0	0	0	0	0	0	0	0	0	0	0	0	0	0	0	0	0	0	0	0
1700018A04Rik	0	0	0	0	0	0	0	0	0	0	0	0	0	0	0	0	0	0	0	0	0	0	0	0	0	0	0	0	0	0	0	0	0	0	0	0	0	0	0	0	0	0	0	0	0	0	0	0	0	0	0	0	0	0	0	0	0	0	0	0	0	0	0	0	0	0	0	0	0	0	0	0	0	0	0	0	0	0	0	0	0	0	0	0	0	0	0	0	0	0	0	0	0	0	0	0	0	0	0	0	0	0	0	0	0	0	0	0	0	0	0	0	0	0	0	0	0	0	0	0	0	0	0	0	0	0	0	0	0	0	0	0	0	0	0	0	0	0	0	0	0	0	0	0	0	0	0	0	0	0	0	0	0	0	0	0	0	0	0	0	0	0	0	0	0	0	0	0	0	0	0	0	0	0	0	0	0	0	0	0	0	0	0	0	0	0	0	0	0	0	0	0	0	0	0	0	0	0	0	0	0	0	0	0	0	0	0	0	0	0	0	0	0	0	0	0	0	0	0	0	0	0	0	0	0.452748	0	0	0	0	0	0	0	0	0	0	0	0	0	0	0	0	0	0	0	0	0	0	0
1700018B08Rik	0	0	0	0	0	0	0	0	0	0	0	0	0	0	0	0	0	0	0	0	0	0	0	0	0	0	0	0	0	0	0	0	0	0	0	0	0	0	0	0	0	0	0	0	0	0	0	0	0	0	0	0	0	0	0	0	0	0	0	0	0	0	0	0	0	0	0	0	0	0	0	0	0	0	0	0	0	0	0	0	0	0	0	0	0	0	0	0	0	0	0	0	0	0	0	0	0	0	0	0	0	0	0	0	0	0	0	0	0	0	0	0	0	0	0	0	0	0	0	0	0	0	0	0	0	0	0	0	0	0	0	0	0	0	0	0	0	0	0	0	0	0	0	0	0	0	0	0	0	0	0	0	0	0	0	0	0	0	0	0	0	0	0	0	0	0	0	0	0	0	0	0	0	0	0	0	0	0	0	0	0	0	0	0	0	0	0	0	0	0	0	0	0	0	0	0	0	0	0	0	0	0	0	0	0	0	0	0	0	0	0	0	0	0	0	0	0	0	0	0	0	0	0	0	0	0	0	0	0	0	0	0	0	0	0	0	0	0	0	0	0	0	0	0	0	0	0	0
1700018B24Rik	0	0	0	0	0	0	0	0	0	0	0	0	0	0	0	0	0	0	0	0	0	0	0	0	0	0	0	0	0	0	0	0	0	0	0	0	0	0	0	0	0	0	0	0	0	0	0	0	0	0	0	0	0	0	0	0	0	0	0	0	0	0	0	0	0	0	0	0	0	0	0	0	0	0	0	0	0	0	0	0	0	0	0	0	0	0	0	0	0	0	0	0	0	0	0	0	0	0	0	0	0	0	0	0	0	0	0	0	0	0	0	0	0	0	0	0	0	0	0	0	0	0	0	0	0	0	0	0	0	0	0	0	0	0	0	0	0	0	0	0	0	0	0	0	0	0	0	0	0	0	0	0	0	0	0	0	0	0	0	0	0	0	0	0	0	0	0	0	0	0	0	0	0	0	0	0	0	0	0	0	0	0	0	0	0	0	0	0	0	0	0	0	0	0	0	0	0	0	0	0	0	0	0	0	0	0	0	0	0	0	0	0	0	0	0	0	0	0	0	0	0	0	0	0	0	0	0	0	0	0	0	0	0	0	0	0	0	0	0	0	0	0	0	0	0	0	0	0
1700018C11Rik	0	0	0	0	0	0	0	0	0	0	0	0	0	0	0	0	0	0	0	0	0	0	0	0	0	0	0	0	0	0	0	0	0	0	0	0	0	0	0	0	0	0	0	0	0	0	0	0	0	0	0	0	0	0	0	0	0	0	0	0	0	0	0	0	0	0	0	0	0	0	0	0	0	0	0	0	0	0	0	0	0	0	0	0	0	0	0	0	0	0	0	0	0	0	0	0	0	0	0	0	0	0	0	0	0	0	0	0	0	0	0	0	0	0	0	0	0	0	0	0	0	0	0	0	0	0	0	0	0	0	0	0	0	0	0	0	0	0	0	0	0	0	0	0	0	0	0	0	0	0	0	0	0	0	0	0	0	0	0	0	0	0	0	0	0	0	0	0	0	0	0	0	0	0	0	0	0	0	0	0	0	0	0	0	0	0	0	0	0	0	0	0	0	0	0	0	0	0	0	0	0	0	0	0	0	0	0	0	0	0	0	0	0	0	0	0	0	0	0	0	0	0	0	0	0	0	0	0	0	0	0	0	0	0	0	0	0	0	0	0	0	0	0	0	0	0	0	0
1700018F24Rik	0	0	0	0	0	0	0	0	0	0	0	0	0	0	0	0	0	0	0	0	0	0	0	0	0	0	0	0	0	0	0	0	0	0	0	0	0	0	0	0	0	0	0	0	0	0	0	0	0	0	0	0	0	0	0	0	0	0	0	0	0	0	0	0	0	0	0	0	0	0	0	0	0	0	0	0	0	0	0	0	0	0	0	0	0	0	0	0	0	0	0	0	0	0	0	0	0	0	0	0	0	0	0	0	0	0	0	0	0	0	0	0	0	0	0	0	0	0	0	0	0	0	0	0	0	0	0	0	0	0	0	0	0	0	0	0	0	0	0	0	0	0	0	0	0	0	0	0	0	0	0	0	0	0	0	0	0	0	0	0	0	0	0	0	0	0	0	0	0	0	0	0	0	0	0	0	0	0	0	0	0	0	0	0	0	0	0	0	0	0	0	0	0	0	0	0	0	0	0	0	0	0	0	0	0	0	0	0	0	0	0	0	0	0	0	0	0	0	0	0	0	0	0	0	0	0	0	0	0	0	0	0	0	0	0	0	0	0	0	0	0	0	0	0	0	0	0	0
1700018G05Rik	0	0	0	0	0	0	0	0	0	0	0	0	0	0	0	0	0	0	0	0	0	0	0	0	0	0	0	0	0	0	0	0	0	0	0	0	0	0	0	0	0	0	0	0	0	0	0	0	0	0	0	0	0	0	0	0	0	0	0	0	0	0	0	0	0	0	0	0	0	0	0	0	0	0	0	0	0	0	0	0	0	0	0	0	0	0	0	0	0	0	0	0	0	0	0	0	0	0	0	0	0	0	0	0	0	0	0	0	0	0	0	0	0	0	0	0	0	0	0	0	0	0	0	0	0	0	0	0	0	0	0	0	0	0	0	0	0	0	0	0	0	0	0	0	0	0	0	0	0	0	0	0	0	0	0	0	0	0	0	0	0	0	0	0	0	0	0	0	0	0	0	0	0	0	0	0	0	0	0	0	0	0	0	0	0	0	0	0	0	0	0	0	0	0	0	0	0	0	0	0	0	0	0	0	0	0	0	0	0	0	0	0	0	0	0	0	0	0	0	0	0	0	0	0	0	0	0	0	0	0	0	0	0	0	0	0	0	0	0	0	0	0	0	0	0	0	0	0
1700018L02Rik	0	0	0	0	0	0	0	0	0	0	0	0	0	0	0	0	0	0	0	0	0	0	0	0	0	0	0	0	0	0	0	0	0	0	0	0	0	0	0	0	0	0	0	0	0	0	0	0	0	0	0	0	0	0	0	0	0	0	0	0	0	0	0	0	0	0	0	0	0	0	0	0	0	0	0	0	0	0	0	0	0	0	0	0	0	0	0	0	0	0	0	0	0	0	0	0	0	0	0	0	0	14.7521	0	0	0	0	0	0	0	0	0	0	14.5418	0	0	0	0	0	0	0	0	0	0	0	0	0	0	0	0	0	0	0	0	0	0	0	0	0	0	0	0	0	0	0	0	0	0	0	0	0	0	0	0	0	0	0	0	0	0	0	0	0	0	0	0	0	0	0	0	0	0	0	0	23.2339	0	0	0	0	0	0	0	0	0	0	0	0	0	0	0	0	0	0	0	0	0	0	0	4.29081	0	0	0	0	0	0	0	0	0	0	29.793	0	0	0	0	0	0	0	0	0	0	0	0	0	0	0	0	0	0	0	0	0	0	0	0	0	0	0.937167	0	0	0	0	0	0	0	0	0	0	0	0
1700019A02Rik	0	0	0	0	0	0	0	0	0	0	0	0	0	0	0	0	0	0	0	0	0	0	0	0	0	0	0	0	0	0	0	0	0	0	0	0	0	0	0	0	0	0	0	0	0	0	0	0	0	0	0	0	0	0	0	0	0	0	0	0	0	0	0	0	0	0	0	0	0	0	0	0	0	0	0	0	0	0	0	0	0	0	0	0	0	0	0	0	0	0	0	0	0	0	0	0	0	0	0	0	0	0	0	0	0	0	0	0	0	0	0	0	0	0	0	0	0	0	0	0	0	0	0	0	0	0	0	0	0	0	0	0	0	0	0	0	0	0	0	0	0	0	0	0	0	0	0	0	0	0	0	0	0	0	0	0	0	0	0	0	0	0	0	0	0	0	0	0	0	0	0	0	0	0	0	0	0	0	0	0	0	0	0	0	0	0	0	0	0	0	0	0	0	0	0	0	0	0	0	0	0	0	0	0	0	0	0	0	0	0	0	0	0	0	0	0	0	0	0	0	0	0	0	0	0	0	0	0	0	0	0	0	0	0	0	0	0	0	0	0	0	0	0	0	0	0	0	0
1700019B03Rik	0	0	0	0	0	0	0	0	0	0	0	0	0	0	0	0	0	0	0	0	0	0	99.45812	0	0	0	0	0	0	0	0	0	0	0	0	0	0	0	0	0	0	0	0	0	0	0	0	0	0	0	0	0	0	0	0	0	0	0	0	0	0	0	0	0	0	0	0	0	0	0	0	0	0	0	0	0	0	0	0	0	0	0	0	0	0	0	0	0	0	0	0	0	0	0	0	0	0	0	0	0	0	0	0	0	0	0	0	0	0	0	0	0	0	0	0	0	0	0	0	0	0	0	0	0	0	0	0	0	0	0	0	0	0	0	0	0	0	0	0	0	0	0	0	0	0	0	0	0	0	0	0	0	0	0	0	0	0	0	0	0	0	0	0	0	0	0	0	0	0	0	0	0	0	0	0	0	0	0	0	0	0	0	0	0	0	0	0	0	0	0	0	0	0	0	0	0	0	0	0	0	0	0	0	0	0	0	0	0	0	0	0	0	0	0	0	0	0	0	0	0	0	0	0	0	0	0	0	0	0	0	0	0	0	0	0	0	0	0	0	0	0	0	0	0	0	0	0	0
1700019B21Rik	0	0	0	0	0	0	0	0	0	0	0	0	0	0	0	0	0	0	0	0	0	0	0	0	0	0	0	0	0	0	0	0	0	0	0	0	0	0	0	0	0	0	0	0	0	0	0	0	0	0	0	0	0	0	0	0	0	0	0	0	0	0	0	0	0	0	0	0	0	0	0	0	0	0	0	0	0	0	0	0	0	0	0	0	0	0	0	0	0	0	0	0	0	0	0	0	0	0	0	0	0	0	0	0	0	0	0	0	0	0	0	0	0	0	0	0	0	0	0	0	0	0	0	0	0	0	0	0	0	0	0	0	0	0	0	0	0	0	0	0	0	0	0	0	0	0	0	0	0	0	0	0	0	0	0	0	0	0	0	0	0	0	0	0	0	0	0	0	0	0	0	0	0	0	0	0	0	0	0	0	0	0	0	0	0	0	0	0	0	0	0	0	0	0	0	0	0	0	0	0	0	0	0	0	0	0	0	0	0	0	0	0	0	0	0	0	0	0	0	0	0	0	0	0	0	0	0	0	0	0	0	0	0	0	0	0	0	0	0	0	0	0	0	0	0	0	0	0
1700019D03Rik	0	0	0	0	0	0	0	0	0	0	0	0	68.96050123	0	0	0	0	0	0	0	0	0	0	0	0	0	24.706462	0	0	0	0	0	0	0	0	0	0	143.7353423	0	0	0	0	0	0	0	0	0	0	0	0	0	0	5.545317	0	0	0	167.248733	0	0	0	0	0	0	0	0	0	0	0	0	0	0	0	0	0	0	0	0	0	0	0	0	0	70.33360047	0	0	0	0	0	0	0	0	0	0	0	0	0	4.429880258	0	0	0	0	0	0	0	0	0	0	0	0	0	0	0	0	0	0	0	0	0	0	0	0	0	0	38.39472924	0	0	0	0	0	0	0	0	0	0	0	0	0	0	0	0	0	0	0	0	0	0	0	0	193.9450008	0	0	0	0	0	0	0	0	0	77.8290176	0	0	0	0	0	0	0	0	6.11163	0	0	0	0	0	0.98073	0	0	0	0	0	0	0	0	0	0	0	0	0	0	0	0	0	0	0	0	0	0	0	0	0	0	1.30037	0	0	0	0	0	32.9071	0	0	0	0	0	0	0	0	0	0	0	0	0	0	0	0	0	0	0	0	0	0	0	0	0	0	0	259.0957434	0	0	0	49.65497	0	0	0	0	0	0	0	0	0
1700019E08Rik	0	0	0	0	0	0	0	0	0	0	0	0	0	0	0	0	0	0	0	0	0	0	0	0	0	0	0	0	0	0	0	0	0	0	0	0	0	0	0	0	0	0	0	0	0	0	0	0	0	0	0	0	0	0	0	0	0	0	0	0	0	0	0	0	0	0	0	0	0	0	0	0	0	0	0	0	0	0	0	0	0	0	0	0	0	0	0	0	0	0	0	0	0	0	0	0	0	0	0	0	0	0	0	0	0	0	0	0	0	0	0	0	0	0	0	0	0	0	0	0	0	0	0	0	0	0	0	0	0	0	0	0	0	0	0	0	0	0	0	0	0	0	0	0	0	0	0	0	0	0	0	0	0	0	0	0	0	0	0	0	0	0	0	0	0	0	0	0	0	0	0	0	0	0	0	0	0	0	0	0	0	0	0	0	0	0	0	0	0	0	0	0	0	0	0	0	0	0	0	0	0	0	0	0	0	0	0	0	0	0	0	0	0	0	0	0	0	0	0	0	0	0	0	0	0	0	0	0	0	0	0	0	0	0	0	0	0	0	0	0	0	0	0	0	0	0	0	0
1700019G17Rik	0	0	0	0	0	0	0	0	0	0	0	0	0	0	0	0	0	0	0	0	0	0	0	0	0	0	0	0	0	0	0	0	0	0	0	0	0	0	0	0	0	0	0	0	0	0	0	0	0	0	0	0	0	0	0	0	0	0	0	0	0	0	0	0	0	0	0	0	0	0	0	0	0	0	0	0	0	0	0	0	0	0	0	0	0	0	0	0	0	0	0	0	0	0	0	0	0	0	0	0	0	0	0	0	0	0	0	0	0	0	0	0	0	0	0	0	0	0	0	0	0	0	0	0	0	0	0	0	0	0	0	0	0	0	0	0	0	0	0	0	0	0	0	0	0	0	0	0	0	0	0	0	0	0	0	0	0	0	0	0	0	0	0	0	0	0	0	0	0	0	0	0	0	0	0	0	0	0	0	0	0	0	0	0	0	0	0	0	0	0	0	0	0	0	0	0	0	0	0	0	0	0	0	0	0	0	0	0	0	0	0	0	0	0	0	0	0	0	0	0	0	0	0	0	0	0	0	0	0	0	0	0	0	0	0	0	0	0	0	0	0	0	0	0	0	0	0	0
1700019G24Rik	0	0	0	0	0	0	0	0	0	0	0	0	0	0	0	0	0	0	0	0	0	0	0	0	0	0	0	0	0	0	0	0	0	0	0	0	0	0	0	0	0	0	0	0	0	0	0	0	0	0	0	0	0	0	0	0	0	0	0	0	0	0	0	0	0	0	0	0	0	0	0	0	0	0	0	0	0	0	0	0	0	0	0	0	0	0	0	0	0	0	0	0	0	0	0	0	0	0	0	0	0	0	0	0	0	0	0	0	0	0	0	0	0	0	0	0	0	0	0	0	0	0	0	0	0	0	0	0	0	0	0	0	0	0	0	0	0	0	0	0	0	0	0	0	0	0	0	0	0	0	0	0	0	0	0	0	0	0	0	0	0	0	0	0	0	0	0	0	0	0	0	0	0	0	0	0	0	0	0	0	0	0	0	0	0	0	0	0	0	0	0	0	0	0	0	0	0	0	0	0	0	0	0	0	0	0	0	0	0	0	0	0	0	0	0	0	0	0	0	0	0	0	0	0	0	0	0	0	0	0	0	0	0	0	0	0	0	0	0	0	0	0	0	0	0	0	0	0
1700019L03Rik	0	0	0	0	0	0	0	0	0	0	0	0	0	0	0	0	0	0	0	0	0	0	0	0	0	0	0	0	0	0	0	0	0	0	0	0	0	0	0	0	0	0	0	0	0	0	0	0	0	0	0	0	0	0	0	0	0	0	0	0	878.451	0	0	0	0	0	0	0	0	0	0	0	0	0	0	0	0	0	0	0	0	0	0	0	0	0	0	0	0	0	0	0	0	0	0	0	0	0	0	0	0	0	0	0	0	0	0	0	0	0	0	0	0	0	0	0	0	0	0	0	0	0	0	0	0	0	0	0	0	0	0	0	0	0	0	0	0	0	0	0	0	0	0	0	0	0	0	0	0	0	0	0	0	0	0	0	0	0	0	0	0	0	0	0	0	0	0	0	0	0	0	0	0	0	0	0	0	0	0	0	0	0	0	0	0	0	0	0	0	0	0	0	0	0	0	0	0	0	0	0	0	0	0	0	0	0	0	0	0	0	0	0	0	0	0	0	0	0	0	0	0	0	0	0	0	0	0	0	0	0	0	0	0	0	0	0	0	0	0	0	0	0	0	0	0	0	0	0
1700019M22Rik	0	0	0	0	0	0	0	0	0	0	0	0	0	0	0	0	0	0	0	0	0	0	0	0	0	0	0	0	0	0	0	0	0	0	0	0	0	0	0	0	0	0	0	0	0	0	0	0	0	0	0	0	0	0	0	0	0	0	0	0	0	0	0	0	0	0	0	0	0	0	0	0	0	0	0	0	0	0	0	0	0	0	0	0	0	0	0	0	0	0	0	0	0	0	0	0	0	0	0	0	0	0	0	0	0	0	0	0	0	0	0	0	0	0	0	0	0	0	0	0	0	0	0	0	0	0	0	0	0	0	0	0	0	0	0	0	0	0	0	0	0	0	0	0	0	0	0	0	0	0	0	0	0	0	0	0	0	0	0	0	0	0	0	0	0	0	0	0	0	0	0	0	0	0	0	0	0	0	0	0	0	0	0	0	0	0	0	0	0	0	0	0	0	0	0	0	0	0	0	0	0	0	0	0	0	0	0	0	0	0	0	0	0	0	0	0	0	0	0	0	0	0	0	0	0	0	0	0	0	0	0	0	0	0	0	0	0	0	0	0	0	0	0	0	0	0	0	0
1700019N19Rik	0	0	0	0	0	0	0	0	0	0	0	0	0	0	0	0	0	0	0	0	0	0	0	0	0	0	0	0	0	0	0	0	0	0	0	0	0	0	0	0	0	0	0	0	0	0	0	0	0	0	0	0	0	0	0	0	0	0	0	0	0	0	0	0	0	0	0	0	0	0	0	0	0	0	0	0	0	0	0	0	0	0	0	0	0	0	0	0	0	0	0	0	0	0	0	0	0	0	0	0	0	0	0	0	0	0	0	0	0	0	0	0	0	0	0	0	0	0	0	0	0	0	0	0	0	0	0	0	0	0	0	0	0	0	0	0	0	0	0	0	0	0	0	0	0	0	0	0	0	0	0	0	0	0	0	0	0	0	0	0	0	0	0	0	0	0	0	0	0	0	0	0	0	0	0	0	0	0	0	0	0	0	0	0	0	0	0	0	0	0	0	0	0	0	0	0	0	0	0	0	0	0	0	0	0	0	0	0	0	0	0	0	0	0	0	0	0	0	0	0	0	0	0	0	0	0	0	0	0	0	0	0	0	0	0	0	0	0	0	0	0	0	0	0	0	0	0	0
1700019O17Rik	0	0	0	0	0	0	0	0	0	0	0	0	0	0	0	0	0	0	0	0	0	0	0	0	0	0	0	0	0	0	0	0	0	0	0	0	0	0	0	0	0	0	0	0	0	0	0	0	0	0	0	0	0	0	0	0	0	0	0	0	0	0	0	0	0	0	0	0	0	0	0	0	0	0	0	0	0	0	0	0	0	0	0	0	0	0	0	0	0	0	0	0	0	0	0	0	0	0	0	0	0	0	0	0	0	0	0	0	0	0	0	0	0	0	0	0	0	0	0	0	0	0	0	0	0	0	0	0	0	0	0	0	0	0	0	0	0	0	0	0	0	0	0	0	0	0	0	0	0	0	0	0	0	0	0	0	0	0	0	0	0	0	0	0	0	0	0	0	0	0	0	0	0	0	0	0	0	0	0	0	0	0	0	0	0	0	0	0	0	0	0	0	0	0	0	0	0	0	0	0	0	0	0	0	0	0	0	0	0	0	0	0	0	0	0	0	0	0	0	0	0	0	0	0	0	0	0	0	0	0	0	0	0	0	0	0	0	0	0	0	0	0	0	0	0	0	0	0
1700020A23Rik	0	0	0	0	0	0	0	0	0	0	0	0	0	0	0	0	0	0	0	0	0	0	0	0	0	0	0	0	0	0	0	0	0	0	0	0	0	0	0	0	0	0	0	0	0	0	0	0	0	0	0	0	0	0	0	0	0	0	0	0	0	0	0	0	0	0	0	0	0	0	0	0	0	0	0	0	0	0	0	0	0	0	0	0	0	0	0	0	0	0	0	0	0	0	0	0	0	0	0	0	0	0	0	0	0	0	0	0	0	0	0	0	0	0	0	0	0	0	0	0	0	0	0	0	0	0	0	0	0	0	0	0	0	0	0	0	0	0	0	0	0	0	0	0	0	0	0	0	0	0	0	0	0	0	0	0	0	0	0	0	0	0	0	0	0	0	0	0	0	0	0	0	0	0	0	0	0	0	0	0	0	0	0	0	0	0	0	0	0	0	0	0	0	0	0	0	0	0	0	0	0	0	0	0	0	0	0	0	0	0	0	0	0	0	0	0	0	0	0	0	0	0	0	0	0	0	0	0	0	0	0	0	0	0	0	0	0	0	0	0	0	0	0	0	0	0	0	0
1700020D05Rik	0	0	0	0	0	0	0	0	0	0	0	0	0	0	0	0	0	0	0	0	0	0	0	0	0	0	0	0	0	0	0	0	0	0	0	0	0	0	0	0	0	0	0	0	0	0	0	0	0	0	0	0	0	0	0	0	0	0	0	0	0	0	0	0	0	0	0	0	0	0	0	0	0	0	0	0	0	0	0	0	0	0	0	0	0	0	0	0	0	0	0	0	0	0	0	0	0	0	0	0	0	0	0	0	0	0	0	0	0	0	0	0	0	0	0	0	0	0	0	0	0	0	0	0	0	0	0	0	0	0	0	0	0	0	0	0	0	0	0	0	0	0	0	0	0	0	0	0	0	0	0	0	0	0	0	0	0	0	0	0	0	0	0	0	0	0	0	0	0	0	0	0	0	0	0	0	0	0	0	0	0	0	0	0	0	0	0	0	0	0	0	0	0	0	0	0	0	0	0	0	0	0	0	0	0	0	0	0	0	0	0	0	0	0	0	0	0	0	0	0	0	0	0	0	0	0	0	0	0	0	0	0	0	0	0	0	0	0	0	0	0	0	0	0	0	0	0	0
1700020G17Rik	0	0	0	0	0	0	0	0	0	0	0	0	0	0	0	0	0	0	0	0	0	0	0	0	0	0	0	0	0	0	0	0	0	0	0	0	0	0	0	0	0	0	0	0	0	0	0	0	0	0	0	0	0	0	0	0	0	0	0	0	0	0	0	0	0	0	0	0	0	0	0	0	0	0	0	0	0	0	0	0	0	0	0	0	0	0	0	0	0	0	0	0	0	0	0	0	0	0	0	0	0	0	0	0	0	0	0	0	0	0	0	0	0	0	0	0	0	0	0	0	0	0	0	0	0	0	0	0	0	0	0	0	0	0	0	0	0	0	0	0	0	0	0	0	0	0	0	0	0	0	0	0	0	0	0	0	0	0	0	0	0	9.98343	0	0	0	0	0	0	0	0	0	0	0	0	0	0	0	0	0	0	0	0	0	0	0	0	0	0	0	0	0	0	0	0	0	0	0	0	0	0	0	0	0	0	0	0	2.0326	0	0	0	0	0	0	0	0	0	0	0	0	0	0	0	0	0	0	0	0	0	0	0	0	0	0	0	0	0	0	0	0	0	0	0	0	0	1.36082	0	0	0
1700020I14Rik	0	0	0	0	0	0	0	0	0	0	0.576094	0	0	0	0	0	0	0	0	0	0	0	0	0	0	0	0	0	0	0	0	2.65828	0	9.47856	0	0	0	0	0	0	0	0	0	0	0	0	0	0	0	0	0	0	0	0	0	0	0	0	0	0.863333	0	0	0	0	0	0	0	0	0	0	0	0	0	0	0	0	0	0	0	0	334.863	82.4884	0	0	3.67671	0	0	0	0	23.8071	135.82	0	0	0	0	688.84617	0	0	0	0	0	0	0	0	0.92151	0	0	0	0	0	0	781.8	93.3801	0	0	0	0	0	0	259.991	0	0	0	109.56842	0	5.47315	0	0	0	12.9439	0	0	0	0	0	0	0	0	1009.45	0	1.24325	0	0	0	0	0	0	0	0	267.536	0	0	0	0	0	39.551	2.63254	0	0	230.089	0	11.1345	0	0.772236	0	0	0	0	0	0	0	21.8833	0	0	0	0	0	0.627203	0	0.891114	0	0	0	0	0	0	0.544717	0	184.268	0	500.714	684.404	0	0	0	0	0	1566.48	0	0	2032.16	856.949	103.4	0	0	0	0.722413	0	3.71466	0	0	0	0	0	0	0	0	224.759	0	0	0	0	9.02106	0	0	0	0	0	0	73.694	0	0	0	0	0	2.94648	0	0	0	0	0	7.2085	0	0	0	0	0	0
1700020L24Rik	0	0	0	0	0	0	0	0	0	0	0	0	0	0	0	0	0	0	0	0	0	0	0	0	0	0	0	0	0	0	0	0	0	0	0	0	0	0	0	0	0	0	0	0	0	0	0	0	0	0	0	0	0	0	0	0	0	0	0	0	0	0	0	0	0	0	0	0	0	0	0	0	0	0	0	0	0	0	0	0	0	0	0	0	0	0	0	0	0	0	0	0	0	0	0	0	0	0	0	0	0	0	0	0	0	0	0	0	0	0	0	0	0	0	0	0	0	0	0	0	0	0	0	0	0	0	0	0	0	0	0	0	0	0	0	0	0	0	0	0	0	0	0	0	0	0	0	0	0	0	0	0	0	0	0	0	0	0	0	0	0	0	0	0	0	0	0	0	0	0	0	0	0	0	0	0	0	0	0	0	0	0	0	0	0	0	0	0	0	0	0	0	0	0	0	0	0	0	0	0	0	0	0	0	0	0	0	0	0	0	0	0	0	0	0	0	0	0	0	0	0	0	0	0	0	0	0	0	0	0	0	0	0	0	0	0	0	0	0	0	0	0	0	0	0	0	0	0
1700020M21Rik	0	0	0	0	0	0	0	0	0	0	0	0	0	0	0	0	0	0	0	0	0	0	0	0	0	0	0	0	0	0	0	0	0	0	0	0	0	0	0	0	0	0	0	0	0	0	0	0	0	0	0	0	0	0	0	0	0	0	0	0	0	0	0	0	0	0	0	0	0	0	0	0	0	0	0	0	0	0	0	0	0	0	0	0	0	0	0	0	0	0	0	0	0	0	0	0	0	0	0	0	0	0	0	0	0	0	0	0	0	0	0	0	46.4336	0	0	0	0	0	0	0	0	0	0	0	0	0	0	0	0	0	0	0	0	0	0	0	0	0	0	0	0	0	0	0	0	0	0	0	0	0	0	0	0	0	0	0	0	0	0	0	0	0	0	0	0	0	0	0	0	0	0	0	0	0	0	0	0	0	0	0	0	0	0	0	0	0	0	0	0	0	0	0	0	0	1.60154	0	0	0	0	0	0	0	0	0	0	0	0	0	0	0	0	0	0	0	0	0	0	0	0	0	0	0	0	0	0	0	0	0	0	0	0	0	48.8928	0	0	0	0	0	0	2.93884	0	0	0	0	0	0	0	0
1700020N01Rik	0	0	0	0	0	0	0	0	0	0	0	0	0	0	0	0	0	0	0	0	0	0	0	0	0	0	0	0	0	0	0	0	0	0	0	0	0	0	0	0	0	0	0	0	0	0	0	0	0	0	0	0	0	0	0	0	0	0	0	0	0	0	0	0	0	0	0	0	0	0	0	0	0	0	0	0	0	0	0	0	0	0	0	0	0	0	0	0	0	0	0	0	0	0	0	0	0	0	0	0	0	0	0	0	0	0	0	0	0	0	0	0	0	0	0	0	0	0	0	0	0	0	0	0	0	0	0	0	0	0	0	0	0	0	0	0	0	0	0	0	0	0	0	0	0	0	0	0	0	0	0	0	0	0	0	0	0	0	0	0	0	0	0	0	0	0	0	0	0	0	0	0	0	0	0	0	0	0	0	0	0	0	0	0	0	0	0	0	0	0	0	0	0	0	0	0	0	0	0	0	0	0	0	0	0	0	0	0	0	0	0	0	0	0	0	0	0	0	0	0	0	0	0	0	0	0	0	0	0	0	0	0	0	0	0	0	0	0	0	0	0	0	0	0	0	0	0	0
1700020N15Rik	0	0	0	0	0	0	0	0	0	0	0	0	0	0	0	0	0	0	0	0	0	0	0	0	0	0	0	0	0	0	0	0	0	0	0	0	0	0	0	0	0	0	0	0	0	0	0	0	0	0	0	0	0	0	0	0	0	0	0	0	0	0	0	0	0	0	0	0	0	0	0	0	0	0	0	0	0	0	0	0	0	0	0	0	0	0	0	0	0	0	0	0	0	0	0	0	0	0	0	0	0	0	0	0	0	0	0	0	0	0	0	0	0	0	0	0	0	0	0	0	0	0	0	0	0	0	0	0	0	0	0	0	0	0	0	0	0	0	0	0	0	0	0	0	0	0	0	0	0	0	0	0	0	0	0	0	0	0	0	0	0	0	0	0	0	0	0	0	0	0	0	0	0	0	0	0	0	0	0	0	0	0	0	0	0	0	0	0	0	0	0	0	0	0	0	0	0	0	0	0	0	0	0	0	0	0	0	0	0	0	0	0	0	0	0	0	0	0	0	0	0	0	0	0	0	0	0	0	0	0	0	0	0	0	0	0	0	0	0	0	0	0	0	0	0	0	0	0
1700020N18Rik	0	0	0	0	0	0	0	0	0	0	0	0	0	0	0	0	0	0	0	0	0	0	0	0	0	0	0	0	0	0	0	0	0	0	0	0	0	0	0	0	0	0	0	0	0	0	0	0	0	0	0	0	0	0	0	0	0	0	0	0	0	0	0	0	0	0	0	0	0	0	0	0	0	0	0	0	0	0	0	0	0	0	0	0	0	0	0	0	0	0	0	0	0	0	0	0	0	0	0	0	0	0	0	0	0	0	0	0	0	0	0	0	0	0	0	0	0	0	0	0	0	0	0	0	0	0	0	0	0	0	0	0	0	0	0	0	0	0	0	0	0	0	0	0	0	0	0	0	0	0	0	0	0	0	0	0	0	0	0	0	0	0	0	0	0	0	0	0	0	0	0	0	0	0	0	0	0	0	0	0	0	0	0	0	0	0	0	0	0	0	0	0	0	0	0	0	0	0	0	0	0	0	0	0	0	0	0	0	0	0	0	0	0	0	0	0	0	0	0	0	0	0	0	0	0	0	0	0	0	0	0	0	0	0	0	0	0	0	0	0	0	0	0	0	0	0	0	0
1700021F05Rik	0	0	0	0	0	0	0	0	0	0	0	0	0	0	0	0	0	0	0	0	0	0	0	0	0	0	0	0	0	0	0	0	0	0	0	0	0	0	0	0	0	0	0	0	0	0	0	0	0	0	0	0	0	0	0	0	307.565	0	0	0	0	0	0	0	0	0	0	0	0	0	0	15.841	523.117	132.939	0	0	0	0	0	0	0	112.342	0	0	0	0	0	0	0	0	0	124.71	0	0	0	0	0	0	0	0	0	0	0	0	0	0	0	0	0	0	0	0	139.927	0	0	0	0	0	0	0	0	0	0	0	0	0	0	0	0	0	0	0	0	0	0	0	0	25.1091	0	0	0	0	0	0	0	0	0	0	0	0	0	0	0	0	0	0	0	0	0	0	0	0	0	0	0	0	0	0	1.68137	7.51805	0	0	0	0	0	0	0	0	0	0	0	0	0	0	0	0	0	187.109	0	0	0	0	118.374	0	0	0	0	0	210.153	596.48	0	0	0	0	0	0	0	0	0	0	0	0	0	0	0	0	0	0	0	564.149	0	0	3.02881	0	0	0	0	0	0	0	0	0	0	0	0	4.57861	0	0	0	0	0	0	0	0	0	0	0	0
1700021F07Rik	0	0	0	0	0	0	0	0	0	0	0	0	0	0	0	0	0	0	0	0	0	0	0	0	0	0	0	0	0	0	0	0	0	0	0	0	0	0	0	0	0	0	0	0	0	0	0	0	0	0	0	0	0	0	0	0	0	0	0	0	0	0	0	0	0	0	0	0	0	0	0	0	0	0	0	0	0	0	0	0	0	0	0	0	0	0	0	0	0	0	0	0	0	0	0	0	0	0	0	0	0	0	0	0	0	0	0	0	0	0	0	0	0	0	0	0	0	0	0	0	0	0	0	0	0	0	0	0	0	0	0	0	0	0	0	0	0	0	0	0	0	0	0	0	0	0	0	0	0	0	0	0	0	0	0	0	0	0	0	0	0	0	0	0	0	0	0	0	0	0	0	0	0	0	0	0	0	0	0	0	0	0	0	0	0	0	0	0	0	0	0	0	0	0	0	0	0	0	0	0	0	0	0	0	0	0	0	0	0	0	0	0	0	0	0	0	0	0	0	0	0	0	0	0	0	0	0	0	0	0	0	0	0	0	0	0	0	0	0	0	0	0	0	0	0	0	0	0
1700021K19Rik	0	0	99.5027	0	433.831	0	0	0	0	0	0	0	0	0	0	144.585	0	0	0	0.247446	0	0.165487	0	0	0	0	0	0	4.71323	0	0	0	0	0	0	0	0	0	0	0	0	0.379221	0	0	0	0	0	0	0	0	0	0	0	0	0	0	0	0	0	0	0	0	0	0.262391	0	6.22021	0	1.58934	0	0	0	0	0	0.298221	0	45.6812	0	0	0	0	0	0	0	0	7.32789	0	0	0.35976	1773.22	576.7291	0	0	0	0	0	0.26261	0	0.339615	0.245961	0	0.223759	0	0	0.273366	0	0	0.899823	0	0	0	0	0	0	0	13.4849	0	0.422075	0	0	0	0	0	41.381	0	0	0	0	0	0	0	0	0	0	0	0	0	0	0	0	0	0	0	0	0	0	0	0	0	0	0	0	0	0	0	0	0	0	0	0	0	0	0	0	0	0	0	0	0	0	0	0	0	0	0	0	0	0	0	0	0	0	0	0	0	0	0	0	0	0	0	0	0	0	0	0	0	0	0	0	0	0	0	0	0	0	0	0	0	0	0	0	0	213.44	0	0	0	0	0	0	0	0	0	0	0	0	0	0	0	0	0	0	0	0	0	0	0	0	0	0	0	0	0	0	0	0	0	0	0
1700021N21Rik	0	0	0	0	0	0	0	0	0	0	0	0	0	0	0	0	0	0	0	0	0	0	0	0	0	0	0	0	0	0	0	0	0	0	0	0	0	0	0	0	0	0	0	0	0	0	0	0	0	0	0	0	0	0	0	0	0	0	0	0	0	0	0	0	0	0	0	0	0	0	0	0	0	0	0	0	0	0	0	0	0	0	0	0	0	0	0	0	0	0	0	0	0	0	0	0	0	0	0	0	0	0	0	0	0	0	0	0	0	0	0	0	0	0	0	0	0	0	0	0	0	0	0	0	0	0	0	0	0	0	0	0	0	0	0	0	0	0	0	0	0	0	0	0	0	0	0	0	0	0	0	0	0	0	0	0	0	0	0	0	0	0	0	0	0	0	0	0	0	0	0	0	0	0	0	0	0	0	0	0	0	0	0	0	0	0	0	0	0	0	0	0	0	0	0	0	0	0	0	0	0	0	0	0	0	0	0	0	0	0	0	0	0	0	0	0	0	0	0	0	0	0	0	0	0	0	0	0	0	0	0	0	0	0	0	0	0	0	0	0	0	0	0	0	0	0	0	0
1700022A21Rik	0	0	0	0	0	0	0	0	0	0	0	0	0	0	0	0	0	0	0	0	0	0	0	0	0	0	0	0	0	0	0	0	0	0	0	0	0	0	0	0	0	0	0	0	0	0	0	0	0	0	0	0	0	0	0	0	0	0	0	0	0	0	0	0	0	0	0	0	0	0	0	0	0	0	0	0	0	0	0	0	0	0	0	0	0	0	0	0	0	0	0	0	0	0	0	0	0	0	0	0	0	0	0	0	0	0	0	0	0	0	0	0	0	0	0	0	0	0	0	0	0	0	0	0	0	0	0	0	0	0	0	0	0	0	0	0	0	0	0	0	0	0	0	0	0	0	0	0	0	0	0	0	0	0	0	0	0	0	0	0	0	0	0	0	0	0	0	0	0	0	0	0	0	0	0	0	0	0	0	0	0	0	0	0	0	0	0	0	0	0	0	0	0	0	0	0	0	0	0	0	0	0	0	0	0	0	0	0	0	0	0	0	0	0	0	0	0	0	0	0	0	0	0	0	0	0	0	0	0	0	0	0	0	0	0	0	0	0	0	0	0	0	0	0	0	0	0	0
1700022A22Rik	0	0	0	0	0	0	0	0	0	0	0	0	0	0	0	0	0	0	0	0	0	0	0	0	0	0	0	0	0	0	0	0	0	0	0	0	0	0	0	0	0	0	0	0	0	0	0	0	0	0	0	0	0	0	0	0	0	0	0	0	0	0	0	0	0	0	0	0	0	0	0	0	0	0	0	0	0	0	0	0	0	0	0	0	0	0	0	0	0	0	0	0	0	0	0	0	0	0	0	0	0	0	0	0	0	0	0	0	0	0	0	0	0	0	0	0	0	0	0	0	0	0	0	0	0	0	0	0	0	0	0	0	0	0	0	0	0	0	0	0	0	0	0	0	0	0	0	0	0	0	0	0	0	0	0	0	0	0	0	0	0	0	0	0	0	0	0	0	0	0	0	0	0	0	0	0	0	0	0	0	0	0	0	0	0	0	0	0	0	0	0	0	0	0	0	0	0	0	0	0	0	0	0	0	0	0	0	0	0	0	0	0	0	0	0	0	0	0	0	0	0	0	0	0	0	0	0	0	0	0	0	0	0	0	0	0	0	0	0	0	0	0	0	0	0	0	0	0
1700022E09Rik	0	0	0	0	0	0	0	0	0	0	0	0	0	0	0	0	0	0	0	0	0	0	0	0	0	0	0	0	0	0	0	0	0	0	0	0	0	0	0	0	0	0	0	0	0	0	0	0	0	0	0	0	0	0	0	0	0	0	0	0	0	0	0	0	0	0	0	0	0	0	0	0	0	0	0	0	0	0	0	0	0	0	0	0	0	0	0	0	0	0	0	0	0	0	0	0	0	0	0	0	0	0	0	0	0	0	0	0	0	0	0	0	0	0	0	0	0	0	0	0	0	0	0	0	0	0	0	0	0	0	0	0	0	0	0	0	0	0	0	0	0	0	0	0	0	0	0	0	0	0	0	0	0	0	0	0	0	0	0	0	0	0	0	0	0	0	0	0	0	0	0	0	0	0	0	0	0	0	0	0	0	0	0	0	0	0	0	0	0	0	0	0	0	0	0	0	0	0	0	0	0	0	0	0	0	0	0	0	0	0	0	0	0	0	0	0	0	0	0	0	0	0	0	0	0	0	0	0	0	0	0	0	0	0	0	0	0	0	0	0	0	0	0	0	0	0	0	0
1700022H16Rik	0	0	0	0	0	0	0	0	0	0	0	0	0	0	0	0	0	0	0	0	0	0	0	0	0	0	0	0	0	0	0	0	0	0	0	0	0	0	0	0	0	0	0	0	0	0	0	0	0	0	0	0	0	0	0	0	0	0	0	0	0	0	0	0	0	0	0	0	0	0	0	0	0	0	0	0	0	0	0	0	0	0	0	0	0	0	0	0	0	0	0	0	0	0	0	0	0	0	0	0	0	0	0	0	0	0	0	0	0	0	0	0	0	0	0	0	0	0	0	0	0	0	0	0	0	0	0	0	0	0	0	0	0	0	0	0	0	0	0	0	0	0	0	0	0	0	0	0	0	0	0	0	0	0	0	0	0	0	0	0	0	0	0	0	0	0	0	0	0	0	0	0	0	0	0	0	0	0	0	0	0	0	0	0	0	0	0	0	0	0	0	0	0	0	0	0	0	0	0	0	0	0	0	0	0	0	0	0	0	0	0	0	0	0	0	0	0	0	0	0	0	0	0	0	0	0	0	0	0	0	0	0	0	0	0	0	0	0	0	0	0	0	0	0	0	0	0	0
1700022I11Rik	0	0	0	0	0	0	0	0	0	0	0	0	0	0	0	0	0	0	0	0	0	0	0	0	0	0	0	0	0	0	0	0	0	0	0	0	0	0	0	0	0	0	0	0	0	0	0	0	0	0	0	0	0	0	0	0	0	0	0	0	0	0	0	0	0	0	0	0	0	0	0	0	0	0	0	0	0	0	0	0	0	0	0	0	0	0	0	0	0	0	0	0	0	0	0	0	0	0	0	0	0	0	0	0	0	0	0	0	0	0	0	0	0	0	0	0	0	0	0	0	0	0	0	0	0	0	0	0	0	0	0	0	0	0	0	0	0	0	0	0	0	0	0	0	0	0	0	0	0	0	0	0	0	0	0	0	0	0	0	0	0	0	0	0	0	0	0	0	0	0	0	0	0	0	0	0	0	0	0	0	0	0	0	0	0	0	0	0	0	0	0	0	0	0	0	0	0	0	0	0	0	0	0	0	0	0	0	0	0	0	0	0	0	0	0	0	0	0	0	0	0	0	0	0	0	0	0	0	0	0	0	0	0	0	0	0	0	0	0	0	0	0	0	0	0	0	0	0
1700022P22Rik	0	0	0	0	0	0	0	0	0	0	0	0	0	0	0	0	0	0	0	0	0	0	0	0	0	0	0	0	0	0	0	0	0	0	0	0	0	0	0	0	0	0	0	0	0	0	0	0	0	0	0	0	0	0	0	0	0	0	0	0	0	0	0	0	0	0	0	0	0	0	0	0	0	0	0	0	0	0	0	0	0	0	0	0	0	0	0	0	0	0	0	0	0	0	0	0	0	0	0	0	0	0	0	0	0	0	0	0	0	0	0	0	0	0	0	0	0	0	0	0	0	0	0	0	0	0	0	0	0	0	0	0	0	0	0	0	0	0	0	0	0	0	0	0	0	0	0	0	0	0	0	0	0	0	0	0	0	0	0	0	0	0	0	0	0	0	0	0	0	0	0	0	0	0	0	0	0	0	0	0	0	0	0	0	0	0	0	0	0	0	0	0	0	0	0	0	0	0	0	0	0	0	0	0	0	0	0	0	0	0	0	0	0	0	0	0	0	0	0	0	0	0	0	0	0	0	0	0	0	0	0	0	0	0	0	0	0	0	0	0	0	0	0	0	0	0	0	0
1700023C21Rik	0	0	0	0	0	0	0	0	0	0	0	0	0	0	0	0	0	0	0	0	0	0	0	0	0	0	0	0	0	0	0	0	0	0	0	0	0	0	0	0	0	0	0	0	0	0	0	0	0	0	0	0	0	0	0	0	0	0	0	0	0	0	0	0	0	0	0	0	0	0	0	0	0	0	0	0	0	0	0	0	0	0	0	0	0	0	0	0	0	0	0	0	0	0	0	0	0	0	0	0	0	0	0	0	0	0	0	0	0	0	0	0	0	0	0	0	0	0	0	0	0	0	0	0	0	0	0	0	0	0	0	0	0	0	0	0	0	0	0	0	0	0	0	0	0	0	0	0	0	0	0	0	0	0	0	0	0	0	0	0	0	0	0	0	0	0	0	0	0	0	0	0	0	0	0	0	0	0	0	0	0	0	0	0	0	0	0	0	0	0	0	0	0	0	0	0	0	0	0	0	0	0	0	0	0	0	0	0	0	0	0	0	0	0	0	0	0	0	0	0	0	0	0	0	0	0	0	0	0	0	0	0	0	0	0	0	0	0	0	0	0	0	0	0	0	0	0	0
1700023E05Rik	0	0	0	0	0	0	0	0	0	0	0	0	0	0	0	0	0	0	0	0	0	0	0	0	0	0	0	0	0	0	0	0	0	0	0	0	0	0	0	0	0	0	0	0	0	0	0	0	0	0	0	0	0	0	0	0	0	0	0	0	0	0	0	0	0	0	0	0	0	0	0	0	0	0	0	0	0	0	0	0	0	0	0	0	0	0	0	0	0	0	0	0	0	0	0	0	0	0	0	0	0	0	0	0	0	0	0	0	0	0	0	0	0	0	0	0	0	0	0	0	0	0	0	0	0	0	0	0	0	0	0	0	0	0	0	0	0	0	0	0	0	0	0	0	0	0	0	0	0	0	0	0	0	0	0	0	0	0	0	0	0	0	0	0	0	0	0	0	0	0	0	0	0	0	0	0	0	0	0	0	0	0	0	0	0	0	0	0	0	0	0	0	0	0	0	0	0	0	0	0	0	0	0	0	0	0	0	0	0	0	0	0	0	0	0	0	0	0	0	0	0	0	0	0	0	0	0	0	0	0	0	0	0	0	0	0	0	0	0	0	0	0	0	0	0	0	0	0
1700023F02Rik	0	0	0	0	0	0	0	0	0	0	0	0	0	0	0	0	0	0	0	0	0	0	0	0	0	0	0	0	0	0	0	0	0	0	0	0	0	0	0	0	0	0	0	0	0	0	0	0	0	0	0	0	0	0	0	0	0	0	0	0	0	0	0	0	0	0	0	0	0	0	0	0	0	0	0	0	0	0	0	0	0	0	0	0	0	0	0	0	0	0	0	0	0	0	0	0	0	0	0	0	0	0	0	0	0	0	0	0	0	0	0	0	0	0	0	0	0	0	0	0	0	0	0	0	0	0	0	0	0	0	0	0	0	0	0	0	0	0	0	0	0	0	0	0	0	0	0	0	0	0	0	0	0	0	0	0	0	0	0	0	0	0	0	0	0	0	0	0	0	0	0	0	0	0	0	0	0	0	0	0	0	0	0	0	0	0	0	0	0	0	0	0	0	0	0	0	0	0	0	0	0	0	0	0	0	0	0	0	0	0	0	0	0	0	0	0	0	0	0	0	0	0	0	0	0	0	0	0	0	0	0	0	0	0	0	0	0	0	0	0	0	0	0	0	0	0	0	0
1700023F06Rik	0	0	0	0	0	0	0	0	0	0	0	0	0	0	0	0	0	0	0	0	0	0	0	0	0	0	0	0	0	0	0	0	0	0	0	0	0	0	0	0	0	0	0	0	0	0	0	0	0	0	0	0	0	0	0	0	0	0	0	0	0	0	0	0	0	0	0	0	0	0	0	0	0	0	0	0	0	0	0	0	0	0	0	0	0	0	0	0	0	0	0	0	0	0	0	0	0	0	0	0	0	0	0	0	0	0	0	0	0	0	0	0	0	0	0	0	0	0	0	0	0	0	0	0	0	0	0	0	0	0	0	0	0	0	0	0	0	0	0	0	0	0	0	0	0	0	0	0	0	0	0	0	0	0	0	0	0	0	0	0	0	0	0	0	0	0	0	0	0	0	0	0	0	0	0	0	0	0	0	0	0	0	0	0	0	0	0	0	0	0	0	0	0	0	0	0	0	0	0	0	0	0	0	0	0	0	0	0	0	0	0	0	0	0	0	0	0	0	0	0	0	0	0	0	0	0	0	0	0	0	0	0	0	0	0	0	0	0	0	0	0	0	0	0	0	0	0	0
1700023L04Rik	0	0	0	0	0	0	0	0	0	0	0	0	0	0	0	0	0	0	0	0	0	0	0	0	0	0	0	0	0	0	0	0	0	0	0	0	0	0	0	0	0	0	0	0	0	0	0	0	0	0	0	0	0	0	0	0	0	0	0	0	0	0	0	0	0	0	0	0	0	0	0	0	0	0	0	0	0	0	0	0	0	0	0	0	0	0	0	0	0	0	0	0	0	0	0	0	0	0	0	0	0	0	0	0	0	0	0	0	0	0	0	0	0	0	0	0	0	0	0	0	0	0	0	0	0	0	0	0	0	0	0	0	0	0	0	0	0	0	0	0	0	0	0	0	0	0	0	0	0	0	0	0	0	0	0	0	0	0	0	0	0	0	0	0	0	0	0	0	0	0	0	0	0	0	0	0	0	0	0	0	0	0	0	0	0	0	0	0	0	0	0	0	0	0	0	0	0	0	1.69585272	0	0	0	0	0	0	0	0	0	0	41.80930327	0	0	0	0	0	0	0	0	0	0	0	0	0	0	0	0	0	0	0	0	0	0	0	0	0	0	0	0	0	0	0	0	0	0	0	0	0	0
1700024B18Rik	0	0	0	0	0	0	0	0	0	0	0	0	0	0	0	0	0	0	0	0	0	0	0	0	0	0	0	0	0	0	0	0	0	0	0	0	0	0	0	0	0	0	0	0	0	0	0	0	0	0	0	0	0	0	0	0	0	0	0	0	0	0	0	0	0	0	0	0	0	0	0	0	0	0	0	0	0	0	0	0	0	0	0	0	0	0	0	0	0	0	0	0	0	0	0	0	0	0	0	0	0	0	0	0	0	0	0	0	0	0	0	0	0	0	0	0	0	0	0	0	0	0	0	0	0	0	0	0	0	0	0	0	0	0	0	0	0	0	0	0	0	0	0	0	0	0	0	0	0	0	0	0	0	0	0	0	0	0	0	0	0	0	0	0	0	0	0	0	0	0	0	0	0	0	0	0	0	0	0	0	0	0	0	0	0	0	0	0	0	0	0	0	0	0	0	0	0	0	0	0	0	0	0	0	0	0	0	0	0	0	0	0	0	0	0	0	0	0	0	0	0	0	0	0	0	0	0	0	0	0	0	0	0	0	0	0	0	0	0	0	0	0	0	0	0	0	0	0
1700024F13Rik	0	0	0	0	0	0	0	0	0	0	0	0	0	0	0	0	0	0	0	0	0	0	0	0	0	0	0	0	0	0	0	0	0	0	0	0	0	0	0	0	0	0	0	0	0	0	0	0	0	0	0	0	0	0	0	0	0	0	0	0	0	0	0	0	0	0	0	0	0	0	0	0	27.5827	0	0	0	0	0	0	0	0	15.7024	0	0	0	0	0	0	0	0	0	0	0	0	0	0	0	0	0	0	0	0	0	0	0	0	0	0	0	0	0	0	0	0	0	0	0	0	0	0	0	0	0	0	0	0	0	0	0	0	0	0	0	0	0	0	0	0	0	0	0	0	0	0	0	0	0	0	0	0	0	0	0	0	0	0	0	0	0	0	0	0	0	0	0	0	0	0	0	0	0	0	0	0	0	0	0	0	0	0	0	0	0	0	0	0	0	0	0	0	0	0	0	0	0	0	0	0	0	0	0	0	0	0	0	0	16.5879	0	0	0	0	0	0	0	0	0	0	0	0	0	0	0	0	0	0	0	0	0	0	0	0	0	0	0	0	0	0	0	0	0	0	0	0	0	0	0	0	0
1700024G13Rik	0	0	0	0	0	0	0	0	0	0	0	0	0	0	0	0	0	0	0	0	0	0	0	0	0	0	0	0	0	0	0	0	0	0	0	0	0	0	0	0	0	0	0	0	0	0	0	0	0	0	0	0	0	0	0	0	0	0	0	0	0	0	0	0	0	0	0	0	0	0	0	0	0	0	0	0	0	0	0	0	0	0	0	0	0	0	0	0	0	0	0	0	0	0	0	0	0	0	0	0	0	0	0	0	0	0	0	0	0	0	0	0	0	0	0	0	0	0	0	0	0	0	0	0	0	0	0	0	0	0	0	0	0	0	0	0	0	0	0	0	0	0	0	0	0	0	0	0	0	0	0	0	0	0	0	0	0	0	0	0	0	0	0	0	0	0	0	0	0	0	0	0	0	0	0	0	0	0	0	0	0	0	0	0	0	0	0	0	0	0	0	0	0	0	0	0	0	0	0	0	0	0	0	0	0	0	0	0	0	0	0	0	0	0	0	0	0	0	0	0	0	0	0	0	0	0	0	0	0	0	0	0	0	0	0	0	0	0	0	0	0	0	0	0	0	0	0	0
1700024P04Rik	0	0	0	0	0	0	0	0	0	0	0	0	0	0	0	0	0	0	0	0	0	0	0	0	0	0	0	0	0	0	0	0	0	0	0	0	0	0	0	0	0	0	0	0	0	0	0	0	0	0	0	0	0	0	0	0	0	0	0	0	0	0	0	0	0	0	0	0	0	0	0	0	0	0	0	0	0	0	0	0	0	0	0	0	0	0	0	0	0	0	0	0	0	0	0	0	0	0	0	0	0	0	0	0	0	0	0	0	0	0	0	0	0	0	0	0	0	0	0	0	0	0	0	0	0	0	0	0	0	0	0	0	0	0	0	0	0	0	0	0	0	0	0	0	0	0	0	0	0	0	0	0	0	0	0	0	0	0	0	0	0	0	0	0	0	0	0	0	0	0	0	0	0	0	0	0	0	0	0	0	0	0	0	0	0	0	0	0	0	0	0	0	0	0	0	0	0	0	0	0	0	0	0	0	0	0	0	0	0	0	0	0	0	0	0	0	0	0	0	0	0	0	0	0	0	0	0	0	0	0	0	0	0	0	0	0	0	0	0	0	0	0	0	0	0	0	0	0
1700024P16Rik	0	0	0	0	0	0	0	0	0	3.93911	0	0	0	6.00729	0	4.10583	0	0	0	0	0	0	0	0	0	0	0	0	0	0	0	0	0	0	0	0	0	0	0	0	0	0	0	0	0	0	0	0	7.74809	0	0	0	0	0	0	0	0	0	0	0	0	0	0	0	0	0	0	0	23.6086	0	0	0	0	0	0	0	0	0	0	0	0	0	0	0	0	0	0	0	31.61230001	0	0	0	10.5628	13.7998	4.12042	0	1.59596	0	0	0	0	0	0	0	0	0	0	0.520845	0	0	0	0	0	0	0	0	14.091	0	0	0	0	0	0	0	0	0	28.8464	0	0	0	0	4.23814	0	0	0	6.54688	0	0	0	0	0	0	0	0	0	0	0	0	0	0	0	1.19434	0	0	0	0	0	0	0	0	0	0	0	0	0	0	0	0	0	0	3.91044	0	0	0	0	0	0	0	0	0	0	0	0	0	0	3.82678	0	0	0	0	0	0.901674	0	0	0	0	0	0	0	0	0	0	0	0	54.99620003	0	0	0	0	0	0	0	0	0	0	0	0	0	0	0	0	0	0	0	0	0	0	0	0	0	0	0	0	0	0	0	0	0	0	0	0	0	0	0	0	0	0	0
1700025B11Rik	0	0	0	0	0	0	0	0	0	0	0	0	0	0	0	0	0	0	0	0	0	0	0	0	0	0	0	0	0	0	0	0	0	0	0	0	0	0	0	0	0	0	0	0	0	0	0	0	0	0	0	0	0	0	0	0	0	0	0	0	0	0	0	0	0	0	0	0	0	0	0	0	0	0	0	0	0	0	0	0	0	0	0	0	0	0	0	0	0	0	0	0	0	0	0	0	0	0	0	0	0	0	0	0	0	0	0	0	0	0	0	0	0	0	0	0	0	0	0	0	0	0	0	0	0	0	0	0	0	0	0	0	0	0	0	0	0	0	0	0	0	0	0	0	0	0	0	0	0	0	0	0	0	0	0	0	0	0	0	0	0	0	0	0	0	0	0	0	0	0	0	0	0	0	0	0	0	0	0	0	0	0	0	0	0	0	0	0	0	0	0	0	0	0	0	0	0	0	0	0	0	0	0	0	0	0	0	0	0	0	0	0	0	0	0	0	0	0	0	0	0	0	0	0	0	0	0	0	0	0	0	0	0	0	0	0	0	0	0	0	0	0	0	0	0	0	0	0
1700025C18Rik	0	0	0	0	0	0	0	0	0	0	0	0	0	0	0	0	0	0	0	0	0	0	0	0	0	0	0	0	0	0	0	0	0	0	0	0	0	0	0	0	0	0	0	0	0	0	0	0	0	0	0	0	0	0	0	0	0	0	0	0	0	0	0	0	0	0	0	0	0	0	0	0	0	0	0	0	0	0	0	0	0	0	0	0	0	0	0	0	0	0	0	0	0	0	0	0	0	0	0	0	0	0	0	0	0	0	0	0	0	0	0	0	0	0	0	0	0	0	0	0	0	0	0	0	0	0	0	0	0	0	0	0	0	0	0	0	0	0	0	0	0	0	0	0	0	0	0	0	0	0	0	0	0	0	0	0	0	0	0	0	0	0	0	0	0	0	0	0	0	0	0	0	0	0	0	0	0	0	0	0	0	0	0	0	0	0	0	0	0	0	1.4277	0	0	0	0	0	0	0	0	0	0	0	0	0	0	0	0	0	0	0	0	0	0	0	0	0	0	0	0	0	0	0	0	0	0	0	0	0	0	174.263	0	0	0	0	0	0	0	0	0	0	0	0	0	0	0	0	0	0
1700025F22Rik	0	0	0	0	0	0	0	0	0	0	0	0	0	0	0	0	0	0	0	0	0	0	0	0	0	0	0	0	0	0	0	0	0	0	0	0	0	0	0	0	0	0	0	0	0	0	0	0	0	0	0	0	0	0	0	0	0	0	0	0	0	0	0	0	0	0	0	0	0	0	0	0	0	0	0	0	0	0	0	0	0	0	0	0	0	0	0	0	0	0	0	0	0	0	0	0	0	0	0	0	0	0	0	0	0	0	0	0	0	0	0	0	0	0	0	0	0	0	0	0	0	0	0	0	0	0	0	0	0	0	0	0	0	0	0	0	0	0	0	0	0	0	0	0	0	0	0	0	0	0	0	0	0	0	0	0	0	0	0	0	0	0	0	0	0	0	0	0	0	0	0	0	0	0	0	0	0	0	0	0	0	0	0	0	0	0	0	0	0	0	0	0	0	0	0	0	0	0	0	0	0	0	0	0	0	0	0	0	0	0	0	0	0	0	0	0	0	0	0	0	0	0	0	0	0	0	0	0	0	0	0	0	0	0	0	0	0	0	0	0	0	0	0	0	0	0	0	0
1700025F24Rik	0	0	0	0	0	0	0	0	0	0	0	0	0	0	0	0	0	0	0	0	0	0	0	0	0	0	0	0	0	0	0	0	0	0	0	0	0	0	0	0	0	0	0	0	0	0	0	0	0	0	0	0	0	0	0	0	0	0	0	0	0	0	0	0	0	0	0	0	0	0	0	0	0	0	0	0	0	0	0	0	0	0	0	0	0	0	0	0	0	0	0	0	0	0	0	0	0	0	0	0	0	0	0	0	0	0	0	0	0	0	0	0	0	0	0	0	0	0	0	0	0	0	0	0	0	0	0	0	0	0	0	0	0	0	0	0	0	0	0	0	0	0	0	0	0	0	0	0	0	0	0	0	0	0	0	0	0	0	0	0	0	0	0	0	0	0	0	0	0	0	0	0	0	0	0	0	0	0	0	0	0	0	0	0	0	0	0	0	0	0	0	0	0	0	0	0	0	0	0	0	0	0	0	0	0	0	0	0	0	0	0	0	0	0	0	0	0	0	0	0	0	0	0	0	0	0	0	0	0	0	0	0	0	0	0	0	0	0	0	0	0	0	0	0	0	0	0	0
1700025G04Rik	0	0	0	0	0	0	0.156921	0	0	0	0	0	0	0	0	0	0	0	24.5103	0	0.868859	0	0.651039	0	0	0	0.34698	0	0	0	0	0	0	0	0.791808	1.16023	0	0.149966	1.34922	0.63268	0	0	0.0869715	0.304555	0	0	0	0.274493	0	0	0	0	0	21.82359	0	0	0	0.0881113	0	0.202656	0	0	0.0707288	0.157925	0	0.187785	0	0	0.161526	0.668008	0	0	0.212934	0	0.181449	0	0	0	0	0.678965	0	0	1.93312	0	0.247132	0.386549	0	0	0	0	0	0.0645084	14.9714	0	0	0	0.18979	0	0	0	0.205522	0	0.355866	0	1.52575	0	0.27186	0	0	276.428	0.386765	0.494812	0	0	0	0.295982	0	0.494508	0	0.238525	0.851352	0	0	0.3513246	0	0	0.628327	0	0.240257	0	0	0.439062	0.182085	0	32.297529	0.159878	0	0	0	0	0	0.110315	8.35156	0	0	0.159795	0.513578	0.146183	0	0.430111	3.5196	1.3064	0.139762	0	0	0	0.913586	0	0	0	0	0.165581	2.94843	1.02413	0.102545	56.6554	0	0	0.117179	0	0	0	0	0.0619055	5.60955	0	0.361593	0	0	2.282309	0.847868	0.178019	0	0.0599251	0.987481	0.116287	0.338473	0	0.263657	1.02878	0.482919	0	1.04445	0	0.273798	0.54386	0	0.139255	0	13.262325	0.0813093	0	0.0705137	46.111	6.53236	0	0.161154	0.27751	0	3.438361	0	0.777333	0.179986	0.443289	1.12298	0	2.94714	0.103115	6.859489	0	0.0618339	0.120498	0.0822507	3.73518	0	0.425826	19.86162	3.16661	0	0.121694	0	0.157408	7.166269	0	0	0	0.0866349	0	4.06144	0	0.173882	0.141216	0	0.416563	0	6.88158	0.6019798	0.486024
1700025K24Rik	0	0	0	0	0	0	0	0	0	0	0	0	0	0	0	0	0	0	0	0	0	0	0	0	0	0	0	0	0	0	0	0	0	0	0	0	0	0	0	0	0	0	0	0	0	0	0	0	0	0	0	0	0	0	0	0	0	0	0	0	0	0	0	0	0	0	0	0	0	0	0	0	0	0	0	0	0	0	0	0	0	0	0	0	0	0	0	0	0	0	0	0	0	0	0	0	0	0	0	0	0	0	0	0	0	0	0	0	0	0	0	0	0	0	0	0	0	0	0	0	0	0	0	0	0	0	0	0	0	0	0	0	0	0	0	0	0	0	2.92976	0	0	0	0	0	0	0	0	0	0	0	0	0	0	0	0	0	0	0	0	0	0	0	0	0	0	0	0	0	0	0	0	0	0	0	0	0	0	0	0	0	0	0	0	0	0	0	0	0	0	0	0	0	0	0	0	0	0	0	0	0	0	0	0	0	0	0	0	0	0	0	0	0	0	0	0	0	0	0	0	0	0	0	0	0	0	0	0	0	0	0	0	0	0	0	0	0	0	0	0	0	0	0	0	0	0	0	0	0
1700025M24Rik	0	0	0	0	0	0	0	0	0	0	0	0	0	0	0	0	0	0	0	0	0	0	0	0	0	0	0	0	0	0	0	0	0	0	0	0	0	0	0	0	0	0	0	0	0	0	0	0	0	0	0	0	0	0	0	0	0	0	0	0	0	0	0	0	0	0	0	0	0	0	0	0	0	0	0	0	0	0	0	0	0	0	0	0	0	0	0	0	0	0	0	0	0	0	0	0	0	0	0	0	0	0	0	0	0	0	0	0	0	0	0	0	0	0	0	0	0	0	0	0	0	0	0	0	0	0	0	0	0	0	0	0	0	0	0	0	0	0	0	0	0	0	0	0	0	0	0	0	0	0	0	0	0	0	0	0	0	0	0	0	0	0	0	0	0	0	0	0	0	0	0	0	0	0	0	0	0	0	0	0	0	0	0	0	0	0	0	0	0	0	0	0	0	0	0	0	0	0	0	0	0	0	0	0	0	0	0	0	0	0	0	0	0	0	0	0	0	0	0	0	0	0	0	0	0	0	0	0	0	0	0	0	0	0	0	0	0	0	0	0	0	0	0	0	0	0	0	0
1700025N23Rik	10.8332	0	0	187.914	0	52.1407	1.11063	0	0	0	1.8202	78.4317	0	1.4614	0	0	19.2394	0	0.245315	0.45108	0	13.3945	9.58161	0	0	0	116.882	0	0	0	0	0	0	37.5072	0	0	98.0577	0	0	83.6264	5.76065	1.94329	0	42.1619	4.85648	0	221.663	95.5803	0	0	5.84171	0	242.745	1.3011	0	0	1.06892	0	174.015	1.42314	0	0	0	0	0	0	0	0	0	0	0	14.3639	1.22645	1.68984	0	0	0	0	0	7.69973	2.27407	0	0	4.95527	106.328	0.694994	7.13142	0	0	40.5067	0	4.69219	1.49871	0	159.309	0	0	159.352	0	59.5763	0	0	0	0	0	0	0	21.9397	0	0	2.18378	0	0	2.09891	0	7.07687	0	51.386	0	0	0	0	231.9	0	2.60224	0	0	0	2.06613	0	0	10.1527	0	0	0	0	0	41.3625	0	0	0	0	0	0	0	0	33.035	5.92393	5.65315	0	0	0	0	0	0	0	0	0	0	0	0	3.88148	0	0	0	0	0.803268	0	0	49.9108	42.1875	0	0	0	0.767086	0	9.75758	0	0	20.9355	64.7921	0	0	0	0	0	7.07917	0	31.5645	0	13.6289	0	53.7592	0	0	0	7.41964	0	0	6.75327	2.50808	0	0	0	39.5193	0.714049	0	0	1.49235	0	1.64863	3.42325	0	56.6976	6.15798	0.484552	29.01	18.5484	0	2.20859	7.25668	0	9.68139	0	23.5558	3.25089	0	0	99.4252	2.19655	0	0	32.5935	0	0.716427	0	51.0527	4.66478	133.899	0	0.525286	0	0	0	48.7749	301.98	0.688071	0
1700026D08Rik	0	0	0	0	0	0	0	0	0	0	0	0	0	0	0	0	0	0	0	0	0	0	0	0	0	0	0	0	0.438779	0	0	0	0	0	0	0	0	0	0	0	0	0	0	0	0	0	0	0	0	0	0	0	0	0	0	0	0	0	0	0	0	0	0	0	0	0	0	0	0	0	0	0	0	0	0	0	0	0	0	0	0	0	0	0	0	0	0	0	0	0	0	0	0	0	0	0	0	0	0	0	0	0	0	0	0	0	0	0	0	0	0	0	0	0	0	0	0	0	0	0	0	0	0	0	0	0	0	0	0	0	0	0	0	0	0	0	0	0	0	0	0	0	0	0	0	0	0	0	0	0	0	0	0	0	0	0	0	0	0	0	0	0	0	0	0	0	0	0	0	0	0	0	0	0	0	0	0	0	0	0	0	0	0	0	0	0	0	0	0	0	0	0	0	0	0	0	0	0	0	0	0	0	0	0	0	0	0	0	0	0	0	0	0	0	0	0	0	0	0	0	0	0	0	0	0	0	0	0	0	0	0	0	0	0	0	0	0	0	0	0	0	0	0	0	0	0	0	0
1700026D11Rik	0	0	0	0	1.13559	0.488448	0	0	0	0	0	0	0	0	1512	0	0	0	0	0	0	0.276832	0	0	0	2.22382	0	0	0	0.515372	2.18312	0.417197	0	0	1.59035	0	0	0	0	4.55531	1.93103	0	1.17862	0	1.07805	0	136.93038	0	0	0	1.00832	5.71472	0	8.91202	0	0	0	0	0	2.58187	0	0	0	0	0	0	0	0	0	0	0	0	0	0	0	0	18.6008	0	0	0	0	0	0.479747	0	0.334504	0	0	0	0	0	0	0	1.41733	0	0	0	1.18156	1.46605	8.47749	0	0	0	1.13508	0	0	0	0	0	0	0	0	0	0	0	0	1.93581	0.819576	0	25.7672	0	0	0.987707	0	0	0	0	0	0	0	0	0	0	0	0	0.691944	0	0	0	1.9921	0.714669	1.84499	0	0	0	0	0	0	0	3.55443	0	0	8.67892	0	0	0	17.8453	1.95475	0	0	0	1.05584	0	0	0	0.317848	0	0	0	0	2.3858	0	0	0	0	0	0	0	0	0	0.554223	0	0	0	0	0	0.81346	0.794512	0	0	0	0	0.480659	0	0	0	0	0	0	0	0	0	0	0	0	0	0	0.896843	0	0	2.03824	1.42552	0.621171	0	0	1.76108	0	0	0	0	0	0.335635	0	0	0	0.6749	0.609066	0	6.73771	0.633762	0	0	0	0	0	0	1.21686	0	0.5844	0	0	0.82511	0	1.33105	0	0	0.755526	0	0
1700026F02Rik	0	0	0	0	0	0	0	0	0	0	0	0	0	0	0	0	0	0	0	0	0	0	0	0	0	0	0	0	0	0	0	0	0	0	0	0	0	0	0	0	0	0	0	0	0	0	0	0	0	0	0	0	0	0	0	0	0	0	0	0	0	0	0	0	0	0	0	0	0	0	0	0	0	0	0	0	0	0	0	0	0	0	0	0	0	0	0	0	0	0	0	0	0	0	0	0	0	0	0	0	0	0	0	0	0	0	0	0	0	0	0	0	0	0	0	0	0	0	0	0	0	0	0	0	0	0	0	0	0	0	0	0	0	0	0	0	0	0	0	0	0	0	0	0	0	0	0	0	0	0	0	0	0	0	0	0	0	0	0	0	0	0	0	0	0	0	0	0	0	0	0	0	0	0	0	0	0	0	0	0	0	0	0	0	0	0	0	0	0	0	0	0	0	0	0	0	0	0	0	0	0	0	0	0	0	0	0	0	0	0	0	0	0	0	0	0	0	0	0	0	0	0	0	0	0	0	0	0	0	0	0	0	0	0	0	0	0	0	0	0	0	0	0	0	0	0	0	0
1700026L06Rik	0	1585.92342	0	0	0	0	0	0	0	10.8294	0	0	0	0	0	0	0	0	0	0	0	0	0	0	0	0	0	0	0	0	0	0	0	0	0	0	0	0	0	0	0	0	0	0	0	0	0	0	0	0	0	0	0	0	0	0	0	0	0	0	0	0	0	0	0	0	0	0	0	0	0	0	0	0	0	0	0	0	0	0	2.48015	0	0	0	0	0	0	0	0	0	0	0	0	0	0	0	0	0	0	0	0	0	0	0	0	0	0	0	0	0	0	169.03	0	0	0	0	0	100.253	0	0	0	0	0	0	0	0	0	0	0	0	0	0	0	0	0	0	0	0	0	0	0	0	0	0	0	0	0	0	0	0	0	0	0	0	0	0	0	0	0	0	0	0	0	0	0	0	0	0	0	0.784016	0	0	0	0	0	0	0	0	0	0	0	0	0	0	0	0	0	0	0	0	0	0	0	0	0	0	0	0	0	0	0	0	0	0	0	0	0	0	0	0	0	0	0	0	0	0	0	0	0	0	0	0	0	0	0	0	0	0	0	0	0	0	0	0	0	0	0	0	0	0	0	0	0	0	0	0	0	0
1700027A15Rik	0	0	0	0	0	0	0	0	0	0	0	0	0	0	0	0	0	0	0	0	0	0	0	0	0	0	0	0	0	0	0	0	0	0	0	0	0	0	0	0	0	0	0	0	0	0	0	0	0	0	0	0	0	0	0	0	0	0	0	0	0	0	0	0	0	0	0	0	0	0	0	0	0	0	0	0	0	0	0	0	0	0	0	0	0	0	0	0	0	0	0	0	0	0	0	0	0	0	0	0	0	0	0	0	0	0	0	0	0	0	0	0	0	0	0	0	0	0	0	0	0	0	0	0	0	0	0	0	0	0	0	0	0	0	0	0	0	0	0	0	0	0	0	0	0	0	0	0	0	0	0	0	0	0	0	0	0	0	0	0	0	0	0	0	0	0	0	0	0	0	0	0	0	0	0	0	0	0	0	0	0	0	0	0	0	0	0	0	0	0	0	0	0	0	0	0	0	0	0	0	0	0	0	0	0	0	0	0	0	0	0	0	0	0	0	0	0	0	0	0	0	0	0	0	0	0	0	0	0	0	0	0	0	0	0	0	0	0	0	0	0	0	0	0	0	0	0	0
1700027F09Rik	0	0	0	0	0	0	0	0	0	0	0	0	0	0	0	0	0	0	0	0	0	0	0	0	0	0	0	0	0	0	0	0	0	0	0	0	0	0	0	0	0	0	0	0	0	0	0	0	0	0	0	0	0	0	0	0	0	0	0	0	0	0	0	0	0	0	0	0	0	0	0	0	0	0	0	0	0	0	0	0	0	0	0	0	0	0	0	0	0	0	0	0	0	0	0	0	0	0	0	0	0	0	0	0	0	0	0	0	0	0	0	0	0	0	0	0	0	0	0	0	0	0	0	0	0	0	0	0	0	0	0	0	0	0	0	0	0	0	0	0	0	0	0	0	0	0	0	0	0	0	0	0	0	0	0	0	0	0	0	0	0	0	0	0	0	0	0	0	0	0	0	0	0	0	0	0	0	0	0	0	0	0	0	0	0	0	0	0	0	0	0	0	0	0	0	0	0	0	0	0	0	0	0	0	0	0	0	0	0	0	0	0	0	0	0	0	0	0	0	0	0	0	0	0	0	0	0	0	0	0	0	0	0	0	0	0	0	0	0	0	0	0	0	0	0	0	0	0
1700027H10Rik	0	0	0	0	0	0	0	0	0	0	0	0	0	0	0	0	0	0	0	0	0	0	0	0	0	0	0	0	0	0	0	0	0	0	0	0	0	0	0	0	0	0	0	0	0	0	0	0	0	0	0	0	0	0	0	0	0	0	0	0	0	0	0	0	0	0	0	0	0	0	0	0	0	0	0	0	0	0	0	0	0	0	0	0	0	0	0	0	0	0	0	0	0	0	0	0	0	0	0	0	0	0	0	0	0	0	0	0	0	0	0	0	0	0	0	0	0	0	0	0	0	0	0	0	0	0	0	0	0	0	0	0	0	0	0	0	0	0	0	0	0	0	0	0	0	0	0	0	0	0	0	0	0	0	0	0	0	0	0	0	0	0	0	0	0	0	0	0	0	0	0	0	0	0	0	0	0	0	0	0	0	0	0	0	0	0	0	0	0	0	0	0	0	0	0	0	0	0	0	0	0	0	0	0	0	0	0	0	0	0	0	0	0	0	0	0	0	0	0	0	0	0	0	0	0	0	0	0	0	0	0	0	0	0	0	0	0	0	0	0	0	0	0	0	0	0	0	0
1700027I24Rik	0	0	0	0	0	0	0	0	0	0	0	0	0	0	0	0	0	0	0	0	0	0	0	0	0	0	0	0	0	0	0	0	0	0	0	0	0	0	0	0	0	0	0	0	0	0	0	0	0	0	0	0	0	0	0	0	0	0	0	0	0	0	0	0	0	0	0	0	0	0	0	0	0	0	0	0	0	0	0	0	0	0	0	0	0	0	0	0	0	0	0	0	0	0	0	0	0	0	0	0	0	0	0	0	0	0	0	0	0	0	0	0	0	0	0	0	0	0	0	0	0	0	0	0	0	0	0	0	0	0	0	0	0	0	0	0	0	0	0	0	0	0	0	0	0	0	0	0	0	0	0	0	0	0	0	0	0	0	0	0	0	0	0	0	0	0	0	0	0	0	0	0	0	0	0	0	0	0	0	0	0	0	0	0	0	0	0	0	0	0	0	0	0	0	0	0	0	0	0	0	0	0	0	0	0	0	0	0	0	0	0	0	0	0	0	0	0	0	0	0	0	0	0	0	0	0	0	0	0	0	0	0	0	0	0	0	0	0	0	0	0	0	0	0	0	0	0	0
1700027J07Rik	0	0	0	0	0	0	0	0	0	0	0	0	0	0	0	0	0	0	0	0	0	0	0	0	0	0	0	0	0	0	0	0	0	0	0	0	0	0	0	0	0	0	0	0	0	0	0	0	0	0	0	0	0	0	0	0	0	0	0	0	0	0	0	0	0	0	0	0	0	0	0	0	0	0	0	0	0	0	0	0	0	0	0	0	0	0	0	0	0	0	0	0	0	0	0	0	0	0	0	0	0	0	0	0	0	0	0	0	0	0	0	0	0	0	0	0	0	0	0	0	0	0	0	0	0	0	0	0	0	0	0	0	0	0	0	0	0	0	0	0	0	0	0	0	0	0	0	0	0	0	0	0	0	0	0	0	0	0	0	0	0	0	0	0	0	0	0	0	0	0	0	0	0	0	0	0	0	0	0	0	0	0	0	0	0	0	0	0	0	0	0	0	0	0	0	0	0	0	0	0	0	0	0	0	0	0	0	0	0	0	0	0	0	0	0	0	0	0	0	0	0	0	0	0	0	0	0	0	0	0	0	0	0	0	0	0	0	0	0	0	0	0	0	0	0	0	0	0
1700028B04Rik	0	0	0	0	0	0	0	0	0	0	0	0	0	0	0	0	0	0	0	0	0	0	0	0	0	0	0	0	0	0	0	0	0	0	0	0	0	0	0	0	0	0	0	0	0	0	0	0	0	0	0	0	0	0	0	0	0	0	0	0	0	0	0	0	0	0	0	0	0	0	0	0	0	0	0	0	0	0	0	0	0	0	0	0	0	0	0	0	0	0	0	0	0	0	0	0	0	0	0	0	0	0	0	0	0	0	0	0	0	0	0	0	0	0	0	0	0	0	0	0	0	0	0	0	0	0	0	0	0	0	0	0	0	0	0	0	0	0	0	0	0	0	0	0	0	0	0	0	0	0	0	0	0	0	0	0	0	0	0	0	0	0	0	0	0	0	0	0	0	0	0	0	0	0	0	0	0	0	0	0	0	0	0	0	0	0	0	0	0	0	0	0	0	0	0	0	0	0	0	0	0	0	0	0	0	0	0	0	0	0	0	0	0	0	0	0	0	0	0	0	0	0	0	0	0	0	0	0	0	0	0	0	0	0	0	0	0	0	0	0	0	0	0	0	0	0	0	0
1700028D13Rik	0	0	0	0	6.77235	6.99593	0	3.14194	0	0	0	0	0	1.76023	1.01719	2.58355	0	0	0	0	0	0	1.62902	0	0	0	7.90556	0	0	0	0	2.99211	0	25.0047	48.6098	0	0	1.5286	0	0	1.42503	0	0	0	0	0	0	1.58592	0	0	0	0	0	3.76283	0	0	0	0	0	1.90427	0	0	0	0	0	0	1.20464	0	0	0	0	0	0	0	0	6.55038	0	0	1.48005	0	0	0	0	0	0	9.34198	0	0	0	5.06531	0	0	0	0	0	0	0	2.54264	0	0	0	1.68455	0	0	0	2.73054	0	2.83769	0	0	0	0	3.09639	0	0	0	0	4.62989	0	0	0	0	0	0	0	0	1.89736	0	0	0	0	0	0	0	0	3.13138	0	2.51454	0	0	0	0	0	0	0	0	0	0	0	18.8601	0	271.599	0	0	2.82656	0	0	0	0	0	0	2.61154	4.61095	311.445	0	0	0	0	0	1.94599	0	0	0	0	0	1.80239	4.22551	11.9912	96.5261	0	0	4.90532	0	0	0	0	0	0	0	0	0	1.69613	0	0	0	0	0	0	0	0	0	0	0	0	87.9575	0	0	63.7373	4.15452	1.52124	2.151	0	0	0.808122	0	2.05301	0	0	0	0	0	0	0	0	0	0	1.044	0	0	0	0	1.03164	38.6879	0	0	0	0	0	0	0	0.743079	25.4816	0	0	3.36447	0	0.988357	0
1700028E10Rik	0	0	0	0	0	0	0	0	0	0	0	0	0	0	80.55229	0	0	0	0	0	0	0	0	0	0	0	0	0	0	0	2.25803	0	0	0	0	0	0	0	0	0	0	0	0	0	0	0	0	0	0	0	0	0	0	0	0	0	0	0	0	0	0	121.897	0	0	0	0	0	0	0	2.2168	0	38.3222	8.68494	0	0	0	0	0	0	0	0	0	0	0	0	0	0	0	0	5.12121	0	0	0	0	0	0	0	0	0	0	0	0	0	0	0	0	0	0	0	0	0	0	0	0	0	0	0	0	0	0	0	0	0	0.971073	0	0	0	21.2996	0	0	0	0	0	0	0	0	0	0	0	0	0	0	0	0	0	0	0	0	0	0	0	0	0	0	0	0	0	0	0	0	5.11232	0	0	0	0	0	0	0	0	0	0	0	0	0	0	0	0.977401	0	0	0	0	0	0	0	0	0	0	0	0	0	0	0	0	0	0	0	0	0	0	0	0	0	0	0	0	0	0	0	0	0	0	0	0	0	103.239	0	0	0	0	0	0	0	0	0.856304	0	0	27.8582	0	0	0	0	0	0	0	0	0	0	0	0	0	0	3.28948	0	0	0	0	0	0
1700028I16Rik	0	0	0	0	0	0	0	0	0	0	0	0	0	0	0	0	0	0	0	0	0	0	0	0	0	0	0	0	0	0	0	0	0	0	0	0	0	0	0	0	0	0	0	0	0	0	0	0	0	0	0	0	0	0	0	0	0	0	0	0	0	0	0	0	0	0	0	0	0	0	0	0	0	0	0	0	0	0	0	0	0	0	0	0	0	0	0	0	0	0	0	0	0	0	0	0	0	0	0	0	0	0	0	0	0	0	0	0	0	0	0	0	0	0	0	0	0	0	0	0	0	0	0	0	0	0	0	0	0	0	0	0	0	0	0	0	0	0	0	0	0	0	0	0	0	0	0	0	0	0	0	0	0	0	0	0	0	0	0	0	0	0	0	0	0	0	0	0	0	0	0	0	0	0	0	0	0	0	0	0	0	0	0	0	0	0	0	0	0	0	0	0	0	0	0	0	0	0	0	0	0	0	0	0	0	0	0	0	0	0	0	0	0	0	0	0	0	0	0	0	0	0	0	0	0	0	0	0	0	0	0	0	0	0	0	0	0	0	0	0	0	0	0	0	0	0	0	0
1700028J19Rik	0	0	0	0	0	0	0	0	0	0	0	0	0	0	0	0	0	0	0	0	0	0	0	0	0	0	0	0	0	0	0	0	0	0	0	0	0	0	0	0	0	0	0	0	0	0	0	0	0	0	0	0	0	0	0	0	0	0	0	0	0	0	0	0	0	0	0	0	0	0	0	0	0	0	0	0	0	0	0	0	0	0	0	0	0	0	0	0	0	0	0	0	0	0	0	0	0	0	0	0	0	0	0	0	0	0	0	0	0	0	0	0	0	0	0	0	0	0	0	0	0	0	0	0	0	0	0	0	0	0	0	0	0	0	0	0	0	0	0	0	0	0	0	0	0	0	0	0	0	0	0	0	0	0	0	0	0	0	0	0	0	0	0	0	0	0	0	0	0	0	0	0	0	0	0	0	0	0	0	0	0	0	0	0	0	0	0	0	0	0	0	0	0	0	0	0	0	0	0	0	0	0	0	0	0	0	0	0	0	0	0	0	0	0	0	0	0	0	0	0	0	0	0	0	0	0	0	0	0	0	0	0	0	0	0	0	0	0	0	0	0	0	0	0	0	0	0	13.73526
1700028K03Rik	0	0	0	0	0	0	0	0	0	0	0	0	0	0	0	0	0	0	0	0	0	0	0	0	0.689437	0	0	0	0	0	0	0	0	0	0	0	0	0	0	0	0	0	0	0	0	0	0	0	0	0	0	0	0	0	0	0	0	0	0	0	0	0	0	0	0	0	0	0	0	0	0	0	0	0	0	0	0	0	0	0	0	0	0	0	0	0	0	0	0	0	0	0	0	0	0	0	0	0	0	0	0	0	0	0	0	0	0	0	0	0	0	0	0	0	0	0	0	0	0	0	0	0	0	0	0	0	0	0	0	0	0	0	0	0	0	0	0	0	0	0	0	0	0	0	0	0	0.35529	0	0	0	0	0	0	0	0	0	0	0	0	0	1.49815	0	0	0.84893	0	0	0	0	0	1.31028	0	0	0	0	0	0	0	0	0	0	0	0	0	0	0	0	0	0	0	0	0	0	0	0	0.221473	0	0	0	0	0	0	0	0	0.285695	0	0	0	0	0	0	0	0	0	0	0	0	0	0	0	0	0	0	0	0	0	0	0	0	0	0	0	0	0	0	0	0	0	0	0	3.39909	0	0	0	0	0	0	0	0
1700028M03Rik	0	0	0	0	0	0	0	0	0	0	0	0	0	0	0	0	0	0	0	0	0	0	0	0	0	0	0	0	0	0	0	0	0	0	0	0	0	0	0	0	0	0	0	0	0	0	0	0	0	0	0	0	0	0	0	0	0	0	0	0	0	0	0	0	0	0	0	0	0	0	0	0	0	0	0	0	0	0	0	0	0	0	0	0	0	0	0	0	0	0	0	0	0	0	0	0	0	0	0	0	0	0	0	0	0	0	0	0	0	0	0	0	0	0	0	0	0	0	0	0	0	0	0	0	0	0	0	0	0	0	0	0	0	0	0	0	0	0	0	0	0	0	0	0	0	0	0	0	0	0	0	0	0	0	0	0	0	0	0	0	0	0	0	0	0	0	0	0	0	0	0	0	0	0	0	0	0	0	0	0	0	0	0	0	0	0	0	0	0	0	0	0	0	0	0	0	0	0	0	0	0	0	0	0	0	0	0	0	0	0	0	0	0	0	0	0	0	0	0	0	0	0	0	0	0	0	0	0	0	0	0	0	0	0	0	0	0	0	0	0	0	0	0	0	0	0	0	0
1700028P14Rik	0	0	0	0	0	0	0	0	0	0	0	0	0	0	0	0	0	0	0	0	0	0	0	0	0	0	0	0	0	0	0	0	0	0	0	0	0	0	0	0	0	0	0	0	0	0	0	0	0	0	0	0	0	0	0	0	0	0	0	0	0	0	0	0	0	0	0	0	0	0	0	0	0	0	0	0	0	0	0	0	0	0	0	0	0	0	0	0	0	0	0	0	0	0	0	0	0	0	0	0	0	0	0	0	0	0	0	0	0	0	0	0	0	0	0	0	0	0	0	0	0	0	0	0	0	0	0	0	0	0	0	0	0	0	0	0	0	0	0	0	0	0	0	0	0	0	0	0	0	0	0	0	0	0	0	0	0	0	0	0	0	0	0	0	0	0	0	0	0	0	0	0	0	0	0	0	0	0	0	0	0	0	0	0	0	0	0	0	0	0	0	0	0	0	0	0	0	0	0	0	0	0	0	0	0	0	0	0	0	0	0	0	0	0	0	0	0	0	0	0	0	0	0	0	0	0	0	0	0	0	0	0	0	0	0	0	0	0	0	0	0	0	0	0	0	0	0	0
1700028P15Rik	0	0	0	0	0	0	0	0	0	0	0	0	0	0	0	0	0	0	0	0	0	0	0	0	0	0	0	0	0	0	0	0	0	0	0	0	0	0	0	0	0	0	0	0	0	0	1.22601	0	0	0	0	0	0	0	0	0	0	0	0	0	0	0	0	0	0	0	0	0	0	0	0	0	0	0	0	0	0	0	0	0	0	0	0	0	0	0	0	0	0	0	0	0	0	0	0	0	0	0	0	0	0	0	0	0	0	0	0	0	0	0	0	0	0	0	0	0	0	0	0	0	0	0	0	0	0	0	0	0	0	0	0	0	0	0	0	0	0.530786	0	0	0	0	0	0	0	0	0	0	0	0	0	0	0	0	0	0	0	0	0	0	0	0	0	0	0	0	0	0	0	0	0	0	0	0	0	0	0	0	0	0	0	0	0	0	0	0	0	0	0	0	0	0	0	0	0	0	0	0	0	0	0	0	0	0	0	1.474	0	0	0	0	0	0	0	0	0	0	0	0	0	0	0	0	0	0	0	0	0	0	0	0	0	0	0	0.60177	0.215985	0	0	0	0	0	0	0	0	0	0	0	0	0	0
1700029B22Rik	0	0	0	0	0	0	0	0	0	0	0	0	0	0	0	0	0	0	0	0	0	0	0	0	0	0	0	0	0	0	0	0	0	0	0	0	0	0	0	0	0	0	0	0	0	0	0	0	0	0	0	0	0	0	0	0	0	0	0	0	0	0	0	0	0	0	0	0	0	0	0	0	0	0	0	0	0	0	0	0	0	0	0	0	0	0	0	0	0	0	0	0	0	0	0	0	0	0	0	0	0	0	0	0	0	0	0	0	0	0	0	0	0	0	0	0	0	0	0	0	0	0	0	0	0	0	0	0	0	0	0	0	0	0	0	0	0	0	0	0	0	0	0	0	0	0	0	0	0	0	0	0	0	0	0	0	0	0	0	0	0	0	0	0	0	0	0	0	0	0	0	0	0	0	0	0	0	0	0	0	0	0	0	0	0	0	0	0	0	0	0	0	0	0	0	0	0	0	0	0	0	0	0	0	0	0	0	0	0	0	0	0	0	0	0	0	0	0	0	0	0	0	0	0	0	0	0	0	0	0	0	0	0	0	0	0	0	0	0	0	0	0	0	0	0	0	0	0
1700029F12Rik	0	0	0	0	0	0	0	0	0	0	0	0	0	0	0	0	0	0	0	0	0	0	0	0	0	0	0	0	0	0	0	0	0	0	0	0	0	0	0	1.42301	0	0	0	0	0	0	0	0	0	0	0	0	0	0	11.4185	0	0	0	0	0	0	0	0	0	0	0	0	0	0	0	0	0	3.650230086	0	0	0	0	0	0	0	0	0	0	0	0	0	0	0	0	0	0	0	0	0	0	0	0	0	0	0	0	0	0	0	0	0	0	0	0	0	0	0	0	0	2.08427	0	0	0	0	0	0	0	0	0	160.2290004	0	0	0	0	0	0	0	0	0	0	0	0	0	0	0	0	0	0	0	0	0	0	0	0	0	0	0	0	0	0	0	0	0	0	35.4497054	0	0	0	0	0	0	0	0	0	0	0	22.565	0	0	0	0	40.05380117	0	0	53.88900082	0	0	0	0	0	0	0	0	0	0	0	0	0	0	0	0	0	0	0	0	0	0	0	11.6728	11.0976	0	0	0	0	0	0	0	0	0	0	0	0	0	0	0	0	0	0	0	0	0	0	0	0	0	0	0	0	0	0	0	0	0	0	0	0	0	0	0	0	0	0	0
1700029H14Rik	0	0	0	0	0	0	0	0	0	0	0	0	0	0	0	0	0	0	64.7743	0	0	0	0	0	0	0	0	0	0	0	0	0	0	0	0	0	0	0	0	0	0	0	0	0	0	0	0	0	0	0	0	0	0	0	0	0	0	0	0	0	0	0	0	0	0	0	0	0	0	0	0	0	0	0	0	0	0	0	0	0	0	0	0	0	0	0	0	0	0	0	0	0	0	0	0	0	0	0	0	0	0	0	0	0	0	0	0	0	0	0	0	0	0	0	0	0	0	3.02186	0	0	0	0	0	0	0	0	0	0	0	0	0	0	0	0	0	0	0	0	0	0	0	0	0	0	0	0	0	0	0	0	0	0	0	0	26.3265	0	0	0	0	0	0	0	0	0	0	0	0	0	0	0	0	0	0	0	0	0	0	0	0	0	0	0	0	0	0	0	0	0	0	0	0	0	0	0	0	0	0	0	0	0	0	0	0	0	0	0	0	0	0	0	0	0	0	0	0	0	0	0	0	0	0	0	0	0	0	0	0	0	0	0	0	0	0	0	0	0	0	0	0	0	0	0	0	0	0	0	0	0
1700029I15Rik	0	0	0	0	0	0	0	0	0	0	0	0	0	0	0	0	0	0	0	0	0	0	0	0	0	0	0	0	0	0	0	0	0	0	0	0	0	0	0	0	0	0	0	0	0	0	0	0	0	0	0	0	0	0	0	0	0	0	0	0	0	0	0	0	0	0	0	0	0	0	0	0	0	0	0	0	0	0	0	0	0	0	0	0	0	0	0	0	0	0	0	0	0	0	0	0	0	0	0	0	0	0	0	0	0	0	0	0	0	0	0	0	0	0	0	0	0	0	0	0	0	0	0	0	0	0	0	0	0	0	0	0	0	0	0	0	0	0	0	0	0	0	0	0	0	0	0	0	0	0	0	0	0	0	0	0	0	0	0	0	0	0	0	0	0	0	0	0	0	0	0	0	0	0	0	0	5.28503	0	0	0	0	0	0	0	0	0	0	0	0	0	0	0	0	0	0	0	0	0	0	0	0	0	0	0	0	0	0	0	0	0	0	0	0	0	0	0	0	0	0	0	0	0	0	0	0	0	0	0	0	0	0	0	0	0	0	0	0	0	0	0	0	0	0	0	0	0	0	0
1700029J03Rik	0	0	0	0	0	0	0	0	0	0	0	0	0	0	0	0	0	0	0	0	0	0	0	0	0	0	0	0	0	0	0	0	0	0	0	0	0	0	0	0	0	0	0	0	0	0	0	0	0	0	0	0	0	0	0	0	0	0	0	0	0	0	0	0	0	0	0	0	0	0	0	0	0	0	0	0	0	0	0	0	0	0	0	0	0	0	0	0	0	0	0	0	0	0	0	0	0	0	0	0	0	0	0	0	0	0	0	0	0	0	0	0	0	0	0	0	0	0	0	0	0	0	0	0	0	0	0	0	0	0	0	0	0	0	0	0	0	0	0	0	0	0	0	0	0	0	0	0	0	0	0	0	0	0	0	0	0	0	0	0	0	0	0	0	0	0	0	0	0	0	0	0	0	0	0	0	0	0	0	0	0	0	0	0	0	0	0	0	0	0	0	0	0	0	0	0	0	0	0	0	0	0	0	0	0	0	0	0	0	0	0	0	0	0	0	0	0	0	0	0	0	0	0	0	0	0	0	0	0	0	0	0	0	0	0	0	0	0	0	0	0	0	0	0	0	0	0	0
1700029J07Rik	0	0	0.411517	0	0	0	0	0	102.552	0	0	0	0	0	0	0	0	0	0	0	0	0	48.4636	0	0	0	83.6293	0	0	0	0	0	4.37088	0	0	0	0	0.298664	0	0	0	0	0	0	0	0	0	0	0.305076	0	0	0.345828	22.6723	0	0	0.362526	0	0	0	0	0	0	0	0	0	0.798121	0	0	0	0.67465	0	0.389415	0	0	0	265.697	0.414306	0	0	40.8546	0	0.569361	0	1013.79	0	0	0	0.420242	0	0	0	0.245988	0	0	0	0	0	0	0	0	0	0	0	0	0	0	0	0	0	0	0	0	0	0	0	0	0	1.56158	0.301968	0	0	0	0	1.09922	0.279795	2.58839	0	0	0	0	0	0	0	0	0	0	0.0913003	0.372468	0	0	0	0	0	0	0.878916	0	0	0	0	0	0	0	0	5.65066	0.589909	0	0	0	0	0	0.115139	0	0	0	0	0	0	0	0	0	0	4.2046	0	0	0	0	0	0	0	0	0	0	0	3.82239	0	0	0	0	0	0	0	0	0	0	0.27191	0	0	0	2.19675	0	0	0	0	0	10.9747	0	0	0	0	0	0	0	0	0	0	0	0	0.198578	0	0	3.38602	1.12433	0	0	0	0.159243	0	0.902224	0	0.258785	0	0	0	0.135172	0	0	15.4661	0	0.495465	0	0	0	0.187638	0	0	0	0	0.291569
1700029M20Rik	0	0	0	0	0	0	0	0	0	0	0	0	0	0	0	0	0	0	0	0	0	0	0	0	0	0	0	0	0	0	0	0	0	0	0	0	0	0	0	0	0	0	0	0	0	0	0	0	0	0	0	0	0	0	0	0	0	0	0	0	0	0	0	0	0	0	0	0	0	0	0	0	0	0	0	0	0	0	0	0	0	0	0	0	0	0	0	0	0	0	0	0	0	0	0	0	0	0	0	0	0	0	0	0	0	0	0	0	0	0	0	0	0	0	0	0	0	0	0	0	0	0	0	0	0	0	0	0	0	0	0	0	0	0	0	0	0	0	0	0	0	0	0	0	0	0	0	0	0	0	0	0	0	0	0	0	0	0	0	0	0	0	0	0	0	0	0	0	0	0	0	0	0	0	0	0	0	0	0	0	0	0	0	0	0	0	0	0	0	0	0	0	0	0	0	0	0	0	0	0	0	0	0	0	0	0	0	0	0	0	0	0	0	0	0	0	0	0	0	0	0	0	0	0	0	0	0	0	0	0	0	0	0	0	0	0	0	0	0	0	0	0	0	0	0	0	0	0
1700029N11Rik	0	0	0	0	0	0	0	0	0	0	0	0	0	0	0	0	0	0	0	0	0	0	0	0	0	0	0	0	0	0	0	0	0	0	0	0	0	0	0	0	0	0	0	0	0	0	0	0	0	0	0	0	0	0	0	0	0	0	0	0	0	0	0	0	0	0	0	0	0	0	0	0	0	0	0	0	0	0	0	0	0	0	0	0	0	0	0	0	0	0	0	0	0	0	0	0	0	0	0	0	0	0	0	0	0	0	0	0	0	0	0	0	0	0	0	0	0	0	0	0	0	0	0	0	0	0	0	0	0	0	0	0	0	0	0	0	0	0	0	0	0	0	0	0	0	0	0	0	0	0	0	0	0	0	0	0	0	0	0	0	0	0	0	0	0	0	0	0	0	0	0	0	0	0	0	0	0	0	0	0	0	0	0	0	0	0	0	0	0	0	0	0	0	0	0	0	0	0	0	0	0	0	0	0	0	0	0	0	0	0	0	0	0	0	0	0	0	0	0	0	0	0	0	0	0	0	0	0	0	0	0	0	0	0	0	0	0	0	0	0	0	0	0	0	0	0	0	0
1700029P11Rik	0	0	0	0	0	0	0	0	0	0	0	0	0	0	0	0	0	0	0	0	0	0	0	0	0	0	0	0	0	0	0	0	0	0	0	0	0	0	0	0	0	0	0	0	0	0	0	0	0	0	0	0	0	0	0	0	0	0	0	0	0	0	0	0	0	0	0	0	0	0	0	0	0	0	0	0	0	0	0	0	0	0	0	0	0	0	0	0	0	0	0	0	0	0	0	0	0	0	0	0	0	0	0	0	0	0	0	0	0	0	0	0	0	0	0	0	0	0	0	0	0	0	0	0	0	0	0	0	0	0	0	0	0	0	0	0	0	0	0	0	0	0	0	0	0	0	0	0	0	0	0	0	0	0	0	0	0	0	0	0	0	0	0	0	0	0	0	0	0	0	0	0	0	0	0	0	0	0	0	0	0	0	0	0	0	0	0	0	0	0	0.89845	0	0	0	0	0	0	0	0	0	0	0	0	0	0	0	0	0	0	0	0	0	0	0	0	0	0	0	0	0	0	0	0	0	0	0	0	0	0	0	0	0	0	0	0	0	0	0	0	0	0	0	0	0	0	0	0	0
1700030A11Rik	0	0	0	0	0	0	0	0	0	0	0	0	0	0	0	0	0	0	0	0	0	0	0	0	0	0	0	0	0	0	0	0	0	0	0	0	0	0	0	0	0	0	0	0	0	0	0	0	0	0	0	0	0	0	0	0	0	0	0	0	0	0	0	0	0	0	0	0	0	0	0	0	0	0	0	0	0	0	0	0	0	0	0	0	0	0	0	0	0	0	0	0	0	0	0	0	0	0	0	0	0	0	0	0	0	0	0	0	0	0	0	0	0	0	0	0	0	0	0	0	0	0	0	0	0	0	0	0	0	0	0	0	0	0	0	0	0	0	0	0	0	0	0	0	0	0	0	0	0	0	0	0	0	0	0	0	0	0	0	0	0	0	0	0	0	0	0	0	0	0	0	0	0	0	0	0	0	0	0	0	0	0	0	0	0	0	0	0	0	0	0	0	0	0	0	0	0	0	0	0	0	0	0	0	0	0	0	0	0	0	0	0	0	0	0	0	0	0	0	0	0	0	0	0	0	0	0	0	0	0	0	0	0	0	0	0	0	0	0	0	0	0	0	0	0	0	0	0
1700030C10Rik	0	0	0	0	0	0	0	0	0	0	0	0	0	0	0	0	0	0	0	0	0	0	0	0	0	0	0	0	0	0	0	0	0	0	0	0	0	0	0	0	0	0	0	0	0	0	0	0	0	0	0	0	0	0	0	0	0	0	0	0	0	0	0	0	0	0	0	0	0	0	0	0	0	0	0	0	0	0.590997	0	0	0	0	0	0	0	0	0	0	0	0	0	0.402546	0	0	0	0	0	0	0	0	0	0	0	0	1.39748	0	0	0	0	0.698207	0	0	0	0	0	0	0	0	0	0	1103.75	0	0	0	0	0	0	0	0	0	0	0	0	0	0	0	0	0	0	0	0	0	0	0	0	43.6519	0	0	0	0	0	0	0	0	0	0	0	0	0	0	0	0	0	0	0	0	0	0	0	0	0	0	0	0	0	0	0	0	0	0	0	0	0	0	0	0	0	0	0	0	0	0	0	0	0	0	0	0	0	0	0	0	0	0	0	0	0	0	0	0	0	0	0	0	0	0	0	0	0	0	0	0	0	0	0	0	0	0	0	0	0	0	0	0	0	0	0	0	0	0	0	0	0	0	0	0	0	0
1700030F04Rik	0	0	0	0	0	0	0	0	0	0	0	0	0	0	0	0	0	0	0	0	0	0	0	0	0	0	0	0	0	0	0	0	0	0	0	0	0	0	0	0	0	0	0	0	0	0	0	0	0	0	0	0	0	0	0	0	0	0	0	0	0	0	0	0	0	0	0	0	0	0	0	0	0	0	0	0	0	0	0	0	0	0	0	0	0	0	0	0	0	0	0	0	0	0	0	0	0	0	0	0	0	0	0	0	0	0	0	0	0	0	0	0	0	0	0	0	0	0	0	0	0	0	0	0	0	0	0	0	0	0	0	0	0	0	0	0	0	0	0	0	0	0	0	0	0	0	0	0	0	0	0	0	0	0	0	0	0	0	0	0	0	0	0	0	0	0	0	0	0	0	0	0	0	0	0	0	0	0	0	0	0	0	0	0	0	0	0	0	0	0	0	0	0	0	0	0	0	0	0	0	0	0	0	0	0	0	0	0	0	0	0	0	0	0	0	0	0	0	0	0	0	0	0	0	0	0	0	0	0	0	0	0	0	0	0	0	0	0	0	0	0	0	0	0	0	0	0	0
1700030F18Rik	0	0	0	0	0	0	0	0	0	0	0	0	0	0	0	0	0	0	0	0	0	0	0	0	0	0	0	0	0	0	0	0	0	0	0	0	0	0	0	0	0	0	0	0	0	0	0	0	0	0	0	0	0	0	0	0	0	0	0	0	0	0	0	0	0	0	0	0	0	0	0	0	0	0	0	0	0	0	0	0	0	0	0	0	0	0	0	0	0	0	0	0	0	0	0	0	0	0	0	0	0	0	0	0	0	0	0	0	0	0	0	0	0	0	0	0	0	0	0	0	0	0	0	0	0	0	0	0	0	0	0	0	0	0	0	0	0	0	0	0	0	0	0	0	0	0	0	0	0	0	0	0	0	0	0	0	0	0	0	0	0	0	0	0	0	0	0	0	0	0	0	0	0	0	0	0	0	0	0	0	0	0	0	0	0	0	0	0	0	0	0	0	0	0	0	0	0	0	0	0	0	0	0	0	0	0	0	0	0	0	0	0	0	0	0	0	0	0	0	0	0	0	0	0	0	0	0	0	0	0	0	0	0	0	0	0	0	0	0	0	0	0	0	0	0	0	0	0
1700030J22Rik	0	0	0	0	0	0	0	0	0	0	0	0	0	0	0	0	0	0	0	0	0	0	0	0	0	0	0	0	0	0	0	0	0	0	0	0	0	0	0	0	0	0	0	0	0	0	0	0	0	0	0	0	0	0	0	0	0	0	0	0	0	0	0	0	0	0	0	0	0	0	0	0	0	0	0	0	0	0	0	0	0	0	0	0	0	0	0	0	0	0	0	0	0	0	0	0	0	0	0	0	0	0	0	0	0	0	0	0	0	0	0	0	0	0	0	0	0	0	0	0	0	0	0	0	0	0	0	0	0	0	0	0	0	0	0	0	0	0	0	0	0	0	0	0	0	0	0	0	0	0	0	0	0	0	0	0	0	0	0	0	0	0	0	0	0	0	0	0	0	0	0	0	0	0	0	0	0	0	0	0	0	0	0	0	0	0	0	0	0	0	0	0	0	0	0	0	0	0	0	0	0	0	0	0	0	0	0	0	0	0	0	0	0	0	0	0	0	0	0	0	0	0	0	0	0	0	0	0	0	0	0	0	0	0	0	0	0	0	0	0	0	0	0	0	0	0	0	0
1700030K09Rik	0	0	0	0	0	0	0	0.687	0	0	0	0	0	0	115.65	0	0	0	0	0	0	0	0	0	0	0	0	0	0	0	0	0	0	0	0	0	0	0	0	0	0	0	0	0	0	0	0	0	0	0	0	0	0	0.802129	0	0	0	0	0	0	0	0	0	0	0	0	0.56142	0	0	0	0	0	0	0	0	0.773897	0	3.29022	0	0	0	0.208797	0	0	805.732	0	0	0	0	0	0	0	0	0	0	0	0	0	0	0	0	0	0	0	0	0	0	0	0	0	0	0	0	0	0	0	0.28111	0	0	0.353551	0	0	0	0	0	147.285	0	0	0	0	0	0	0	0	0	0	0	0	0	0	0	0	0	0	0	0	0	0	110.452	0	0	0	0	0	0	0	0	0	0	0	0	0	0	0	0	0	0	0	0	0	0	0	0	0	0	0	0	1.24889	0	0	0	0	0	0	0	0	0	0	0	0	0	0	0	0	0	0	0	0	0	0	0	0	0	0	0	0	0	0	0	0	0	0	0	0	0	0	0	0	0	0	0	0	0	0	0	0	0	0	0	0	0	0	0	0	0	0	0	0	0	0	0	0	0	0	0	0	0	0
1700030L20Rik	0	0	0	0	0	0	0	0	0	0	0	0	0	0	0	0	0	0	0	0	0	0	0	0	0	0	0	0	0	0	0	0	0	0	0	0	0	0	0	0	0	0	0	0	0	0	0	0	0	0	0	0	0	0	0	0	0	0	0	0	0	0	0	0	0	0	0	0	0	0	0	0	0	0	0	0	0	0	0	0	0	0	0	0	0	0	0	0	0	1.65532	0	0	0	0	0	0	0	0	0	0	0	0	0	0	0	0	0	0	0	0	0	0	0	0	0	0	0	0	1.86896	0	0	0	0	0	0	0	0	0	0	0	0	0	0	0	0	0	0	0	0	0	0	0	0	0	0	0	0	0	0	0	0	0	0	0	0	0	0	0	0	0	0	0	9.74634	2.12468	0	0	0	0	0	0	0	0	0	0	0	0	0	0	0	0	0	0	0	0	0	2.15461	0	0	0	0	0	0	0	0	0	0	0	0	2.22307	0	0	0	0	0	0	0	0	0	0	0.974	0	0	0	0	0	0	0	0	0	0	0	0	0	0	0	0	0	0	0	0	0	0	0	0	0	0	0	0	0	0	0	0	0	0	0	0	0	0
1700030M09Rik	0	0	0	0	0	0	0	0	0	0	0	0	0	0	0	0	0	0	0	0	0	0	0	0	0	0	0	0	0	0	0	0	0	0	0	0	0	0	0	0	0	0	0	0	0	0	0	0	0	0	0	0	0	0	0	0	0	0	0	0	0	0	0	0	0	0	0	0	0	0	0	0	0	0	0	0	0	0	0	0	0	0	0	0	0	0	0	0	0	0	0	0	0	0	0	0	0	0	0	0	0	0	0	0	0	0	0	0	0	0	0	0	0	0	0	0	0	0	0	0	0	0	0	0	0	0	0	0	0	0	0	0	0	0	0	0	0	0	0	0	0	0	0	0	0	0	0	0	0	0	0	0	0	0	0	0	0	0	0	0	0	0	0	0	0	0	0	0	0	0	0	0	0	0	0	0	0	0	0	0	0	0	0	0	0	0	0	0	0	0	0	0	0	0	0	0	0	0	0	0	0	0	0	0	0	0	0	0	0	0	0	0	0	0	0	0	0	0	0	0	0	0	0	0	0	0	0	0	0	0	0	0	0	0	0	0	0	0	0	0	0	0	0	0	0	0	0	0
1700030N03Rik	0	0	0	0	0	0	3.61466	0	0	0	0	0	0	226.007	0	0	0	0	0	0	634.176	0	0	0	0	8.22228	0	0	0	0	0	1397.66	0	0	0	0	0	0	0	0	0	0	0	0	0	0	0	0	0	0	38.1141	0	0	0	0	0	0	0	0	0	0	0	0	0	0	0	0	0	0	0	0	0	0	472.947	33.7052	6.42365	0	0	0	0	0	0	0	0	0	0	0	0	0	1295.84	0	0	746.154	0	0	0	0	0	0	0	0	0	0	82.0589	0	0	0	0	0	0	0	0	0	0	0	0	0	89.4148	0	0	0	0	0	0	112.127	0	0	0	0	0	0	0	0	0	0	0	579.279	0	0	0	0	0	0	0	0	3.8356	0	0	0	0	0	76.7831	0	0	0	59.8102	252.587	5.65682	0	0	0	0	0	0	0	0	0	0	0	0	0	0	0	0	0	0	0	0	0	0	0	0	0	0	0	0	0	0	77.6693	0	0	0	34.9027	467.524	110.59	0	0	0	0	0	0	0	0	0	600.187	0	0	0	0	0	0	0	0	0	0	0	0	0	0	0	0	66.4944	0	2.52019	18.8596	0	0	0	0	0	0	0	0	0	0	0	0	0	0	0	0	0	0	0	0	0	0	0
1700030O20Rik	0	0	0	0	0	0	0	0	0	0	0	0	0	0	0	0	0	0	0	0	0	0	0	0	0	0	0	0	0	0	0	0	0	0	0	0	0	0	0	0	0	0	0	0	0	0	0	0	0	0	0	0	0	0	0	0	0	0	0	0	0	0	0	0	0	0	0	0	0	0	0	0	0	0	0	0	0	0	0	0	0	0	0	0	0	0	0	0	0	0	0	0	0	0	0	0	0	0	0	0	0	0	0	0	0	0	0	0	0	0	0	0	0	0	0	0	0	0	0	0	0	0	0	0	0	0	0	0	0	0	0	0	0	0	0	0	0	0	0	0	0	0	0	0	0	0	0	0	0	0	0	0	0	0	0	0	0	0	0	0	0	0	0	0	0	0	0	0	0	0	0	0	0	0	0	0	0	0	0	0	0	0	0	0	0	0	0	0	0	0	0	0	0	0	0	0	0	0	0	0	0	0	0	0	0	0	0	0	0	0	0	0	0	0	0	0	0	0	0	0	0	0	0	0	0	0	0	0	0	0	0	0	0	0	0	0	0	0	0	0	0	0	0	0	0	0	0	0
1700031A10Rik	0	0	0	0	0	0	0	0	0	0	0	0	0	0	0	0	0	0	0	0	0	0	0	0	0	0	0	0	0	0	0	0	0	0	0	0	0	0	0	0	0	0	0	0	0	0	0	0	0	0	0	0	0	0	0	0	0	0	0	0	0	0	0	0	0	0	0	0	0	0	0	0	0	0	0	0	0	0	0	0	0	0	0	0	0	0	0	0	0	0	0	0	0	0	0	0	0	0	0	0	0	0	0	0	0	0	0	0	0	0	0	0	0	0	0	0	0	0	0	0	0	0	0	0	0	0	0	0	0	0	0	0	0	0	0	0	0	0	0	0	0	0	0	0	0	0	0	0	0	0	0	0	0	0	0	0	0	0	0	0	0	0	0	0	0	0	0	0	0	0	0	0	0	0	0	0	0	0	0	0	0	0	0	0	0	0	0	0	0	0	0	0	0	0	0	0	0	0	0	0	0	0	0	0	0	0	0	0	0	0	0	0	0	0	0	0	0	0	0	0	0	0	0	0	0	0	0	0	0	0	0	0	0	0	0	0	0	0	0	0	0	0	0	0	0	0	0	0
1700031F05Rik	0	0	0	0	0	0	0	0	0	0	0	0	0	0	0	0	0	0	0	0	0	0	0	0	0	0	0	0	0	0	0	0	0	0	0	0	0	0	0	0	0	0	0	0	0	0	0	0	0	0	0	0	0	0	0	0	0	0	0	0	0	0	0	0	0	0	0	0	0	0	0	0	0	0	0	0	0	0	0	0	0	0	0	0	0	0	0	0	0	0	0	0	0	0	0	0	0	0	0	0	0	0	0	0	0	0	0	0	0	0	0	0	0	0	0	0	0	0	0	0	0	0	0	0	0	0	0	0	0	0	0	0	0	0	0	0	0	0	0	0	0	0	0	0	0	0	0	0	0	0	0	0	0	0	0	0	0	0	0	0	0	0	0	0	0	0	0	0	0	0	0	0	0	0	0	0	0	0	0	0	0	0	0	0	0	0	0	0	0	0	0	0	0	0	0	0	0	0	0	0	0	0	0	0	0	0	0	0	0	0	0	0	0	0	0	0	0	0	0	0	0	0	0	0	0	0	0	0	0	0	0	0	0	0	0	0	0	0	0	0	0	0	0	0	0	0	0	0
1700031F10Rik	0	0	0	0	0	0	0	0	0	0	0	0	0	0	0	0	0	0	0	0	0	0	0	0	0	0	0	0	0	0	0	0	0	0	0	0	0	0	0	0	0	0	0	0	0	0	0	0	0	0	0	0	0	0	0	0	0	0	0	0	0	0	0	0	0	0	0	0	0	0	0	0	0	0	0	0	0	0	0	0	0	0	0	0	0	0	0	0	0	0	0	0	0	0	0	0	0	0	0	0	0	0	0	0	0	0	0	0	0	0	0	0	0	0	0	0	0	0	0	0	0	0	0	0	0	0	0	0	0	0	0	0	0	0	0	0	0	0	0	0	0	0	0	0	0	0	0	0	0	0	0	0	0	0	0	0	0	0	0	0	0	0	0	0	0	0	0	0	0	0	0	0	0	0	0	0	0	0	0	0	0	0	0	0	0	0	0	0	0	0	0	0	0	0	0	0	0	0	0	0	0	0	0	0	0	0	0	0	0	0	0	0	0	0	0	0	0	0	0	0	0	0	0	0	0	0	0	0	0	0	0	0	0	0	0	0	0	0	0	0	0	0	0	0	0	0	0	0
1700031M16Rik	0	0	0	0	0	0	0	0	0	0	0	0	0	0	0	0	0	0	0	0	0	0	0	0	0	0	0	0	0	0	0	0	0	0	0	0	0	0	0	0	0	0	0	0	0	0	0	0	0	0	0	0	0	0	0	0	0	0	0	0	0	0	0	0	0	0	0	0	0	0	0	0	0	0	0	0	0	0	0	0	0	0	0	0	0	0	0	0	0	0	0	0	0	0	0	0	0	0	0	0	0	0	0	0	0	0	0	0	0	0	0	0	0	0	0	0	0	0	0	0	0	0	0	0	0	0	0	0	0	0	0	0	0	0	0	0	0	0	0	0	0	0	0	0	0	0	0	0	0	0	0	0	0	0	0	0	0	0	0	0	0	0	0	0	0	0	0	0	0	0	0	0	0	0	0	0	0	0	0	0	0	0	0	0	0	0	0	0	0	0	0	0	0	0	0	0	0	0	0	0	0	0	0	0	0	0	0	0	0	0	0	0	0	0	0	0	0	0	0	0	0	0	0	0	0	0	0	0	0	0	0	0	0	0	0	0	0	0	0	0	0	0	0	0	0	0	0	0
1700031P21Rik	0	0	0	0	0	0	0	0	0	0	0	0	0	0	0	0	0	0	0	0	0	0	0	0	0	0	0	0	0	0	0	0	0	0	0	0	0	0	0	0	0	0	0	0	0	0	0	0	0	0	0	0	0	0	0	0	0	0	0	0	0	6.30006	0	0	0	0	0	0	0	0	0	0	0	0	0	0	0	0	0	0	0	0	0	0	0	0	0	0	0	0	0	0	0	0	0	0	2200.6	0	0	0	0	0	0	0	0	0	0	0	0	0	0	0	0	0	0	0	0	0	0	0	0	0	0	0	0	0	0	0	0	0	0	0	0	0	0	0	0	0	0	0	0	0	0	0	0	0	0	0	0	0	0	0	0	0	0	0	0	0	0	0	0	0	0	0	0	0	0	0	0	0	0	0	0	0	0	0	0	0	0	0	0	0	0	0	0	0	0	0	0	0	0	0	0	0	0	0	0	0	0	0	0	0	0	0	0	0	0	0	0	0	0	0	0	0	0	0	0	0	0	0	0	0	0	0	0	0	0	0	0	0	0	0	0	0	0	0	0	0	0	0	0	0	0	0	0	0	0	0
1700034E13Rik	0	0	0	0	0	0	0	0	0	0	0	0	0	0	0	0	0	0	0	0	0	0	0	0	0	0	0	0	0	0	0	0	0	0	0	0	0	0	0	0	0	0	0	0	0	0	0	0	0	0	0	0	0	0	0	0	0	0	0	0	0	0	0	0	0	0	0	0	0	0	0	0	0	0	0	0	0	0	0	0	0	0	0	0	0	0	0	0	0	0	0	0	0	0	0	0	0	0	0	0	0	0	0	0	0	0	0	0	0	0	0	0	0	0	0	0	0	0	0	0	0	0	0	0	0	0	0	0	0	0	0	0	0	0	0	0	0	0	0	0	0	0	0	0	0	0	0	0	0	0	0	0	0	0	0	0	0	0	0	0	0	0	0	0	0	0	0	0	0	0	0	0	0	0	0	0	0	0	0	0	0	0	0	0	0	0	0	0	0	0	0	0	0	0	0	0	0	0	0	0	0	0	0	0	0	0	0	0	0	0	0	0	0	0	0	0	0	0	0	0	0	0	0	0	0	0	0	0	0	0	0	0	0	0	0	0	0	0	0	0	0	0	0	0	0	0	0	0
1700034F02Rik	0	0	0	0	0	0	0	0	0	0	0	0	0	0	0	0	0	0	0	0	0	0	0	0	0	0	0	0	0	0	0	0	0	0	0	0	0	0	0	0	0	0	0	0	0	0	0	0	0	0	0	0	0	0	0	0	0	0	0	0	0	0	0	0	0	0	0	0	0	0	0	0	0	0	0	0	0	0	0	0	0	0	0	0	0	0	0	0	0	0	0	0	0	0	0	0	0	0	0	0	0	0	0	0	0	0	0	0	0	0	0	0	0	0	0	0	0	0	0	0	0	0	0	0	0	0	0	0	0	0	0	0	0	0	0	0	0	0	0	0	0	0	0	0	0	0	4.01373	0	0	0	0	0	0	0	0	0	0	0	0	0	0	0	0	0	0	0	0	0	0	0	0	0	0	0	0	0	0	0	0	0	0	0	0	0	0	0	0	0	0	0	0	0	0	0	0	0	0	0	0	0	0	0	0	0	0	0	0	0	0	0	0	0	0	0	0	0	0	0	0	0	0	0	0	0	0	0	0	0	0	0	0	0	0	0	0	0	0	0	0	0	0	0	0	0	0	0	0	0
1700034G24Rik	0	0	0	0	0	0	0	0	0	0	0	0	0	0	0	0	0	0	0	0	0	0	0	0	0	0	0	0	0	0	0	0	0	0	0	0	0	0	0	0	0	0	0	0	0	0	0	0	0	0	0	0	0	0	0	0	0	0	0	0	0	0	0	0	0	0	0	0	0	0	0	0	0	0	0	0	0	0	0	0	0	0	0	0	0	0	0	0	0	0	0	0	0	0	0	0	0	0	0	0	0	0	0	0	0	0	0	0	0	0	0	0	0	0	0	0	0	0	0	0	0	0	0	0	0	0	0	0	0	0	0	0	0	0	0	0	0	0	0	0	0	0	0	0	0	0	0	0	0	0	0	0	0	0	0	0	0	0	0	0	0	0	0	0	0	0	0	0	0	0	0	0	0	0	0	0	0	0	0	0	0	0	0	0	0	0	0	0	0	0	0	0	0	0	0	0	0	0	0	0	0	0	0	0	0	0	0	0	0	0	0	0	0	0	0	0	0	0	0	0	0	0	0	0	0	0	0	0	0	0	0	0	0	0	0	0	0	0	0	0	0	0	0	0	0	0	0	0
1700034H15Rik	3.05644	2.52634	0.543093	17.1869	5.49476	0.223574	1.14169	0.404398	0	37.9487	0	59.9263	0.672078	3.64056	0.347472	1.46644	0.575218	0	2.90332	0	2.16078	0.257644	14.044	0.414388	0.277099	13.2322	1.76569	0	0.151091	0.574103	1.25705	0.607294	0.293382	0.457345	3.36122	1.60923	1.96685	0.703816	4.16782	88.6003	0.836503	1.36071	0	17.1189	1.37833	0.670086	1.10804	1.22439	1.657	0.229094	2.9236	0.705858	0.746752	0	1.75697	35.5018	0.243915	37.9481	1.05033	0	1.13285	0.448814	0.180196	0.710325	0.442487	57.4331	0.466368	0.833829	1.71537	1.01525	0.779034	0.979678	17.2726	1.44356	0.422096	55.3396	0.722759	1.0553	2.21289	5.30487	0	0	1.64928	2.76855	0.700698	0.234089	6.11762	1.02897	8.87118	0	1.28856	0.926948	2.77505	1.07919	0.708663	0.91472	0.754152	9.4712	0.189898	0.544138	5.87368	0	0.862223	0	1.5574	3.40132	0	0.384692	0.31874	1.17434	4.14627	0.338904	0.472583	0	9.94923	1.76078	0.924383	1.16137	2.90091	0.854518	4.27665	0.182161	0.760714	0.184259	31.715	12.5774	0.317976	0	2.04014	3.89526	0	0	0.631143	1.06259	9.06186	0	0.921059	5.16551	0.420179	0.444463	0.351076	1.20305	6.41717	0	0.516984	1.25801	1.05504	1.01465	6.77026	0.416238	1.98593	1.1107	0.828087	2.22052	0.588147	0.514879	0.384991	0.421092	1.07876	0.735718	3.26057	9.70699	0	18.4	0.173741	0.934878	0.500824	9.68678	0.879107	0.510753	19.9741	0.258408	0.274749	1.11753	8.93888	0.499735	4.90215	0	0	7.26457	1.31029	0	1.68323	1.21566	0.188761	15.8095	3.0188	0.135675	6.75244	27.4072	1.87943	0.757492	1.24398	0	1.27957	0.208701	9.7374	2.23586	0.83078	22.5177	0.67698	0.591747	0.520157	0	20.2773	1.57918	3.71849	0.489246	9.17519	3.24239	2.48692	2.43949	18.6014	0.679795	1.2137	0.0812965	0.660548	0.492365	2.82407	0.409432	1.6368	1.16966	0.670601	0.953422	0.71395	30.0881	2.24918	46.3358	0	2.22434	1.54497	4.08951	1.53459	0.339186	1.93657	2.62551	1.14006	0	16.0388	16.9237	13.86636	3.8405	0.545898	4.0347	3.2784	28.2521	1.19774	1.45136
1700034I23Rik	0	0	0	0	0	0	0	0	0	0	0	0	0	0	0	0	0	0	0	0	0	0	0	0	0	0	0	0	0	0	0	0	0	0	0	0	0	0	0	0	0	0	0	0	0	0	0	0	0	0	0	0	0	0	0	0	0	0	0	0	0	0	0	0	0	0	0	0	0	0	0	0	0	0	0	0	0	0	0	0	0	0	0	0	0	0	0	0	0	0	0	0	0	0	0	0	0	0	0	0	0	0	0	0	0	0	0	0	0	0	0	0	0	0	0	0	0	0	0	0	0	0	0	0	0	0	0	0	0	0	0	0	0	0	0	0	0	0	0	0	0	0	0	0	0	0	0	0	0	0	0	0	0	0	0	0	0	0	0	0	0	0	0	0	0	0	0	0	0	0	0	0	0	0	0	0	0	0	0	0	0	0	0	0	0	0	0	0	0	0	0	0	0	0	0	0	0	0	0	0	0	0	0	0	0	0	0	0	0	0	0	0	0	0	0	0	0	0	0	0	0	0	0	0	0	0	0	0	0	0	0	0	0	0	0	0	0	0	0	0	0	0	0	0	0	0	0	0
1700034J05Rik	0	0	0	0	0	0	0	0	0	0	0	0	0	0	0	0	0	0	0	0	0	0	0	0	0	0	0	0	0	0	0	0	0	0	0	0	0	0	0	0	0	0	0	0	0	0	0	0	0	0	0	0	0	0	0	0	0	0	0	0	0	0	0	0	0	0	0	0	0	0	0	0	0	0	0	0	0	0	0	0	0	0	0	0	0	0	0	0	0	0	0	0	0	0	0	0	0	0	0	0	0	0	0	0	0	0	0	0	0	0	0	0	0	0	0	0	0	0	0	0	0	0	0	0	0	0	0	0	0	0	0	0	0	0	0	0	0	0	0	0	0	0	0	0	0	0	0	0	0	0	0	0	0	0	0	0	0	0	0	0	0	0	0	0	0	0	0	0	0	0	0	0	0	0	0	0	0	0	0	0	0	0	0	0	0	0	0	0	0	0	0	0	0	0	0	0	0	0	0	0	0	0	0	0	0	0	0	0	0	0	0	0	0	0	0	0	0	0	0	0	0	0	0	0	0	0	0	0	0	0	0	0	0	0	0	0	0	0	0	0	0	0	0	0	0	0	0	0
1700034K08Rik	0	0	0	0	0	0	0	0	0	0	0	0	0	0	0	0	0	0	0	0	0	0	0	0	0	0	0	0	0	0	0	0	0	0	0	0	0	0	0	0	0	0	2.17796	0	0	0	0	0	0	0	0	0	0	0	0	0	0	0	0	0	0	0	0	0	22.2113	0	0	0	0	0	0	0	0	0	0	0	0	0	0	0	0	0	0	0	0	0	0	0	0	0	0	0	0	0	0	0	0	0	1.7522	0	0	0	0	0	0	0	0	0	0	0	0	0	0	0	70.3892	0	0	21.4142	0	0	0	0	0	0	0	0	0	0	0	0	0	0	0	0	0	0	0	0	0	0	0	0	0	0	0	0	0	0	0	0	0	0	0	0	0	0	0	0	0	0	0	0	0	0	0	0	0	0	0	0	0	0	0	0	0	0	0	0	0	0	0	0	0	0	0	0	0	0	0	0	0	0	0	0	0	0	0	0	0	0	0	0	0	0	0	0	0	43.2002	0	0	0	0	0	0	0	0	0	0	0	0	0	0	0	0	0	0	0	0	0	0	0	0	0	0	0	0	0	0	0	0	0	0	0	0	0	0	0	0
1700034O15Rik	0	0	0	0	0	0	0	0	0	0	0	0	0	0	0	0	0	0	0	0	0	0	0	0	0	0	0	0	0	0	0	0	0	0	0	0	0	0	0	0	0	0	0	0	0	0	0	0	0	0	0	0	0	0	0	0	0	0	0	0	0	0	0	0	0	0	0	0	0	0	0	0	0	0	0	0	0	0	0	0	0	0	0	0	0	0	0	0	0	0	0	0	0	0	0	0	0	0	0	0	0	0	0	0	0	0	0	0	0	0	0	0	0	0	0	0	0	0	0	0	0	0	0	0	0	0	0	0	0	0	0	0	0	0	0	0	0	0	0	0	0	0	0	0	0	0	0	0	0	0	0	0	0	0	0	0	0	0	0	0	0	0	0	0	0	0	0	0	0	0	0	0	0	0	0	0	0	0	0	0	0	0	0	0	0	0	0	0	0	0	0	0	0	0	0	0	0	0	0	0	0	0	0	0	0	0	0	0	0	0	0	0	0	0	0	0	0	0	0	0	0	0	0	0	0	0	0	0	0	0	0	0	0	0	0	0	0	0	0	0	0	0	0	0	0	0	0	0
1700034P13Rik	0	0	0	0	0	0	0	0	0	11.6133	0	0	4.30036	0	3.09793	0	0	0	34.2578	0	0	0	0	0	0	0.988409	0	0	0	0	0	0	0	0	0	0	0	0	28.6022	0	0	0	0	0	0	0	4.69249	0	0	0	0	0	0	0	0	0	0.377507	0	0	0	0	0	0.902256	0.923624	0	0	0	0	0.437548	0	0	0	0	0	0	0	33.9423	0	0	0	0	0	0	0	0	0.967486	0	0	4.64127	0	0	0.951552	0	0	0	0	0	0	2.54729	0	0	0	0	0	0	0	0	0	0	0	0	0	0	0	0	0	0	15.8151	0	0	0	0	0	1.28252	0	0	0	0	0	0	0	0	0	0	0	0	0	0	234.419	0	0	0	0	0	0	0	0	0	0	0	0	0	5.45211	0	0	0	0	0	0	0	0	0	0	0	0	0.467943	0.803791	0	0	0	0	0	45.1757	0	1.04878	0.539341	0	0	0	0	0	0	0	0	0	0	0.766722	0	0	0	0	0	0.328206	0	0	0	0	36.5935	0	0	48.3867	0	0	0	0	372.518	0	0	20.6233	0	0	1.99015	0	0	0	0	0	0	0	0	0	0	0	0	1.39985	0	0	0	0	0	0	0.197372	0	0	0	0	0	1.80736	0	0	0	0	0	0	0	0	1.78845	0
1700036G14Rik	0	0	0	0	0	0	0	0	0	0	0	0	0	0	0	0	0	0	0	0	0	0	0	0	0	0	0	0	0	0	0	0	0	0	0	0	0	0	0	0	0	0	0	0	0	0	0	0	0	0	0	0	0	0	0	0	0	0	0	0	0	0	0	0	0	0	0	0	0	0	0	0	0	0	0	0	0	0	0	0	0	0	0	0	0	0	0	0	0	0	0	0	0	0	0	0	0	0	0	0	0	0	0	0	0	0	0	0	0	0	0	0	0	0	0	0	0	0	0	0	0	0	0	0	0	0	0	0	0	0	0	0	0	0	0	0	0	0	0	0	0	0	0	0	0	0	0	0	0	0	0	0	0	0	0	0	0	0	0	0	0	0	0	0	0	0	0	0	0	0	0	0	0	0	0	0	0	0	0	0	0	0	0	0	0	0	0	0	0	0	0	0	0	0	0	0	0	0	0	0	0	0	0	0	0	0	0	0	0	0	0	0	0	0	0	0	0	0	0	0	0	0	0	0	0	0	0	0	0	0	0	0	0	0	0	0	0	0	0	0	0	0	0	0	0	0	0	0
1700037C18Rik	0	0	0	0	0	0	0	0	0	0	0	0	0	0	0	0	0	0	0	0	0	0	0	0.767419	0	0	0	0	0	0	0	0	0	0	0	0	0	0	0	0	0	0	0	0	0	0	0	0	0	0	179.0481	0	0	0	0	0	0	0	0	0	0	0	0	0	555.8638	0	0	0	0	0	0	0	0	0	0	0	0	0	0	0	0	0	0	0	0	0	0	0	0	58.1417	0	0	0	0	0	0	0	0	0	0	0	0	0	0	0	0	0	0	0	0	0	0	0	0	0	0	0	0	0	0	0	0	0	0	0	0	0	0	0	0	0	0	0	0	0	0	0	0	0	0	0	0	0	0	0	44.7465	0	0	0	0	0	0	0	0	0	0	0	0	0	0	2.73884	0	0	0.924704	0	0	0	0	0	0	0	0	0	0	0	0	0	0	0	0	0	0	0	0	0	0	0	0	0	0	0	0	0.84872	0	0	0	0	0	0	0	0	0	0	31.1788	0	0	0	0	0	0	0	55.1172	0	0	7.22E-07	0	0	0	0	0	0	0	0	0	0	0	0	0	0	4.10657	0	0	0	0	0	0	0	0	0	0	0	0	0	0	0	0	0	0
1700037H04Rik	0	0	0.940714262	0	0	0	0	0	0	0	665.4766072	0	0	0	0	0	0	0	0	0	0	0	0	0	0	0	3.504022926	0	0.400577	0	0	0	0	0	0	0	0	0	0	0	0	0	0	1171.45	0	0	0.610706796	0	0	0	0	59.79949	6.25526639	0	0	0	0	0	0	0	0	0	0	424.32001	0	0	0	0	0	0	0	424.2	107.9062	0	139.0650868	0	0	0	0	0	0	67.6777	0	0	158.769	267.346	0	1.92355	0	0	4.602662538	0	0	0	0	0	20.3095	0	6.6185235	0	0	0	0.794093083	0	0	0	0	0	0	0	0	239.827	0	0	0	0	0	66.1813	10.40317677	615.723	0	0	0	415.812	0	5.89877587	1382.76	0	0	0.938827803	0	0	0	0	0	0	0	0	0	0	0	1.950445246	0	0	58.7524	0	0	0	0	0	0	0	389.19	28.67398778	0	0	0	1.353180709	0	0	0	3.57511286	0	0	0	0	0	0	63.4812	0	0	0	7.730442641	0.5422149	0	0	339.999	0	0	0	0	512.711	0	0	479.737	0	0	0	0	0	0	0	0.522374305	0	3.58043	0	0	0	0	23.423	0	0.529951608	0	184.0523585	0	0	0	0	72.657	0	2.027880351	1147.32809	0	193.332	0.629373061	0	1.019327323	0	0	0	0	110.6790141	0	0	0	0	86.9663	0	0	0.558755854	0	0	0.88009528	0	0	0	7.929107797	0	71.3257	0	12.9584	0.324423075	56.37651279	0	2383.84667	930.269	0.464135134	0
1700039E15Rik	0	0	0	0	0	0	0	0	0	0	0	0	0	0	0	0	0	0	0	0	0	0	0	0	0	0	0	0	0	0	0	0	0	0	0	0	0	0	0	0	0	0	0	0	0	0	0	0	0	0	0	0	0	0	0	0	0	0	0	0	0	0	0	0	0	0	0	0	0	0	0	0	0	0	0	0	0	0	0	0	0	0	0	0	0	0	0	0	0	0	0	0	0	0	0	0	0	0	0	0	0	0	0	0	0	0	0	0	0	0	0	0	0	0	0	0	0	0	0	0	0	0	0	0	0	0	0	0	0	0	0	0	0	0	0	0	0	0	0	0	0	0	0	0	0	0	0	0	0	0	0	0	0	0	0	0	0	0	0	0	0	0	0	0	0	0	0	0	0	0	0	0	0	0	0	0	0	0	0	0	0	0	0	0	0	0	0	0	0	0	0	0	0	0	0	0	0	0	0	0	0	0	0	0	0	0	0	0	0	0	0	0	0	0	0	0	0	0	0	0	0	0	0	0	0	0	0	0	0	0	0	0	0	0	0	0	0	0	0	0	0	0	0	0	0	0	0	0
1700039E22Rik	0	0	0	0	0	0	0	0	0	0	0	0	0	0	0	0	0	0	0	0	0	0	0	0	0	0	0	0	0	0	0	0	0	0	0	0	0	0	0	0	0	0	0	0	0	0	0	0	0	0	0	0	0	0	0	0	0	0	0	0	0	0	0	0	0	0	0	0	0	0	0	0	0	0	0	0	0	0	0	0	0	0	0	0	0	0	0	0	0	0	0	0	0	0	0	0	0	0	0	0	0	0	0	0	0	0	0	0	0	0	0	0	0	0	0	0	0	0	0	0	0	0	0	0	0	0	0	0	0	0	0	0	0	0	0	0	0	0	0	0	0	0	0	0	0	0	0	0	0	0	0	0	0	0	0	0	0	0	0	0	0	0	0	0	0	0	0	0	0	0	0	0	0	0	0	0	0	0	0	0	0	0	0	0	0	0	0	0	0	0	0	0	0	0	0	0	0	0	0	0	0	0	0	0	0	0	0	0	0	0	0	0	0	0	0	0	0	0	0	0	0	0	0	0	0	0	0	0	0	0	0	0	0	0	0	0	0	0	0	0	0	0	0	0	0	0	0	0
1700040F15Rik	0	0	0	0	0	0	0	0	0	0	0	0	0	0	0	0	0	0	0	0	0	0	0	0	0	0	0	0	0	0	0	0	0	0	0	0	0	0	0	0	0	0	0	0	0	0	0	0	0	0	0	0	0	0	0	0	0	0	0	0	0	0	0	0	0	0	0	0	0	0	0	0	0	0	0	0	0	0	0	0	0	0	0	0	0	0	0	0	0	0	0	0	0	0	0	0	0	0	0	0	0	0	0	0	0	0	0	0	0	0	0	0	0	0	0	0	0	0	0	0	0	0	0	0	0	0	0	0	0	0	0	0	0	0	0	0	0	0	0	0	0	0	0	0	0	0	0	0	0	0	0	0	0	0	0	0	0	0	0	0	0	0	0	0	0	0	0	0	0	0	0	0	0	0	0	0	0	0	0	0	0	0	0	0	0	0	0	0	0	0	0	0	0	0	0	0	0	0	0	0	0	0	0	0	0	0	0	0	0	0	0	0	0	0	0	0	0	0	0	0	0	0	0	0	0	0	0	0	0	0	0	0	0	0	0	0	0	0	0	0	0	0	0	0	0	0	0	0
1700040L02Rik	0	0	0	0	0	0	0	0	0	0	0	0	0	0	0	0	0	0	0	0	0	0	0	0	0	0	0	0	0	0	0	0	0	0	0	0	0	0	0	0	0	0	0	0	0	0	0	0	0	0	0	0	0	0	0	0	0	0	0	0	0	0	0	0	0	0	0	0	0	0	0	0	0	0	0	0	0	0	0	0	0	0	0	0	0	0	0	0	0	0	0	0	0	0	0	0	0	0	0	0	0	0	0	0	0	0	0	0	0	0	0	0	0	0	0	0	0	0	0	0	0	0	0	0	0	0	0	0	0	0	0	0	0	0	0	0	0	0	0	0	0	0	0	0	0	0	0	0	0	0	0	0	0	0	0	0	0	0	0	0	0	0	0	0	0	0	0	0	0	0	0	0	0	0	0	0	0	0	0	0	0	0	4.88556	0	0	0	0	0	0	0	0	0	0	0	0	0	0	0	0	0	0	0	0	0	0	0	0	0	0	0	0	0	0	0	0	0	0	0	0	0	0	0	0	0	0	0	0	0	0	0	0	0	0	0	0	0	0	0	0	0	0	0	0	0	0	0	0	0
1700041B01Rik	0	0	0	0	0	0	0	0	0	0	0	0	0	0	0	0	0	0	0	0	0	0	0	0	0	0	0	0	0	0	0	0	0	0	0	0	0	0	0	0	0	0	0	0	0	0	0	0	0	0	0	0	0	0	0	0	0	0	0	0	0	0	0	0	0	0	0	0	0	0	0	0	0	0	0	0	0	0	0	0	0	0	0	0	0	0	0	0	0	0	0	0	0	0	0	0	0	0	0	0	0	0	0	0	0	0	0	0	0	0	0	0	0	0	0	0	0	0	0	0	0	0	0	0	0	0	0	0	0	0	0	0	0	0	0	0	0	0	0	0	0	0	0	0	0	0	0	0	0	0	0	0	0	0	0	0	0	0	0	0	0	0	0	0	0	0	0	0	0	0	0	0	0	0	0	0	0	0	0	0	0	0	0	0	0	0	0	0	0	0	0	0	0	0	0	0	0	0	0	0	0	0	0	0	0	0	0	0	0	0	0	0	0	0	0	0	0	0	0	0	0	0	0	0	0	0	0	0	0	0	0	0	0	0	0	0	0	0	0	0	0	0	0	0	0	0	0	0
1700041C23Rik	0	0	0	0	0	0	0	0	0	0	0	0	0	0	0	0	0	0	0	0	0	0	0	0	0	0	0	0	0	0	0	0	0	0	0	0	0	0	0	0	0	0	0	0	0	0	0	0	0	0	0	0	0	0	0	0	0	0	0	0	0	0	0	0	0	0	0	0	0	0	0	0	0	0	0	0	0	0	0	0	0	0	0	0	0	0	0	0	0	0	0	0	0	0	0	0	0	0	0	0	0	0	0	0	0	0	0	0	0	0	0	0	0	0	0	0	0	0	0	0	0	0	0	0	0	0	0	0	0	0	0	0	0	0	0	0	0	0	0	0	0	0	0	0	0	0	0	0	0	0	0	0	0	0	0	0	0	0	0	0	0	0	0	0	0	0	0	0	0	0	0	0	0	0	0	0	0	0	0	0	0	0	0	0	0	0	0	0	0	0	0	0	0	0	0	0	0	0	0	0	0	0	0	0	0	0	0	0	0	0	0	0	0	0	0	0	0	0	0	0	0	0	0	0	0	0	0	0	0	0	0	0	0	0	0	0	0	0	0	0	0	0	0	0	0	0	0	0
1700041M19Rik	0	0	0	0	0	0	0	0	0	0	0	0	0	0	0	0	0	0	0	0	0	0	0	0	0	0	0	0	0	0	0	0	0	0	0	0	0	0	0	0	0	0	0	0	0	0	0	0	0	0	0	0	0	0	0	0	0	0	0	0	0	0	0	0	0	0	0	0	0	0	0	0	0	0	0	0	0	0	0	0	0	0	0	0	0	0	0	0	0	0	0	0	0	0	0	0	0	0	0	0	0	0	0	0	0	0	0	0	0	0	0	0	0	0	0	0	0	0	0	0	0	0	0	0	0	0	0	0	0	0	0	0	0	0	0	0	0	0	0	0	0	0	0	0	0	0	0	0	0	0	0	0	0	0	0	0	0	0	0	0	0	0	0	0	0	0	0	0	0	0	0	0	0	0	0	0	0	0	0	0	0	0	0	0	0	0	0	0	0	0	0	0	0	0	0	0	0	0	0	0	0	0	0	0	0	0	0	0	0	0	0	0	0	0	0	0	0	0	0	0	0	0	0	0	0	0	0	0	0	0	0	0	0	0	0	0	0	0	0	0	0	0	0	0	0	0	0	0
1700042B14Rik	0	2.38993	0	0	0	0	0	0	0	0	0	0	0	0	0	0	0	0	0	0	0	0	0	0	0	0	0	0	0	0	0	0	0	0	0	0	0	0	0	0	0	0	0	0	0	0	0	0	0	0	0	0	0	6.75364	0	0	0	0	0	0	0	0	0	0	0	0	0.777285	0	0	0	0	0	0	0	0	0	0	0	0	0	0	0	0	0	0	0	0	0	0	0	0	0	0	0	0	0	0	0	0	0	0	0	0	0	0	0	0	0	0	0	0	0	0	0	0	0	0	0	0	0	0	0	0	0	0	0	0	0	0	0	0	0	0	0	0	0	0	0	0	0	0	0	0	0	0	0	0	0	0	0	0	0	0	0	0	0	0	0	0	0	0	0	0	0	0	0	0	0	0	0	0	0	0	0	0	0	0	0	0	0	0	0	0	0	0	0	0	0	0	0	0	0	0	0	0	0	0	0	0	0	0	0	0	0	0	0	0	0	0	0	0	0	0	0	0	0	0	0	0	0	0	0	0	0	0	0	0	0	0	0	0	0	0	0	0	0	0	0	0	0	0	0	0	0	0	0	0	0
1700042G07Rik	0	0	0	0	0	0	0	0	0	0	0	0	0	0	0	0	0	0	0	0	0	0	0	0	0	0	0	0	0	0	0	0	0	0	0	0	0	0	0	0	0	0	0	0	0	0	0	0	0	0	0	0	0	0	0	0	0	0	0	0	0	0	0	0	0	0	0	0	0	0	0	0	0	0	0	0	0	0	0	0	0	0	0	0	0	0	0	0	0	0	0	0	0	0	0	0	0	0	0	0	0	0	0	0	0	0	0	0	0	0	0	0	0	0	0	0	0	0	0	0	0	0	0	0	0	0	0	0	0	0	0	0	0	0	0	0	0	0	0	0	0	0	0	0	0	0	0	0	0	0	0	0	0	0	0	0	0	0	0	0	0	0	0	0	0	0	0	0	0	0	0	0	0	0	0	0	0	0	0	0	0	0	0	0	0	0	0	0	0	0	0	0	0	0	0	0	0	0	0	0	0	0	0	0	0	0	0	0	0	0	0	0	0	0	0	0	0	0	0	0	0	0	0	0	0	0	0	0	0	0	0	0	0	0	0	0	0	0	0	0	0	0	0	0	0	0	0	0
1700042G15Rik	0	3.13084	3.96095	1.46571	1.84969	7.29225	1.71569	4.17754	9.31638	9.54513	3.16224	6.76005	1.87188	3.35433	4.18227	5.05921	1.27242	2.78275	1.72782	1.20909	1.43456	2.44083	5.35323	0	5.55153	4.94365	0	13.4117	3.72987	3.55338	5.53209	2.4817	5.70444	2.44448	5.12967	5.71484	2.87017	2.47405	2.92347	4.49733	5.43183	4.95992	3.33251	3.20101	3.75118	9.59924	0.360719	1.7469	0.427931	3.33607	2.44234	12.5469	10.7125	1.95336	1.14032	4.93214	1.02839	3.38932	10.3663	4.89188	7.9442	1.30887	2.27739	3.37829	4.83564	3.52354	0.687717	5.1516	0.857018	5.7873	2.21458	1.0726	2.63769	1.94539	1.94151	3.33822	5.54034	3.47473	5.51474	4.24349	0	0.770786	4.27154	4.56797	0.32948	2.60442	4.28989	3.49154	6.20218	3.63024	2.73147	1.70043	5.34609	0.300038	3.73672	2.5371	1.53075	5.05958	1.5945	1.24206	2.53375	4.25922	4.30172	2.20883	8.13916	4.72944	2.88865	5.83744	1.79301	4.11632	1.04688	1.34517	2.18644	1.11112	4.04969	8.76993	2.061	6.43967	3.76614	2.59769	3.22367	2.51139	6.01202	2.00033	2.32232	3.63189	5.02249	2.17766	1.29983	1.12936	0	1.33525	0.98375	1.38109	2.70808	2.6132	6.45755	0.695088	4.98286	0	3.84628	0.586232	3.1557	5.59325	0.607366	2.18698	0.600795	3.13402	6.68104	0	1.26645	3.79335	1.51751	1.96898	2.33938	1.35214	5.66292	4.01709	6.67574	1.728	4.17871	0.717715	3.2933	2.83953	0.941019	0.927162	0.314262	3.47193	0	3.27573	0.442292	1.74269	1.56653	1.64342	3.4247	5.73651	0.399922	0.38424	0.699781	1.62858	2.50666	0.93146	0.693127	0.321475	0.293364	0	0.654102	0.323229	2.06685	1.0732	1.96851	2.83471	1.91702	4.89626	0	0.484491	1.51018	3.78902	1.11988	1.39676	1.74579	1.94815	1.51518	0.95659	5.10461	0.921435	1.31139	2.94266	4.50004	4.70521	6.6786	1.57827	1.62631	1.55096	4.87137	3.21671	8.26471	1.40288	1.06442	4.98487	0.994633	3.17845	0.222857	2.52474	3.41289	0.804894	2.88264	8.88954	2.69077	1.98186	0	0.851881	3.41584	1.87615	3.77208	1.43115	2.33798	4.03073	2.43222	1.12411	2.41954	0.576906	1.31381	2.35382	3.41951	2.24254	2.48975	0.455781
1700042O10Rik	0	0	0	0	0	0	0	0	0	0	0	0	0	0	0	0	0	0	0	0	0	0	0	0	0	0	0	0	0	0	0	0	0	0	0	0	0	0	0	0	0	0	0	0	0	0	0	0	0	0	0	0	0	0	0	0	0	0	0	0	0	0	0	0	0	0	0	0	0	0	0	0	0	0	0	0	0	0	0	0	0	4.29248	0	0	0	0	0	0	0	0	0	0	0	0	0	0	0	0	0	0	0	0	0	0	0	0	0	0	0	0	0	0	0	0	0	0	0	0	0	0	0	196.113	0	0	0	0	0	0	0	0	0	0	0	0	0	0	0	0	0	0	0	0	0	0	0	0	0	0	0	0	0	0	0	0	0	0	0	0	0	0	0	0	0	0	0	0	0	0	0	0	0	0	0	0	0	0	0	0	0	0	0	0	0	0	0	0	0	0	0	0	0	0	0	0	0	0	0	0	0	0	0	0	0	0	0	0	0	0	0	0	0	0	0	0	0	0	0	0	0	0	0	0	0	0	0	0	0	0	0	0	0	0	0	0	0	0	0	0	0	0	0	0	0	0	0	0	0	0
1700044C05Rik	0	0	0	0	0	0	0	0	0	0	0	0	0	0	0	0	0	0	0	0	0	0	0	0	0	0	0	0	0	0	0	0	0	0	0	0	0	0	0	0	0	0	0	0	0	0	0	0	0	0	0	0	0	0	0	0	0	0	0	0	0	0	0	0	0	0	0	0	0	0	0	0	0	0	0	0	0	0	0	0	0	0	0	0	0	0	0	0	0	0	0	0	0	0	0	0	0	0	0	0	0	0	0	0	0	0	0	0	0	0	0	0	0	0	0	0	0	0	0	0	0	0	0	0	0	0	0	0	0	0	0	0	0	0	0	0	0	0	0	0	0	0	0	0	0	0	0	0	0	0	0	0	0	0	0	0	0	0	0	0	0	0	0	0	0	0	0	0	0	0	0	0	0	0	0	0	0	0	0	0	0	0	0	0	0	0	0	0	0	0	0	0	0	0	0	0	0	0	0	0	0	0	0	0	0	0	0	0	0	0	0	0	0	0	0	0	0	0	0	0	0	0	0	0	0	0	0	0	0	0	0	0	0	0	0	0	0	0	0	0	0	0	0	0	0	0	0	0
1700044K03Rik	0	0	0	0	0	0	0	0	0	0	0	0	0	0	0	0	0	0	0	0	0	0	0	0	0	0	0	0	0	0	0	0	0	0	0	0	0	0	0	0	0	0	0	0	0	0	0	0	0	0	0	0	0	0	0	0	0	0	0	0	0	0	0	0	0	0	0	0	0	0	0	0	0	0	0	0	0	0	0	0	0	0	0	0	0	0	0	0	0	0	0	0	0	0	0	0	0	0	0	0	0	0	0	0	0	0	0	0	0	0	0	0	0	0	0	0	0	0	0	0	0	0	0	0	0	0	0	0	0	0	0	0	0	0	0	0	0	0	0	0	0	0	0	0	0	0	0	0	0	0	0	0	0	0	0	0	0	0	0	0	0	0	0	0	0	0	0	0	0	0	0	0	0	0	0	0	0	0	0	0	0	0	0	0	0	0	0	0	0	0	0	0	0	0	0	0	0	0	0	0	0	0	0	0	0	0	0	0	0	0	0	0	0	0	0	0	0	0	0	0	0	0	0	0	0	0	0	0	0	0	0	0	0	0	0	0	0	0	0	0	0	0	0	0	0	0	0	0
1700045H11Rik	0	0	0	0	0	0	0	0	0	0	0	0	0	0	0	0	0	0	0	0	0	0	0	0	0	0	0	0	0	0	0	0	0	0	0	0	0	0	0	0	0	0	0	0	0	0	0	0	0	0	0	0	0	0	0	0	0	0	0	0	0	0	0	0	0	0	0	0	0	0	0	0	0	0	0	0	0	0	0	0	0	0	0	0	0	0	0	0	0	0	0	0	0	0	0	0	0	0	0	0	0	0	0	0	0	0	0	0	0	0	0	0	0	0	0	0	0	0	0	0	0	0	0	0	0	0	0	0	0	0	0	0	0	0	0	0	0	0	0	0	0	0	0	0	0	0	0	0	0	0	0	0	0	0	0	0	0	0	0	0	0	0	0	0	0	0	0	0	0	0	0	0	0	0	0	0	0	0	0	0	0	0	0	0	0	0	0	0	0	0	0	0	0	0	0	0	0	0	0	0	0	0	0	0	0	0	0	0	0	0	0	0	0	0	0	0	0	0	0	0	0	0	0	0	0	0	0	0	0	0	0	0	0	0	0	0	0	0	0	0	0	0	0	0	0	0	0	0
1700046C09Rik	0	0	0	0	0	0	0	0	0	0	0	0	0	0	0	0	0	0	0	0	0	0	0	0	0	0	0	0	0	0	0	0	0	0	0	0	0	0	0	0	0	0	0	0	0	0	0	0	0	0	0	0	0	0	0	0	0	0	0	0	0	0	0	0	0	0	0	0	0	0	0	0	0	0	0	0	0	0	0	0	0	0	0	0	0	0	0	0	0	0	0	0	0	0	0	0	0	0	0	0	0	0	0	0	0	0	0	0	0	0	0	0	0	0	0	0	0	0	0	0	0	0	0	0	0	0	0	0	0	0	0	0	0	0	0	0	0	0	0	0	0	0	0	0	0	0	0	0	0	0	0	0	0	0	0	0	0	0	0	0	0	0	0	0	0	0	0	0	0	0	0	0	0	0	0	0	0	0	0	0	0	0	0	0	0	0	0	0	0	0	0	0	0	0	0	0	0	0	0	0	0	0	0	0	0	0	0	0	0	0	0	0	0	0	0	0	0	0	0	0	0	0	0	0	0	0	0	0	0	0	0	0	0	0	0	0	0	0	0	0	0	0	0	0	0	0	0	0
1700047A11Rik	0	0	0	0	0	0	0	0	0	0	0	0	0	0	0	0	0	0	0	0	0	0	0	0	0	0	0	0	0	0	0	0	0	0	0	0	0	4.09008	0	0	0	0	0	0	0	0	0	0	0	0	0	0	0	0	0	0	0	0	0	0	0	0	0	0	0	0	0	0	0	0	0	0	0	8.5777	0	0	0	0	33.5882	0	0	0	0	0	0	0	0	0	0	72.5999	0	0	0	0	0	0	0	0	0	0	0	0	0	0	0	0	0	0	0	0	0	0	0	0	0	0	0	0	0	0	0	0	0	0	0	0	0	0	0	0	0	0	2.27513	0	0	0	0	0	0	0	0	0	0	0	0	0	0	0	0	0	0	0	0	0	0	0	0	0	0	0	0	0	0	0	0	0	0	0	0	0	0	0	0	0	0	0	0	0	0	0	0	0	0	0	0	0	0	0	0	0	0	0	0	0	0	0	0	0	0	0	0	0	324.792	0	0	0	0	0	0	1.87026	0	0	0	0	0	0	0	0	0	0	0	0	0	0	0	0	0	0	0	0	0	0	0	0	0	0	0	0	156.08	0	0	0	0	0	0	0	0	0
1700047E10Rik	8.1301	11.5753	0	0	0	3.51275	265.117	0	0	0	0	0	4.05683	0	0	133.596	78.0856	0	0	0	0	1.95977	0	0.123003	2.1703	59.9101	0	0	0	23.8376	0	0	0	0	603.409	60.763	0	0.836607	0	3.23074	0	19.2114	0	0	0	9.39599	0	109.687	330.779	2.21628	0	22.6035	23.9529	0	0	97.5636	1.50797	0	0	0	0	0	0	0	2.56879	9.59375	0	62.0678	93.793	13.0216	3.47377	2.76735	20.1681	29.3503	0	2.33168	0	0	2.70931	45.6561	2.20779	1.17834	2.39119	0	5.38255	2.61042	2.5512	0	0	0	3.83628	0	3.63242	0	2.23939	0	0	113.453	3.86397	0	0	0	5.25689	2.02646	0	0	3.43353	0	4.35167	68.345	0	41.9469	2.30812	5.79347	7.57291	0	0	0	0	0	2.23749	0	3.80089	0	36.5014	57.0347	0	0	0	24.3079	5.38997	0	0	8.77334	4.09743	0	0	8.72602	0	0	0	6.14464	12.2449	7.3646	0	0	0	38.3808	4.42165	0	0	0	3.92151	9.52417	0	0	14.9047	0	0	0	5.49649	9.16239	0	0.618541	0	60.0426	0	171.826	0	34.7375	0	6.21959	0	0	0	10.2419	0	0	0	0	0	0	0	0	0	0	0	0	14.4566	0	0	8.04952	11.5385	8.29024	0	0	0	3.93423	3.76518	44.3623	2.16987	5.19526	1.9416	0	0	0.784463	8.08677	0	0	0	63.4807	57.4528	1.00827	3.22395	0	1.50545	0	40.2696	0	0	5.19081	33.5311	3.34388	2.62584	100.547	0	38.0883	5.16835	0	3.68592	1.25119	16.4914	1.33513	0	3.07553	1.4728	1.67539	2.4798	3.74948	0	3.68996	1.00457	0	4.3172	0	0	4.11092	10.6426
1700047G03Rik	0	0	0	0	0	0	0	0	0	0	0	0	0	0	0	0	0	0	0	0	0	0	0	0	0	0	0	0	0	0	0	0	0	0	0	0	0	0	0	0	0	0	0	0	0	0	0	0	0	0	0	0	0	0	0	0	0	0	0	0	0	0	0	0	0	0	0.974905	0	0	0	0	0	0	0	0	1287.87	0	0	0	0	16.3343	0	0	0	0	0	0	0	0	0	0	0	0	0	0	0	0	0	2.23642	0	0	0	0	0	0	0	0	0	0	0	0	0	0	0	0	0	0	0	0	0	0	0	0	0	0	9.41135	0	0	0	0	0	0	0	0	0	0	0	0	0	0	0	0	4.58382	0	0	0	0	0	0	0	0	0	0	0	0	0	0	0	0	0	0	0	0	0	0	0	0	0	0	0	0	0	0	0	0	0	0	0	0	0	0	0	0	0	0	0	0	0	0	0	0	0	0	0	0	0	0	0	0	0	0	0	0	0	0	0	0	0	0	0	0	0	0	0	0	0	0	0	0	0	0	0	0	0	0	0	0	0	0	0	0	0	0	0	0	0	0	0	0	0	0	0	0	0	0	0	0	0
1700047I17Rik2	4.04302	3.6982	0	0.723424	0.302542	0.489634	0	0.473856	1.815122	0.820606	0.200684	1.731828	23.8664	0.567146	0	0	0	0	0	0.1973122	1.173448	0	0.438248	0	0.403962	0	0.964708	0	0	0.24894	0	0	0.444374	0	0.622394	0.917818	10.25292	0	0.287896	0	0	0.329764	0.229616	0	0	0	0	13.22414	0.644004	0.644256	2.61264	0.73025	0.87237	1.706198	0.583228	246.352	0	0.241208	0.875722	0	130.991	0	100.6034	47.5918	0.221286	0	46.5922	0.640398	0	0	1.410174	2.94952	61.9062	14.84626	0.246374	0	0.55628	0.53021	0	0.30471	0	1.430218	0.582346	0.285696	0.1729614	0.516284	0.637592	0.29045	0	0	0	0	0.383898	0	9.41584	0	0.259804	0	0	0.206638	17.53994	1.004178	0	0	0.294274	0.391998	0.364894	0	480.15	0	0	17.61136	0	0.369058	1.678304	0.801358	0	1.865328	0	84.091	1.021154	0	0.373034	0	28.0574	0	0	129.2072	68.6572	0.569542	0	0.330058	0	0	0	0	0	9.546	0	97.632	0	0.88572	175.7988	0.390662	0	8.02732	0.628962	0	11.32292	130.5046	4.7258	0	0.404774	2.85608	0	0.666882	0.71014	0	29.9946	1.449078	0	4.21006	16.3483	0.976304	17.69956	0	3.40308	0	0	0	0.66422	130.652	85.5756	173.5326	0.292568	0	10.80158	0	1.988576	2.99898	0	132.5796	0	0.331508	7.66338	0.204202	42.5408	0.666548	0.544958	0	0.394518	0.236798	0.481554	25.6246	23.483	0	296.172	0.799736	16.87924	0	3.0685	0.1734112	18.86216	9.32566	2.58644	0	389.992	239.16	4.36176	32.2462	0	0.402206	0.265534	10.68022	0.404652	71.661	0.572456	256.446	1.599406	6.36412	0.338172	0.264258	18.78936	0.735052	0	0.0998888	18.76556	7.56152	31.8284	49.928	0	115.3956	9.2319	0	0	22.885	0.38488	0.568178	98.2748	39.6636	9.33934	8.90628	28.7012	146.9794	0.1561948	0.161167	2.9614	0.1267666
1700047L14Rik	0	0	0	0	0	0	0	0	0	0	0	0	0	0	0	0	0	0	0	0	0	0	0	0	0	0	0	0	0	0	0	0	0	0	0	0	0	0	0	0	0	0	0	0	0	0	0	0	0	0	0	0	0	0	0	0	0	0	0	0	0	0	0	0	0	0	0	0	0	0	0	0	0	0	0	0	0	0	0	0	0	0	0	0	0	0	0	0	0	0	0	0	0	0	0	0	0	0	0	0	0	0	0	0	0	0	0	0	0	0	0	0	0	0	0	0	0	0	0	0	0	0	0	0	0	0	0	0	0	0	0	0	0	0	0	0	0	0	0	0	0	0	0	0	0	0	0	0	0	0	0	0	0	0	0	0	0	0	0	0	0	0	0	0	0	0	0	0	0	0	0	0	0	0	0	0	0	0	0	0	0	0	0	0	0	0	0	0	0	0	0	0	0	0	0	0	0	0	0	0	0	0	0	0	0	0	0	0	0	0	0	0	0	0	0	0	0	0	0	0	0	0	0	0	0	0	0	0	0	0	0	0	0	0	0	0	0	0	0	0	0	0	0	0	0	0	0	0
1700047M11Rik	0	0	0	0	0	0	0	0	0	0	0	0	0	0	0	0	0	0	0	0	0	0	0	0	0	0	0	0	0	0	0	0	0	0	0	0	0	0	0	0	0	0	0	0	0	0	0	0	0	0	0	0	0	0	0	0	0	0	0	0	0	0	0	0	0	0	0	0	0	0	0	0	0	0	0	0	0	0	0	0	0	0	0	0	0	0	0	0	0	0	0	0	0	0	0	0	0	0	0	0	0	0	0	0	0	0	0	0	0	0	0	0	0	0	0	0	0	0	0	0	0	0	0	0	0	0	0	0	0	0	0	0	0	0	0	0	0	0	0	0	0	0	0	0	0	0	0	0	0	0	0	0	0	0	0	0	0	0	0	0	0	0	0	0	0	0	0	0	0	0	0	0	0	0	0	0	0	0	0	0	0	0	0	0	0	0	0	0	0	0	0	0	0	0	0	0	0	0	0	0	0	0	0	0	0	0	0	0	0	0	0	0	0	0	0	0	0	0	0	0	0	0	0	0	0	0	0	0	0	0	0	0	0	0	0	0	0	0	0	0	0	0	0	0	0	0	0	0
1700048M11Rik	0	0	0	0	0	0	0	0	0	0	0	0	0	0	0	0	0	0	0	0	0	0	0	0	0	0	0	0	0	0	0	0	0	0	0	0	0	0	0	0	0	0	0	0	0	0	0	0	0	0	0	0	0	0	0	0	0	0	0	0	0	0	0	0	0	0	0	0	0	0	0	0	0	0	0	0	0	0	0	0	0	0	0	0	0	0	0	0	0	0	0	0	0	0	0	0	0	0	0	0	0	0	0	0	0	0	0	0	0	0	0	0	0	0	0	0	0	0	0	0	0	0	0	0	0	0	0	0	0	0	0	0	0	0	0	0	0	0	0	0	0	0	0	0	0	0	0	0	0	0	0	0	0	0	0	0	0	0	0	0	0	0	0	0	0	0	0	0	0	0	0	0	0	0	0	0	0	0	0	0	0	0	0	0	0	0	0	0	0	0	0	0	0	0	0	0	0	0	0	0	0	0	0	0	0	0	0	0	0	0	0	0	0	0	0	0	0	0	0	0	0	0	0	0	0	0	0	0	0	0	0	0	0	0	0	0	0	0	0	0	0	0	0	0	0	0	0	0
1700048O20Rik	0	0	0	0	0	0.694397	0	0.906898	0	0	0	0	0	0	0	0	0	0	5.60945	0	0	0	14.4274	0	0	0.48792	0	0	0	0	0	0	0	8.01269	0	0	0	0	0	0.714643	0	0	0.512556	0	0.494775	0	0.390081	6.2328	0	0	0	58.801	0	0	0	0	0	0	0	0	0	0.724471	0	0	0.95534	0	0	0	0	0	0	0	26.9439	0	1.07244	0	0.598164	0	0	0	10.0141	0	0	0	0.360609	0	0	0.930997	1.19591	0	0	0	0	0	0	0	0	2.82865	0	0.452113	0	1.02785	0	0	0	0	0	25.726	0	0	0	0	2.87946	0	0	0	0	2.40186	0	0	0	7.79487	0	11.9859	0.422326	0	0	0	0	0	0	722.4110731	0	0	0	0	0	7.63362	0	2.60243	0	0	0	0	0	0	0	0	0	0	0	0	3.84648	0	1.79542	1.47831	19.9631	0	0	0	4.57466	0	0	0.533857	0	0	75.3787	1.5201	0.347182	97.69055	0	63.973007	0.291093	0	0.627169	0	1.34151	0.424538	1.19134	0	36.4894	0.513773	0	9.60227	0	0	0	0	0	0	0	0	6.05256	0	0	0	0	0	0	0	0	0	0	0	65.3472	0	0.969165	0	4.94296	2.91209	0	0	1.48836	0	0.404773	0.207843	0	0	0.231394	0.437627	0	0	0	0	0.706275	0	0	0	0	0	0.244532	0	0	0	0	0	10.321	0	2.99586	0.242012	0.220073	0	0.289507	0	0.67527	0.69893	0	0
1700049E15Rik	0	0	0	0	0	0	0	0	0	0	0	0	0	0	0	0	0	0	0	0	0	0	0	0	0	0	0	0	0	0	0	0	0	0	0	0	0	0	0	0	0	0	0	0	0	0	0	0	0	0	0	0	0	0	0	0	0	0	0	0	0	0	0	0	0	0	0	0	0	0	0	0	0	0	0	0	0	0	0	0	0	0	0	0	0	0	0	0	0	0	0	0	0	0	0	0	0	0	0	0	0	0	0	0	0	0	0	0	0	0	0	0	0	0	0	0	0	0	0	0	0	0	0	0	0	0	0	0	0	0	0	0	0	0	0	0	0	0	0	0	0	0	0	0	0	0	0	0	0	0	0	0	0	0	0	0	0	0	0	0	0	0	0	0	0	0	0	0	0	0	0	0	0	0	0	0	0	0	0	0	0	0	0	0	0	0	0	0	0	0	0	0	0	0	0	0	0	0	0	0	0	0	0	0	0	0	0	0	0	0	0	0	0	0	0	0	0	0	0	0	0	0	0	0	0	0	0	0	0	0	0	0	0	0	0	0	0	0	0	0	0	0	0	0	0	0	0	0
1700049E22Rik	0	0	0	0	0	0	0	0	0	0	0	0	0	0	0	0	0	0	0	0	0	0	0	0	0	0	0	0	0	0	0	0	0	0	0	0	0	0	0	0	0	0	0	0	0	0	0	0	0	0	0	0	0	0	0	0	0	0	0	0	0	0	0	0	0	0	0	0	0	0	0	0	0	0	0	0	0	0	0	0	0	0	0	0	0	0	0	0	0	0	0	0	0	0	0	0	0	0	0	0	0	0	0	0	0	0	0	0	0	0	0	0	0	0	0	0	0	0	0	0	0	0	0	0	0	0	0	0	0	0	0	0	0	0	0	0	0	0	0	0	0	0	0	0	0	0	0	0	0	0	0	0	0	0	0	0	0	0	0	0	0	0	0	0	0	0	0	0	0	0	0	0	0	0	0	0	0	0	0	0	0	0	0	0	0	0	0	0	0	0	0	0	0	0	0	0	0	0	0	0	0	0	0	0	0	0	0	0	0	0	0	0	0	0	0	0	0	0	0	0	0	0	0	0	0	0	0	0	0	0	0	0	0	0	0	0	0	0	0	0	0	0	0	0	0	0	0	0
1700049G17Rik	0	0	3.07055	0	0	0	0	0	0.630158008	0	0	0	0	0	0.775015	0	51.2775	0	0	0	0	0	0	0	0	0	0.64661872	0	0	282.124	0	0	3.18984	0	0	0	0	0	0	0	0	0	1.31161	474.829743	0	28.1304	0	0	0	0	4.58153	2.78487	16.11258481	0	0	0	0	0	0	30.3795	0	0	0	0	0	0	0	0	0	0	0	0.190759042	0	0	0	1.28251	0	0	5.60096	0	0	0	0	0	9.73673	0	0	0	0	0	0	0	81.14810181	0	0	0	12.0174	1.90615	0	0	0	0	0	0	0	0	0	0	0	3.14206	0	0	0	0	0	0	0	0	0	0	0	0	0	0	0	0	0	0	0	0	0	0	0	0	0	0	0	15.4054	4.50427	1.91692	0	0	0	0	0	0	0	0	0	0	0	0	0	0	2.15351	0	0	0	0	0	0	0	0	2.58545	0	0	0	0	0	0	0	0	0	0	4.71616	1.39484	0	2.10558	0	0	0	0	0	0	0	0	0	0	0	0	78.1657	0	0	0	0	0	0	0	17.9125	0	0	0	0	0	13.3623	0	0	0	0	0	1.90919	0	0	0	1.00813	14.1566	1.55268	1.48789	2.88791	0	0	0	12.0403	0	0	0.539516	0	0	0	0	0.634327	0	0	0	0	0	0	0	0	0	0.559314	0.533265	0	0	0	0.869792	0.740077	0
1700049L16Rik	0	0	0	0	0	0	0	0	0	0	0	0	0	0	0	0	0	0	0	0	0	0	0	0	0	0	0	0	0	0	0	0	0	0	0	0	0	0	0	0	0	0	0	0	0	0	0	0	0	0	0	0	0	0	0	0	0	0	0	0	0	0	0	0	0	0	0	0	0	0	0	0	0	0	0	0	0	0	0	0	0	0	0	0	0	0	0	0	0	0	0	0	0	0	0	0	0	0	0	0	0	0	0	0	0	0	0	0	0	0	0	0	0	0	0	0	0	0	0	0	0	0	0	0	0	0	0	0	0	0	0	0	0	0	0	0	0	0	0	0	0	0	0	0	0	0	0	0	0	0	0	0	0	0	0	0	0	0	0	0	0	0	0	0	0	0	0	0	0	0	0	0	0	0	0	0	0	0	0	0	0	0	0	0	0	0	0	0	0	0	0	0	0	0	0	0	0	0	0	0	0	0	0	0	0	0	0	0	0	0	0	0	0	0	0	0	0	0	0	0	0	0	0	0	0	0	0	0	0	0	0	0	0	0	0	0	0	0	0	0	0	0	0	0	0	0	0	0
1700051A21Rik	0	0	5.24873	0	0.725603	0	0	0	0	0	0	0	0	0	0.43029	0	0	7.24462	0	0	0	0	0	0	0	0	0	0	0	0.00104594	0	0	0	41.2019	0	0	0	0	50.6146	0	0	0	0	0	0	0	4.74493	0	0	0	3.39932	0.758165	0	0	0	0	0	0	0	0	0	0	0	0	0	0	0	0	0	0	0	0	0.519468	1.28051	0	0	0.856111	0	1.30827	0	0	0.398276	0.737455	0	6.51E-08	0	0	0	0	0	0	0	0	0	0	0	0	0	0.609527	0	0	0	0	0	0	91.9809	0	0	0	0.898393	0	1.71945	0	0	32.2203	0	0	0	0	0	0	0	0	0.618775	2.38622	0	0.856034	0	0	0	0	0	0	0	0	0	29.8782	0	0	0	0	0	7.94788	0	0	0	0	0	0	0	0	0	1.13015	0	0	0	23.4179	0	0	0	3.82954	0	0	1.46042	0	0	0	0	1.21942	3.36003	0.689095	0	0	0	0	0	0	0	0	2.73715	0	0	0	0	0	0	1.00821	0	14.623	0	0	0	0	0	0	0	0	0	0	0	0	0	0	0	35.2298	0	0	0	0	20.4493	0	0.106465	0	0	0	0	0	41.1212	0	0	0	0	0	0	0	0	21.0681	0	0.411042	0.515543	0	0	8.0836	0	0	0	0	0	0	0	0	0	0	0.722876	0	6.99318	0	0
1700052I22Rik	0	0	0	0	0	0	0	0	0	0	0	0	0	0	0	0	0	0	0	0	0	0	0	0	0	0	0	0	0	0	0	0	0	0	0	0	0	0	0	0	0	0	0	0	0	0	0	0	0	0	0	0	0	0	0	0	0	0	0	0	0	0	0	0	0	0	0	0	0	0	0	0	0	0	0	0	0	0	0	0	0	0	0	0	0	0	0	0	0	0	0	0	0	0	0	0	0	0	0	0	0	0	0	0	0	0	0	0	0	0	0	0	0	0	0	0	0	0	0	0	0	0	0	0	0	0	0	0	0	0	0	0	0	0	0	0	0	0	0	0	0	0	0	0	0	0	0	0	0	0	0	0	0	0	0	0	0	0	0	0	0	0	0	0	0	0	0	0	0	0	0	0	0	0	0	0	0	0	0	0	0	0	0	0	0	0	0	0	0	0	0	0	0	0	0	0	0	0	0	0	0	0	0	0	0	0	0	0	0	0	0	0	0	0	0	0	0	0	0	0	0	0	0	0	0	0	0	0	0	0	0	0	0	0	0	0	0	0	0	0	0	0	0	0	0	0	0	0
1700052K11Rik	0	0	0	1.22886	4.61612	0	0	1.39226	0	0	0	1.12018	0.311975	0	0	0	0.530599	0	1.43823	0	0	0	0	0	0.983445	0	0	0	0	0	0	0	7.51945	0	0.832318	0	4.77874	0	0	0.537352	4.91838	5.69971	0.799361	0	0	0	0	0.426854	0	0	1.69952	0.401002	0	0	0	0	0	0	1.43022	0.457293	0	0	0	0.355275	0	0	0	0	0	0	0	0.90064	1.13654	0.506863	0	0.400803	0	217.952	0	0	0	0	0	0.497004	0	2.541	0	0.487826	1.16821	0	0	0.284698	0	0	0	0	0.532331	0	0	0	0	0.452467	0	0	0	0	0	0	0	0	0	0	0	0.310663	0.500337	0	0	1.20332	0	0	0.387742	0	1.904	0	0.410579	3.02733	0	0	0	0	0	1.39352	0	0	0	0	0	0	1.37432	0	0	0	3.93226	0	0	0	0	0	0	0	0	0.786452	0.632158	0	4.54856	0	0.676696	0	0.701356	0.479467	0	0	0	0	0	0	0.259651	0	0	0	6.29292	0	0	0	0	0	0.331669	0	0	0.901445	3.46622	0	0	0	0	2.31497	0	0	0.427892	0	3.93023	0	0.551824	0.818556	0	0	0	0	0	0	0.362721	0	0	0	42.0953	0	0	0	0	0.610659	0.800945	0	0	0	0	0.475429	0	0	0.533966	0	755.287	0	0	0.445133	0.574871	0.167325	0.299444	4.02478	0	0	0.754771	0	0.23274	107.418	0	0	4.66666	0	7.21693	0	0	0	0	0.396175	0	0	0	0.190852
1700052N19Rik	0.591994	26.042	17.282324	1.16466	0.34599	0	0.489079	0.338268	3.5602	4.63769	2.75046	0	0.700845	1.41648	0	51.19759	0.519505	2.41118	0	5.51723	839.427	0	1.51783	0	6.12031	6.62256	0.900779	0	0.120915	3.59247	102.73	34.4884	0.956288	0.254462	0.736431	398.5601	0.556858	2.23403	8.846039	1.77517	1.05021	3970.86962	0.197654	1.40482	47.4214	198.4026	2.57451	1.11178	0	37.34682	0.703464	0.803728	0.695114	0	11.0706	0.218821	0.831607	0	2.47799	48.111311	0	0.18299	1.32092	5.48386	11.979	10.392	0.13013	5.402109	0.166185	0	0.329002	4.1282	4.73017	17.0327	0.656011	0.545964	0.552809	0.247765	0.966158	3.761962	0	47.465236	2.03001	0.59672	5.86463	0.648505	1.37487	27.065174	0	1.621715	13.8019	0.628689	0.554094	0	0	0.373672	0.276877	2.034066	222.322	3.42023	0.930447	1.12207	0.235985	4.204975	33.7311	1.820937	0	3.92806	0.251054	1.42355	0	0.86036	0	0.732502	0.362728	1.68124	16.115	7.64142	48.9776	0	0.256888	0	7.00253	0.81676	13.53715	1.56733	0.426158	0	0.485835	0	2.44438	8.927941	0	0	0	0.370387	4.7568	3.9985	1.30554	0	0	47.987	0.602713	26.7796	1.13534	0.223392	3.71002	0	0.571603	0.320048	0	20.207647	3.49712	41.51045	2.04763	0.662977	1.64742	0	3.04989	0	0.871434	24.73448	153.308299	11.1325	0.281501	0	97.935213	0.585307	0	6.79623	0.204882	0	0.113388	0	4.45701	0	7.39955	8.36365	0.208106	0.228404	0.314529	0	0	0.929818	1.01589	0.610571	0.770562	0	326.404408	0.296305	0	1.65668	0.887563	2.75479	8.968634	0	27.48677	0.978652	0	0.223848	21.75692	17.375457	0.158688	0.181765	14.7913	29.3006	7.00733	0	4.26008	5.53666	26.99062	80.96701	0.209214	7.14574	0.271362	0.626434	0.719468	0.109119	0.179514	0.38623	23.96494	2.75179	0	11.29112	0.335834	0.942818	2.99328	3.19828	0.984091	1.320978	0	5.65705	0.299725	42.517	0.143403	0.588679	0.11926	0.250546	4.722516	134.758613	29.54877	0.31419	0.957296	0.230332	1.98829	4.93194	10.313089	0
1700054A03Rik	0	0	0	0	0	0	0	0	0	0	0	0	0	0	0	0	0	0	0	0	0	0	0	0	0	0	0	0	0	0	0	0	0	0	0	0	0	0	0	0	0	0	0	0	0	0	0	0	0	0	0	0	0	0	0	0	0	0	0	0	0	0	0	0	0	0	0	0	0	0	0	0	0	0	0	0	0	0	0	0	0	0	0	0	0	0	0	0	0	0	0	0	0	0	0	0	0	0	0	0	0	0	0	0	0	0	0	0	0	0	0	0	0	0	0	0	0	0	0	0	0	0	0	0	0	0	0	0	0	0	0	0	0	0	0	0	0	0	0	0	0	0	0	0	0	0	0	0	0	0	0	0	0	0	0	0	0	0	0	0	0	0	0	0	0	0	0	0	0	0	0	0	0	0	0	0	0	0	0	0	0	0	0	0	0	0	0	0	0	0	0	0	0	0	0	0	0	0	0	0	0	0	0	0	0	0	0	0	0	0	0	0	0	0	0	0	0	0	0	0	0	0	0	0	0	0	0	0	0	0	0	0	0	0	0	0	0	0	0	0	0	0	0	0	0	0	0	0
1700054K19Rik	0	0	0	0	0	0	0	0	0	0	0	0	0	0	0	0	0	0	0	0	0	0	0	0	0	0	0	0	0	0	0	0	0	0	0	0	0	0	0	0	0	0	0	0	0	0	0	0	0	0	0	0	0	0	0	0	0	0	0	0	0	0	0	0	0	0	0	0	0	0	0	0	0	0	0	0	0	0	0	0	0	0	0	0	0	0	0	0	0	0	0	0	0	0	0	0	0	0	0	0	0	0	0	0	0	0	0	0	0	0	0	0	0	0	0	0	0	0	0	0	0	0	0	0	0	0	0	0	0	0	0	0	0	0	0	0	0	0	0	0	0	0	0	0	0	0	0	0	0	0	0	0	0	0	0	0	0	0	0	0	0	0	0	0	0	0	0	0	0	0	0	0	0	0	0	0	0	0	0	0	0	0	0	0	0	0	0	0	0	0	0	0	0	0	0	0	0	0	0	0	0	0	0	0	0	0	0	0	0	0	0	0	0	0	0	0	0	0	0	0	0	0	0	0	0	0	0	0	0	0	0	0	0	0	0	0	0	0	0	0	0	0	0	0	0	0	0	0
1700054M17Rik	0	0	0	0	0	0	0	0	0	0	0	0	0	0	0	0	0	0	0	0	0	0	0	0	0	133.815	0	0	0	0	0	0	0	0	0	0	0	0	0	0	0	0	0	0	0	0	0	0	0	0	0	0	0	0	0	0	0	0	0	0	0	0	0	0	0	0	0	0	0	0	0	0	0	0	0	0	0	0	0	0	0	0	0	0	0	0	0	0	0	0	0	0	0	0	0	0	0	0	0	3.31255	0	0	0	0	0	0	0	0	0	0	0	0	0	0	0	408.448	0	0	0	0	0	0	0	0	0	0	0	0	0	0	0	0	0	0	0	0	0	0	0	0	0	0	0	0	0	0	0	0	0	0	0	0	0	0	0	0	0	0	0	0	0	0	0	0	0	0	0	0	0	0	0	0	0	0	0	0	0	0	0	0	0	0	0	0	0	0	0	0	0	0	0	0	0	0	0	0	0	0	0	0	0	0	0	0	0	0	0	0	0	0	0	0	0	0	0	0	0	0	0	0	0	0	0	0	0	0	0	0	0	0	0	0	0	0	0	0	0	0	0	0	0	0	0	0	0	0	0	0
1700054O13Rik	0	0	0	0	0	0	0	0	0	0	0	0	0	0	0	0	0	0	0	0	0	0	0	0	0	0	0	0	0	0	0	0	0	0	0	0	0	0	0	0	0	0	0	0	0	0	0	0	0	0	0	0	0	0	0	0	0	0	0	0	0	0	0	0	0	0	0	0	0	0	0	0	0	0	0	0	0	0	0	0	0	0	0	0	0	0	0	0	0	0	0	0	0	0	0	0	0	0	0	0	0	0	0	0	0	0	0	0	0	0	0	0	0	0	0	0	0	0	0	0	0	0	0	0	0	0	0	0	0	0	0	0	0	0	0	0	0	0	0	0	0	0	0	0	0	0	0	0	0	0	0	0	0	0	0	0	0	0	0	0	0	0	0	0	0	0	0	0	0	0	0	0	0	0	0	0	0	0	0	0	0	0	0	0	0	0	0	0	0	0	0	0	0	0	0	0	0	0	0	0	0	0	0	0	0	0	0	0	0	0	0	0	0	0	0	0	0	0	0	0	0	0	0	0	0	0	0	0	0	0	0	0	0	0	0	0	0	0	0	0	0	0	0	0	0	0	0	0
1700055C04Rik	0	0	0	0	0	0	0	0	0	0	0	0	0	0	0	0	0	0	0	0	0	0	0	0	0	0	0	0	0	0	0	0	0	0	0	0	0	0	0	0	0	0	0	0	0	0	0	0	0	0	0	0	0	0	0	0	0	0	0	0	0	0	0	0	0	0	0	0	0	0	0	0	0	0	0	0	0	0	0	0	0	0	0	0	0	0	0	0	0	0	0	0	0	0	0	0	0	0	0	0	0	0	0	0	0	0	0	0	0	0	0	0	0	0	0	0	0	0	0	0	0	0	0	0	0	0	0	0	0	0	0	0	0	0	0	0	0	0	0	0	0	0	0	0	0	0	0	0	0	0	0	0	0	0	0	0	0	0	0	0	0	0	0	0	0	0	0	0	0	0	0	0	0	0	0	0	0	0	0	0	0	0	0	0	0	0	0	0	0	0	0	0	0	0	0	0	0	0	0	0	0	0	0	0	0	0	0	0	0	0	0	0	0	0	0	0	0	0	0	0	0	0	0	0	0	0	0	0	0	0	0	0	0	0	0	0	0	0	0	0	0	0	0	0	0	0	0	0
1700055N04Rik	0	0	0	0	0	0	0	0	0	0	0	0	0	0	0	0	0	0	0	0	0	0	0	0	0	0	0	0	0	0	0	0	0	0	0	0	0	0	0	0	0	0	0	0	0	0	0	0	0	0	0	0	0	0	0	0	0	0	0	0	0	0	0	0	0	0	0	0	0	0	0	0	0	0	0	0	0	0	0	0	0	0	0	0	0	0	0	0	0	0	0	0	0	0	0	0	0	0	0	0	0	0	0	0	0	0	0	0	0	0	0	0	0	0	0	0	0	0	0	0	0	0	0	0	0	0	0	0	0	0	0	0	0	0	0	0	0	0	0	0	0	0	0	0	0	0	0	0	0	0	0	0	0	0	0	0	0	0	0	0	0	0	0	0	0	0	0	0	0	0	0	0	0	0	0	0	0	0	0	0	0	0	0	0	0	0	0	0	0	0	0	0	0	0	0	0	0	0	0	0	0	0	0	0	0	0	0	0	0	0	0	0	0	0	0	0	0	0	0	0	0	0	0	0	0	0	0	0	0	0	0	0	0	0	0	0	0	0	0	0	0	0	0	0	0	0	0	0
1700056E22Rik	0	0	0	0	0	0	0	0	0	0	0	130.25	0	0	0	0	0	0	0	0	0	0	0	0	0	0	0	0	0	0	0	0	0	0	0	0	0	0	0	0	0	0	0	0	0	0	0	0	0	0	0	0	0	0	0	0	0	0	0	0	0	0	0	0	0	0	0	0	0	0	0	0	0	0	0	0	0	0	0	0	0	0	0	0	0	0	0	18.2926	0	0	0	0	0	0	0	0	0	0	0	0	0	0	0	0	0	0	27.8439	0	0	0	0	0	0	0	0	0	0	0	0	0	0	0	0	0	0	0	0	0	0	0	0	0	0	0	0	0	0	0	0	0	0	0	0	0	0	0	0	0	0	0	0	0	0	0	0	0	0	0	0	0	157.234	0	0	0	0	0	0	0	0	0	0	0	0	0	0	0	0	0	0	0	0	0	0	0	0	0	0	0	0	0	0	0	0	0	0	0	0	0	0	0	0	0	0	0	445.636	0	0	0	0	0	0	0	0	0	0	0	0	0	0	0	0	0	0	0	0	0	0	0	0	0	0	0	0	0	0	0	0	0	0	0	0	0	0	0	0	0	0	0
1700057G04Rik	0	0	0	0	0	0	0	0	0	0	0	0	0	0	0	0	0	0	0	0	0	0	0	0	0	0	0	0	0	0	0	0	0	0	580.972	0	0	499.755	0	0	0	0	0	0	0	0	0	0	0	0	308.12	0	0	0	0	0	0	0	0	0	0	0	0	0	0	0	0	0	0	0	0	0	0	0	0	10.3188	0	0	0	0	0	12.4969	0	0	0	0	0	0	0	0	0	0	0	0	0	0	0	0	0	0	0	0	130.354	0	0	22.4014	0	0	0	0	0	2.52287	0	0	0	0	0	0	0	0	0	0	0	0	0	0	0	0	0	0	0	0	0	0	0	0	0	0	0	0	0	0	0	0	0	0	0	0	0	0	0	0	0	3.80101	0	0	0	0	0	0	0	0	0	0	0	0	0	0	0	66.0409	0	0	0	0	0	0	0	0	0	49.7755	0	0	0	0	0	0	0	0	0	0	0	0	0	0	0	0	0	0	0	0	0	0	0	0	338.543	0	0	0	0	0	0	0	0	0	0	1.43271	0	0	0	0	0	0	0	0	11.8323	0	0	0	0	0	0	0	0	0	0	0	0	0	0	0	0	0	0	0	0	0	0	0
1700057H15Rik	0	0	0	0	0	0	0	0	0	0	0	0	0	0	0	0	0	0	0	0	0	0	0	0	0	0	0	0	0	0	0	0	0	0	0	0	0	0	0	0	0	0	0	0	0	0	0	0	0	0	0	0	0	0	0	0	0	0	0	0	0	0	0	0	0	0	0	0	0	0	0	0	0	0	0	0	0	0	0	0	0	0	0	0	0	0	0	0	0	0	0	0	0	0	0	0	0	0	0	0	0	0	0	0	0	0	0	0	0	0	0	0	1.03098	0	0	0	0	0	0	0	0	0	0	0	0	0	0	0	0	0	0	0	0	0	0	0	0	0	0	0	0	0	0	0	0	0	0	0	0	0	0	0	0	0	0	0	0	0	0	0	0	0	0	0	0	0	0	1.61361	0	0	0	0	0	0	0	0	0	0	0	0	0	0	0	0	0	0	0	0	0	0	0	0	0	0	0	0	0	0	0	0	0	0	0	0	0	0	0	0	0	0	0	0	0	0	0	0	0	0	0	0	0	0	0	0	0	0	0	0	0	0	0	0	0	0	0	0	0	0	0	0	0	0	0	0	0	0	0	0
1700060C16Rik	0	0	0	0	0	0	0	0	0	0	0	0	0	0	0	0	0	0	0	0	0	0	0	0	0	0	0	0	0	0	0	0	0	0	0	0	0	0	0	0	0	0	0	0	0	0	0	0	0	0	0	0	0	0	0	0	0	0	0	0	0	0	0	0	0	0	0	0	0	0	0	0	0	0	0	0	0	0	0	0	0	0	0	0	0	0	0	0	0	0	0	0	0	0	0	0	0	0	0	0	0	0	0	0	0	0	0	0	0	0	0	0	0	0	0	0	0	0	0	0	0	0	0	0	0	0	0	0	0	0	0	0	0	0	0	0	0	0	0	0	0	0	0	0	0	0	0	0	0	0	0	0	0	0	0	0	0	0	0	0	0	0	0	0	0	0	0	0	0	0	0	0	0	0	0	0	0	0	0	0	0	0	0	0	0	0	0	0	0	0	0	0	0	0	0	0	0	0	0	0	0	0	0	0	0	0	0	0	0	0	0	0	0	0	0	0	0	0	0	0	0	0	0	0	0	0	0	0	0	0	0	0	0	0	0	0	0	0	0	0	0	0	0	0	0	0	0	0
1700060C20Rik	0	0	0	0	0	0	0	0	0	0	0	0	0	0	0	0	0	0	0	0	0	0	0	0	0	0	0	0	0	0	0	0	0	0	0	0	0	0	0	0	0	0	0	0	0	0	0	0	0	0	0	0	0	0	0	0	0	0	0	0	0	0	0	0	0	0	0	0	0	0	0	0	0	0	0	0	0	0	0	0	0	0	0	0	0	0	0	0	0	0	0	0	0	0	0	0	0	0	0	0	0	0	0	0	0	0	0	0	0	0	0	0	0	0	0	0	0	0	0	0	0	0	0	0	0	0	0	0	0	0	0	0	0	0	0	0	0	0	0	0	0	0	0	0	0	0	0	0	0	0	0	0	0	0	0	0	0	0	0	0	0	0	0	0	0	0	0	0	0	0	0	0	0	0	0	0	0	0	0	0	0	0	0	0	0	0	0	0	0	0	0	0	0	0	0	0	0	0	0	0	0	0	0	0	0	0	0	0	0	0	0	0	0	0	0	0	0	0	0	0	0	0	0	0	0	0	0	0	0	0	0	0	0	0	0	0	0	0	0	0	0	0	0	0	0	0	0	0
1700061F12Rik	0	0	0	0	0	0	0	0	0	0	0	0	0	0	0	0	0	0	0	0	0	0	0	0	0	0	0	0	0	0	0	0	0	0	0	0	0	0	0	0	0	0	0	0	0	0	0	0	0	0	0	0	0	0	0	0	0	0	0	0	0	0	0	0	0	0	0	0	0	0	0	0	0	0	0	0	0	0	0	0	0	0	0	0	0	0	0	0	0	0	0	0	0	0	0	0	0	0	0	0	0	0	0	0	0	0	0	0	0	0	0	0	0	0	0	0	0	0	0	0	0	0	0	0	0	0	0	0	0	0	0	0	0	0	0	0	0	0	0	0	0	0	0	0	0	0	0	0	0	0	0	0	0	0	0	0	0	0	0	0	0	0	0	0	0	0	0	0	0	0	0	0	0	0	0	0	0	0	0	0	0	0	0	0	0	0	0	0	0	0	0	0	0	0	0	0	0	0	0	0	0	0	0	0	0	0	0	2.4509	0	0	0	0	0	0	0	0	0	0	0	0	0	0	0	0	0	0	0	0	0	0	0	0	0	0	0	0	0	0	0	0	0	0	0	0	0	0	0	0
1700061G19Rik	0	0	0	0	0	0	0	0	0	0	0	0	0	0	0	0	0	0	0	0	0	0	0	0	0	0	0	0	0	0	0	0	0	0	0	0	0	0	0	0	0	0	0	0	0	0	0	0	0	0	0	0	0	0	0	0	0	0	0	0	0	0	0	0	0	0	0	0	0	0	0	0	0	0	0	0	0	0	0	0	0	0	0	0	0	0	0	0	0	0	0	0	0	0	0	0	0	0	0	0	0	0	0	0	0	0	0	0	0	0	0	0	0	0	0	0	0	0	0	0	0	0	0	0	0	0	0	0	0	0	0	0	0	0	0	0	0	0	0	0	0	0	0	0	0	0	0	0	0	0	0	0	0	0	0	0	0	0	0	0	0	0	0	0	0	0	0	0	0	0	0	0	0	0	0	0	0	0	0	0	0	0	0	0	0	0	0	0	0	0	0	0	0	0	0	0	0	0	0	0	0	0	0	0	0	0	0	0	0	0	0	0	0	0	0	0	0	0	0	0	0	0	0	0	0	0	0	0	0	0	0	0	0	0	0	0	0	0	0	0	0	0	0	0	0	0	0	0
1700061I17Rik	0	0	0	0	0	0	0	0	0	0	0	0	0	0	0	0	0	0	0	0	0	0	0	0	0	0	0	0	0	0	0	0	0	0	0	0	0	0	0	0	0	0	0	0	0	0	0	0	0	0	0	0	0	0	0	0	0	0	0	0	0	0	0	0	0	0	0	0	0	0	0	0	0	0	0	0	0	0	0	0	0	0	0	0	0	0	0	0	0	0	0	0	0	0	0	0	0	0	0	0	0	0	0	0	0	0	0	0	0	0	0	0	0	0	0	0	0	0	0	0	0	0	0	0	0	0	0	0	0	0	0	0	0	0	0	0	0	0	0	0	0	0	0	0	0	0	0	0	0	0	0	0	0	0	0	0	0	0	0	0	0	0	0	0	0	0	0	0	0	0	0	0	0	0	0	0	0	0	0	0	0	0	0	0	0	0	0	0	0	0	0	0	0	0	0	0	0	0	0	0	0	0	0	0	0	0	0	0	0	0	0	0	0	0	0	0	0	0	0	0	0	0	0	0	0	0	0	0	0	0	0	0	0	0	0	0	0	0	0	0	0	0	0	0	0	0	0	0
1700063A18Rik	0	0	0	0	0	0	0	0	0	0	0	0	0	0	0	0	0	0	0	0	0	0	0	0	0	0	0	0	0	0	0	0	0	0	0	0	0	0	0	0	0	0	0	0	0	0	0	0	0	0	0	0	0	0	0	0	0	0	0	0	0	0	0	0	0	0	0	0	0	0	0	0	0	0	0	0	0	0	0	0	0	0	0	0	0	0	0	0	0	0	0	0	0	0	0	0	0	0	0	0	0	0	0	0	0	0	0	0	0	0	0	0	0	0	0	0	0	0	0	0	0	0	0	0	0	0	0	0	0	0	0	0	0	0	0	0	0	0	0	0	0	0	0	0	0	0	0	0	0	0	0	0	0	0	0	0	0	0	0	0	0	0	0	0	0	0	0	0	0	0	0	0	0	0	0	0	0	0	0	0	0	0	0	0	0	0	0	0	0	0	0	0	0	0	0	0	0	0	0	0	0	0	0	0	0	0	0	0	0	0	0	0	0	0	0	0	0	0	0	0	0	0	0	0	0	0	0	0	0	0	0	0	0	0	0	0	0	0	0	0	0	0	0	0	0	0	0	0
1700063D05Rik	0	0	0	0	0	0	0	0	0	0	0	0	36.4074	0	0	0	0	0	0	0	0	0	0	0	0	0	59.9583	0	0	0	0	0	0	59.2894	0	0	0	0	0	0	18.5845	2.40708	0	0	0	0	0	1.69432	0	0	21.9696	105.171	0	0	0	0	0	0	0	0	0	19.2482	0	0	0	0	0	0	0	0	0	0	0	0	161.335	0	0	0	0	0	0	67.3457	1.7779	0	0	0	0	0	0	0	0	0	0	0	0	0	0	0	0	0	1.32958	0	0	0	0	0	347.049	0	0	2.18931	0	62.1169	0	0	0	0	0	0	251.857	0	89.6555	0	0	4.5686	0	0	0	0	45.3324	0	0	456.979	0	2.57563	20.9902	0	0	43.0847	0	26.593	0	0	0	0	23.3515	32.8822	6.83248	0	0	245.166	26.6145	0	0	11.7356	0	0	27.8531	0	0	0	12.0976	14.0415	0	0	0	0	11.1821	0	0	27.2292	0	14.7467	2.99069	1.22966	0	0	0	0	0	0	0	0	0	0	0	0	0	7.27413	0	0	0	0	1.23803	11.0586	0	0	0	0	1.47396	0	0	0	5.79805	11.0827	865.421	0	1.71212	40.6012	0	1.59717	0	0	0	8.39817	0	5.73842	0	0	19.1396	32.947	0	48.6573	0	0	4.68487	0	0	0	0	0	57.8801	0	0	0	0	6.30338	116.578	0	0	0	91.7728	0	0	0	0	0	0	0
1700063O14Rik	0	0	0	0	0	0	0	0	0	0	0	0	0	0	0	0	0	0	0	0	0	0	0	0	0	0	0	0	0	0	0	0	0	0	0	0	0	0	0	0	0	0	0	0	0	0	0	0	0	0	0	0	0	0	0	0	0	0	0	0	0	0	0	0	0	0	0	0	0	0	0	0	0	0	0	0	0	0	0	0	0	0	0	0	0	0	0	0	0	0	0	0	0	0	0	0	0	0	0	0	0	0	0	0	0	0	0	0	0	0	0	0	0	0	0	0	0	0	0	0	0	0	0	0	0	0	0	0	0	0	0	0	0	0	0	0	0	0	0	0	0	0	0	0	0	0	0	0	0	0	0	0	0	0	0	0	0	0	0	0	0	0	0	0	0	0	0	0	0	0	0	0	0	0	0	0	0	0	0	0	0	0	0	0	0	0	0	0	0	0	0	0	0	0	0	0	0	0	0	0	0	0	0	0	0	0	0	0	0	0	0	0	0	0	0	0	0	0	0	0	0	0	0	0	0	0	0	0	0	0	0	0	0	0	0	0	0	0	0	0	0	0	0	0	0	0	0	0
1700064J06Rik	0	0	0	0	0	0	0	0	0	0	0	0	0	0	0	0	0	0	0	0	0	0	0	0	0	0	0	0	0	0	0	0	0	0	0	0	0	0	0	0	0	0	0	0	0	0	0	0	0	0	0	0	0	0	0	0	0	0	0	0	0	0	0	0	0	0	0	0	0	0	0	0	0	0	0	0	0	0	0	0	0	0	0	0	0	0	0	0	0	0	0	0	0	0	0	0	0	0	0	0	0	0	0	0	0	0	0	0	0	0	0	0	0	0	0	0	0	0	0	0	0	0	0	0	0	0	0	0	0	0	0	0	0	0	0	0	0	0	0	0	0	0	0	0	0	0	0	0	0	0	0	0	0	0	0	0	0	0	0	0	0	0	0	0	0	0	0	0	0	0	0	0	0	0	0	0	0	0	0	0	0	0	0	0	0	0	0	0	0	0	0	0	0	0	0	0	0	0	0	0	0	0	0	0	0	0	0	0	0	0	0	0	0	0	0	0	0	0	0	0	0	0	0	0	0	0	0	0	0	0	0	0	0	0	0	0	0	0	0	0	0	0	0	0	0	0	0	0
1700064M15Rik	0	0	0	0	0	0	0	0	0	0	0	0	0	0	0	0	0	0	0	0	0	0	0	0	0	0	0	0	0	0	0	0	0	0	0	0	0	0	0	0	0	0	0	0	0	0	0	0	0	0	0	0	0	0	0	0	0	0	0	0	0	0	0	0	0	0	0	0	0	0	0	0	0	0	0	0	0	0	0	0	0	0	0	0	0	0	0	0	0	0	0	0	0	0	0	0	0	0	0	0	0	0	0	0	0	0	0	0	0	0	0	0	0	0	0	0	0	0	0	0	0	0	0	0	0	0	0	0	0	0	0	0	0	0	0	0	0	0	0	0	0	0	0	0	0	0	0	0	0	0	0	0	0	0	0	0	0	0	0	0	0	0	0	0	0	0	0	0	0	0	0	0	0	0	0	0	0	0	0	0	0	0	0	0	0	0	0	0	0	0	0	0	0	0	0	0	0	0	0	0	0	0	0	0	0	0	0	0	0	0	0	0	0	0	0	0	0	0	0	0	0	0	0	0	0	0	0	0	0	0	0	0	0	0	0	0	0	0	0	0	0	0	0	0	0	0	0	0
1700065D16Rik	0	0	0	0	0	0	0	0	0	0	0	0	0	0	0	0	0	0	0	0	0	0	0	0	0	0	0	0	0	0	0	0	0	0	0	0	0	0	0	0	0	0	0	0	0	0	0	0	0	0	0	0	0	0	0	0	0	0	0	0	0	0	0	0	0	0	0	0	0	0	0	0	0	0	0	0	0	0	0	0	0	0	0	0	0	0	0	0	0	0	0	0	0	0	0	0	0	0	0	0	0	0	0	0	0	0	0	0	0	0	0	0	0	0	0	0	0	0	0	0	0	0	0	0	0	0	0	0	0	0	0	0	0	0	0	0	0	0	0	0	0	0	0	0	0	0	0	0	0	0	0	0	0	0	0	0	0	0	0	0	0	0	0	0	0	0	0	0	0	0	0	0	0	0	0	0	0	0	0	0	0	0	0	0	0	0	0	3.59996	0	0	0	0	0	0	0	0	0	0	0	0	0	0	0	0	0	0	0	0	0	0	0	0	0	0	0	0	0	0	0	0	0	0	0	0	0	0	0	0	0	0	0	0	0	0	0	0	0	0	0	0	0	0	0	0	0	0	0	0
1700065I16Rik	0	0	0	0	0	0	0	0	0	0	0	0	0	0	0	0	0	0	0	0	0	0	0	0	0	0	0	0	0	0	0	0	0	0	0	0	0	0	0	0	0	0	0	0	0	0	0	0	0	0	0	0	0	0	0	0	0	0	0	0	0	0	0	0	0	0	0	0	0	0	0	0	0	0	0	0	0	0	0	0	0	0	0	0	0	0	0	0	0	0	0	0	0	0	0	0	0	0	0	0	0	0	0	0	0	0	0	0	0	0	0	0	0	0	0	0	0	0	0	0	0	0	0	0	0	0	0	0	0	0	0	0	0	0	0	0	0	0	0	0	0	0	0	0	0	0	0	0	0	0	0	0	0	0	0	0	0	0	0	0	0	0	0	0	0	0	0	0	0	0	0	0	0	0	0	0	0	0	0	0	0	0	0	0	0	0	0	0	0	0	0	0	0	0	0	0	0	0	0	0	0	0	0	0	0	0	0	0	0	0	0	0	0	0	0	0	0	0	0	0	0	0	0	0	0	0	0	0	0	0	0	0	0	0	0	0	0	0	0	0	0	0	0	0	0	0	0	0
1700065I17Rik	0	0	0	0	0	0	0	0	0	0	0	0	0	0	0	0	0	0	0	0	0	0	0	0	0	0	0	0	0	0	0	0	0	0	0	0	0	0	0	0	0	0	0	0	0	0	0	0	0	0	0	0	0	0	0	0	0	0	0	0	0	0	0	0	0	0	0	0	0	0	0	0	0	0	0	0	0	0	0	0	0	0	0	0	0	0	0	0	0	0	0	0	0	0	0	0	0	0	0	0	0	0	0	0	0	0	0	0	0	0	0	0	0	0	0	0	0	0	0	0	0	0	0	0	0	0	0	0	0	0	0	0	0	0	0	0	0	0	0	0	0	0	0	0	0	0	0	0	0	0	0	0	0	0	0	0	0	0	0	0	0	0	0	0	0	0	0	0	0	0	0	0	0	0	0	0	0	0	0	0	0	0	0	0	0	0	0	0	0	0	0	0	0	0	0	0	0	0	0	0	0	0	0	0	0	0	0	0	0	0	0	0	0	0	0	0	0	0	0	0	0	0	0	0	0	0	0	0	0	0	0	0	0	0	0	0	0	0	0	0	0	0	0	0	0	0	0	0
1700065J11Rik	0	0	0	0	0	0	0	0	0	0	0	0	0	0	0	0	0	0	0	0	0	0	0	0	0	0	0	0	0	0	0	0	0	0	0	0	0	0	0	0	0	0	0	0	0	0	0	0	0	0	0	0	0	0	0	0	0	0	0	0	0	0	0	0	0	0	0	0	0	0	0	0	0	0	0	0	0	0	0	0	0	0	0	0	0	0	0	0	0	0	0	0	0	0	0	0	0	0	0	0	0	0	0	0	0	0	0	0	0	0	0	0	0	0	0	0	0	0	0	0	0	0	0	0	0	0	0	0	0	0	0	0	0	0	0	0	0	0	0	0	0	0	0	0	0	0	0	0	0	0	0	0	0	0	0	0	0	0	0	0	0	0	0	0	0	0	0	0	0	0	0	0	0	0	0	0	0	0	0	0	0	0	0	0	0	0	0	0	0	0	0	0	0	0	0	0	0	0	0	0	0	0	0	0	0	0	0	0	0	0	0	0	0	0	0	0	0	0	0	0	0	0	0	0	0	0	0	0	0	0	0	0	0	0	0	0	0	0	0	0	0	0	0	0	0	0	0	0
1700065J18Rik	0	0	0	0	0	0	0	0	0	0	0	0	0	0	0	0	0	0	0	0	0	0	0	0	0	0	0	0	0	0	0	0	0	0	0	0	0	0	0	0	0	0	0	0	0	0	0	0	0	0	0	0	0	0	0	0	0	0	0	0	0	0	0	0	0	0	0	0	0	0	0	0	0	0	0	0	0	0	0	0	0	0	0	0	0	0	0	0	0	0	0	0	0	0	0	0	0	0	0	0	0	0	0	0	0	0	0	0	0	0	0	0	0	0	0	0	0	0	0	0	0	0	0	0	0	0	0	0	0	0	0	0	0	0	0	0	0	0	0	0	0	0	0	0	0	0	0	0	0	0	0	0	0	0	0	0	0	0	0	0	0	0	0	0	0	0	0	0	0	0	0	0	0	0	0	0	0	0	0	0	0	0	0	0	0	0	0	0	0	0	0	0	0	0	0	0	0	0	0	0	0	0	0	0	0	0	0	0	0	0	0	0	0	0	0	0	0	0	0	0	0	0	0	0	0	0	0	0	0	0	0	0	0	0	0	0	0	0	0	0	0	0	0	0	0	0	0	0
1700065L07Rik	0	0	0	0	0	0	0	0	0	0	0	0	0	0	0	0	0	0	0	0	0	0	0	0	0	0	0	0	0	0	0	0	0	0	0	0	0	0	0	0	0	0	0	0	0	0	0	0	0	0	0	0	0	0	0	0	0	0	0	0	0	0	0	0	0	0	0	0	0	0	0	0	0	0	0	0	0	0	0	0	0	0	0	0	0	0	0	0	0	0	0	0	0	0	0	0	0	0	0	0	0	0	0	0	0	0	0	0	0	0	0	0	0	0	0	0	0	0	0	0	0	0	0	0	0	0	0	0	0	0	0	0	0	0	0	0	0	0	0	0	0	0	0	0	0	0	0	0	0	0	0	0	0	0	0	0	0	0	0	0	0	0	0	0	0	0	0	0	0	0	0	0	0	0	0	0	0	0	0	0	0	0	0	0	0	0	0	0	0	0	0	0	0	0	0	0	0	0	0	0	0	0	0	0	0	0	0	0	0	0	0	0	0	0	0	0	0	0	0	0	0	0	0	0	0	0	0	0	0	0	0	0	0	0	0	0	0	0	0	0	0	0	0	0	0	0	0	0
1700065O20Rik	0	0	0	0	0	0	0	0	0	0	0	0	0	0	0	0	0	0	0	0	0	0	0	0	0	0	0	0	0	0	0	0	0	0	0	0	0	0	0	0	0	0	0	0	0	0	0	0	0	0	0	0	0	0	0	0	0	0	0	0	0	0	0	0	0	0	0	0	0	0	0	0	0	0	0	0	0	0	0	0	0	0	0	0	0	0	0	0	0	0	0	0	0	0	0	0	0	0	0	0	0	228.833	0	0	0	0	0	0	0	0	0	0	0	0	0	0	0	0	0	0	0	0	0	0	0	0	0	0	0	0	0	0	0	0	0	0	0	0	0	0	0	0	0	0	0	0	0	0	0	0	0	0	0	0	0	0	0	0	0	0	0	0	0	0	0	0	0	0	0	0	0	0	0	0	0	0	0	0	0	0	0	0	0	0	0	0	0	0	0	0	0	0	0	0	0	0	0	0	0	0	0	0	0	0	0	0	0	0	0	0	0	0	0	0	0	0	0	0	0	0	0	0	0	0	0	0	0	0	0	0	0	0	0	0	0	0	0	0	0	0	0	0	0	0	0	0	0	0
1700066B17Rik	0	0	0	0	0	0	0	0	0	0	0	0	0	0	0	0	0	0	0	0	0	0	0	0	0	0	0	0	0	0	0	0	0	0	0	0	0	0	0	0	0	0	0	0	0	0	0	0	0	0	0	0	0	0	0	0	0	0	0	0	0	0	0	0	0	0	0	0	0	0	0	0	0	0	0	0	0	0	0	0	0	0	0	0	0	0	0	0	0	0	0	0	0	0	0	0	0	0	0	0	0	0	0	0	0	0	0	0	0	0	0	0	0	0	0	0	0	0	0	0	0	0	0	0	0	0	0	0	0	0	0	0	0	0	0	0	0	0	0	0	0	0	0	0	0	0	0	0	0	0	0	0	0	0	0	0	0	0	0	0	0	0	0	0	0	0	0	203.818	0	0	0	0	0	0	0	0	0	0	0	0	0	0	0	0	0	0	0	0	0	0	0	0	0	0	0	0	0	0	0	0	0	0	0	0	0	0	0	0	0	0	0	0	0	0	0	0	0	0	0	0	0	0	0	0	0	0	0	0	0	0	0	0	0	0	0	0	0	0	0	0	0	0	0	0	0	0	0	0
1700066B19Rik	0	0	0	0	0	0	0	0	0	0	0	0	0	0	0	0	0	0	0	0	0	0	0	0	0	0	0	0	0	0	0	0	0	0	0	0	0	0	0	0	0	0	0	0	0	0	0	0	0	0	0	0	0	0	0	0	0	0	0	0	0	0	0	0	0	0	0	0	0	0	0	0	0	0	0	0	0	0	0	0	0	0	0.358763	0	0	0	0	0	0	0	0	0	0	0	0	0	25.1517	0	0	0	0	0	0	0	0	0	0	0	0	0	0	0	0	0	0	0	24.5773	0	0	0	0	0	0	0	0	0	0	0	9.34538	0	0	0	0	0	0	0	0	2.61365	0	0	0	0	0	0	0	0	0	0	0	0	0	0	0	0	0	0	0	0	0.559616	0	0	90.9549	0.4937	0	0	0	0	0	0	0	0	0	0	0	0	0	0	0	0	0	0	0	0	41.9954	0	0	0	0	0	0	0.297565	0	0	0	0	0	0	0	0	0	0	0	0	0	9.60757	0	37.4566	0	5.98336	0	0	0	0	0	0	0	0	0	8.7472	0	0	0	0	0	0	0	0	0	0	0	0	0	0	0	0	0	0	0	0	0	0	0	0	0	0	0	0	0
1700066M21Rik	0	0	0	0	0	0	0	0	0	0	0	0	0	0	0	0	0	0	0	0	0	0	0	0	0	0	0	0	0	0	0	0	0	0	0	0	0	0	0	0	0	0	0	0	0	0	0	0	0	0	0	0	0	0	0	0	0	0	0	0	0	0	0	0	0	0	0	0	0	0	0	0	0	0	0	0	0	0	0	0	0	0	0	0	0	0	0	0	0	0	0	0	0	0	0	0	0	0	0	0	0	0	0	0	0	0	0	0	0	0	0	0	0	0	0	0	0	0	0	0	0	0	0	0	0	0	0	0	0	0	0	0	0	0	0	0	0	0	0	0	0	0	0	0	0	0	0	0	0	0	0	0	0	0	0	0	0	0	0	9.90199	0	0	0	0	0	0	3.39372	0	0	0	0	0	0	0	0	0	0	0	0	381.273	0	0	0	0	0	0	0	0	0	0	0	0	0	0	0	0	0	0	0	0	0	0	0	1.27085	6.53478	0	0	0	0	0	0	0	0	0	0	0	0	0	0	0	0	0	0	0	0	0	0	0	0	3.4262	0	0	0	0	0	0	0	0	0	0	0	0	0	0	0	0	0	0
1700066N21Rik	0	0	0	0	0	0	0	0	0	0	0	0	0	0	0	0	0	0	0	0	0	0	0	0	0	0	0	0	0	0	0	0	0	0	0	0	0	0	0	0	0	0	0	0	0	0	0	0	0	0	0	0	0	0	0	0	0	0	0	0	0	0	0	0	0	0	0	0	0	0	0	0	0	0	0	0	0	0	0	0	0	0	0	0	0	0	0	0	0	0	0	0	0	0	0	0	0	0	0	0	0	0	0	0	0	0	0	0	0	0	0	0	0	0	0	0	0	0	0	0	0	0	0	0	0	0	0	0	0	0	0	0	0	0	0	0	0	0	0	0	0	0	0	0	0	0	0	0	0	0	0	0	0	0	0	0	0	0	0	0	0	0	0	0	0	0	0	0	0	0	0	0	0	0	0	0	0	0	0	0	0	0	0	0	0	0	0	0	0	0	0	0	0	0	0	0	0	0	0	0	0	0	0	0	0	0	0	0	0	0	0	0	0	0	0	0	0	0	0	0	0	0	0	0	0	0	0	0	0	0	0	0	0	0	0	0	0	0	0	0	0	0	0	0	0	0	0	0
1700066O22Rik	0	0	0	0	0	0	0	0	0	0	0	0	0	0	0	0	0	0	0	0	0	0	0	0	0	0	0	0	0	0	0	0	0	0	0	0	0	0	0	0	0	0	0	0	0	0	0	0	0	0	0	0	0	0	0	0	0	0	0	0	0	0	0	0	0	0	0	0	0	0	0	0	0	0	0	0	0	0	0	0	0	0	0	0	0	0	0	0	0	0	0	0	0	0	0	0	0	0	0	0	0	0	0	0	0	0	0	0	0	0	0	0	0	0	0	0	0	0	0	0	0	0	0	0	0	0	0	0	0	0	0	0	0	0	0	0	0	0	0	0	0	0	0	0	0	0	0	0	0	0	0	0	0	0	0	0	0	0	0	0	0	0	0	0	0	0	0	0	0	0	0	0	0	0	0	0	0	0	0	0	0	0	0	0	0	0	0	0	0	0	0	0	0	0	0	0	0	0	0	0	0	0	0	0	0	0	0	0	0	0	0	0	0	0	0	0	0	0	0	0	0	0	0	0	0	0	0	0	0	0	0	0	0	0	0	0	0	0	0	0	0	0	0	0	0	0	0	0
1700067G17Rik	0	0	0	0	0	0	0	0	0	0	0	0	0	0	0	0	0	0	0	0	0	0	0	0	0	0	0	0	0	0	0	0	0	0	0	0	0	0	0	0	0	0	0	0	0	0	0	0	0	0	0	0	0	0	0	0	0	0	0	0	0	0	0	0	0	0	0	0	0	0	0	0	0	0	0	0	0	0	0	0	0	0	0	0	0	0	0	0	0	0	0	0	0	0	0	0	0	0	0	0	0	0	0	0	0	0	0	0	0	0	0	0	0	0	0	0	0	0	0	0	0	0	0	0	0	0	0	0	0	0	0	0	0	0	0	0	0	0	0	0	0	0	0	0	0	0	0	0	0	0	0	0	0	0	0	0	0	0	0	0	0	0	0	0	0	0	0	0	0	0	0	0	0	0	0	0	0	0	0	0	0	0	0	0	0	0	0	0	0	0	0	0	0	0	0	0	0	0	0	0	0	0	0	0	0	0	0	0	0	0	0	0	0	0	0	0	0	0	0	0	0	0	0	0	0	0	0	0	0	0	0	0	0	0	0	0	0	0	0	0	0	0	0	0	0	0	0	0
1700067K01Rik	0	0	0	0	0	0	0	0	0	0	0	0	0	0	0	0	0	0	0	0	0	0	0	0	0	0	0	0	0	0	0	0	0	0	0	0	0	0	0	0	0	0	0	0	0	0	0	0	0	0	0	0	0	0	0	0	0	0	0	0	0	0	0	0	0	0	0	0	0	0	0	0	0	0	0	0	0	0	0	0	0	0	0	0	0	0	0	0	0	0	0	0	0	0	0	0	0	0	0	0	0	0	0	0	0	0	0	0	0	0	0	0	0	0	0	0	0	0	0	0	0	0	0	0	0	0	0	0	0	0	0	0	0	0	0	0	0	0	0	0	0	0	0	0	0	0	0	0	0	0	0	0	0	0	0	0	0	0	0	0	0	0	0	0	0	0	0	0	0	0	0	0	0	0	0	0	0	0	0	0	0	0	0	0	0	0	0	0	0	0	0	0	0	0	0	0	0	0	0	0	0	0	0	0	0	0	0	0	0	0	0	0	0	0	0	0	0	0	0	0	0	0	0	0	0	0	0	0	0	0	0	0	0	0	0	0	0	0	0	0	0	0	0	0	0	0	0	0
1700067P10Rik	0	0	0	0	0	0	0	0	0	0	0	0	0	0	0	0	0	0	0	0	0	0	0	0	0	0	0	0	0	0	0	0	0	0	0	0	0	0	0	0	0	0	0	0	0	0	0	0	0	0	0	0	0	0	0	0	0	0	0	0	0	0	0	0	0	0	0	0	0	0	0	0	0	0	0	0	0	0	0	0	0	0	0	0	0	0	0	0	0	0	0	0	0	0	0	0	0	0	0	0	0	0	0	0	0	0	0	0	0	0	0	0	0	0	0	0	0	0	0	0	0	0	0	0	0	0	0	0	0	0	0	0	0	0	0	0	0	0	0	0	0	0	0	0	0	0	0	0	0	0	0	0	0	0	0	0	0	0	0	0	0	0	0	0	0	0	0	0	0	0	0	0	0	0	0	0	0	0	0	0	0	0	0	0	0	0	0	0	0	0	0	0	0	0	0	0	0	0	0	0	0	0	0	0	0	0	0	0	0	0	0	0	0	0	0	0	0	0	0	0	0	0	0	0	0	0	0	0	0	0	0	0	0	0	0	0	0	0	0	0	0	0	0	0	0	0	0	0
1700069L16Rik	0	0	0	0	0	0	0	0	0	0	0	0	0	0	0	0	0	0	0	0	0	0	0	0	0	0	0	0	0	0	0	0	0	0	0	0	0	0	0	0	0	0	0	0	0	0	0	0	0	0	0	0	0	0	0	0	0	0	0	0	0	0	0	0	0	0	0	0	0	0	0	0	0	0	0	0	0	0	0	0	0	0	0	0	0	0	0	0	0	0	0	0	0	0	0	0	0	0	0	0	0	0	0	0	0	0	0	0	0	0	0	0	0	0	0	0	0	0	0	0	0	0	0	0	0	0	0	0	0	0	0	0	0	0	0	0	0	0	0	0	0	0	0	0	0	0	0	0	0	0	0	0	0	0	0	0	0	0	0	0	0	0	0	0	0	0	0	0	0	0	0	0	0	0	0	0	0	0	0	0	0	0	0	0	0	0	0	0	0	0	0	0	0	0	0	0	0	0	0	0	0	0	0	0	0	0	0	0	0	0	0	0	0	0	0	0	0	0	0	0	0	0	0	0	0	0	0	0	0	0	0	0	0	0	0	0	0	0	0	0	0	0	0	0	0	0	0	0
1700069P05Rik	0	0	0	0	0	0	0	0	0	0	0	0	0	0	0	0	0	0	0	0	0	0	0	0	0	0	0	0	0	0	0	0	0	0	0	0	0	0	0	0	0	0	0	0	0	0	0	0	0	0	0	0	0	0	0	0	0	0	0	0	0	0	0	0	0	0	0	0	0	0	0	0	0	0	0	0	0	0	0	0	0	0	0	0	0	0	0	0	0	0	0	0	0	0	0	0	0	0	0	0	0	0	0	0	0	0	0	0	0	0	0	0	0	0	0	0	0	0	0	0	0	0	0	0	0	0	0	0	0	0	0	0	0	0	0	0	0	0	0	0	0	0	0	0	0	0	0	0	0	0	0	0	0	0	0	0	0	0	0	0	0	0	0	0	0	0	0	0	0	0	0	0	0	0	0	0	0	0	0	0	0	0	0	0	0	0	0	0	0	0	0	0	0	0	0	0	0	0	0	0	0	0	0	0	0	0	0	0	0	0	0	0	0	0	0	0	0	0	0	0	0	0	0	0	0	0	0	0	0	0	0	0	0	0	0	0	0	0	0	0	0	0	0	0	0	0	0	0
1700071K01Rik	0	0	0	0	0	0	0	0	0	0	0	0	0	0	0	0	0	0	0	0	0	0	0	0	0	1.0148	0	0	0	0	0	0	0	0	0	0	0	0	0	0	0	0	0	0	0	0	0	0	0	0	0	0	0	0	0	0	0	0	0	0	0	0	0	0	0	0	0	0	0	0	0	0	0	0	0	0	0	0	0	0	0	0	0	0	0	0	0	0	0	0	0	0	0	0	0	0	0	0	0	0	0	0	0	0	0	0	0	0	0	0	0	0	0	0	0	0	0	0	0	0	0	0	0	0	0	0	0	0	0	0	0	0	0	0	0	0	0	0	0	0	0	0	0	0	0	0	0	0	0	0	0	0	0	0	0	0	0	0	0	0	0	0	0	0	0	0	0	0	0	0	0	0	0	0	0	0	0	0	0	0	0	0	0	0	0	0	0	0	0	0	0	0	0	0	0	0	0	0	0	0	0	0.708916	0	0	0	0	0.976732	0	0	0	0	0	0	0	0	0	0	0	0	0	0	0	0	0	0	0	0	0	0	0	0	0	0	0	0	0.530814	0	0	0	0	0	0	0	0	0	0	0	0
1700071M16Rik	0	0	0	0	0	0	0	0	0	0	0	0	0	0	0	0	0	0	0	0	0	0	0	0	0	0	0	0	0	0	0	0	0	0	0	0	0	0	0	0	0	0	0	0	0	0	0	0	0	0	0	0	0	0	0	0	0	0	0	0	0	0	0	0	0	0	0	0	0	0	0	0	0	0	0	0	0	0	0	0	0	0	0	0	0	0	0	0	0	0	0	0	0	0	0	0	0	0	0	0	0	0	0	0	0	0	0	0	0	0	0	0	0	0	0	0	0	0	0	0	0	0	0	0	0	0	0	0	0	0	0	0	0	0	0	0	0	0	0	0	0	0	0	0	0	0	0	0	0	0	0	0	0	0	0	0	0	0	0	0	0	0	0	0	0	0	0	0	0	0	0	0	0	0	0	0	0	0	0	0	0	0	0	0	0	0	0	0	0	0	0	0	0	0	0	0	0	0	0	0	0	0	0	0	0	0	0	0	0	0	0	0	0	0	0	0	0	0	0	0	0	0	0	0	0	0	0	0	0	0	0	0	0	0	0	0	0	0	0	0	0	0	0	0	0	0	0	0
1700072B07Rik	0	0	0	0	0	0	0	0	0	0	0	0	0	0	0	0	0	0	0	0	0	0	0	0	0	0	0	0	0	0	0	0	0	0	0	0	0	0	0	0	0	0	0	0	0	0	0	0	0	0	0	0	0	0	0	0	0	0	0	0	0	0	0	0	0	0	0	0	0	0	0	0	0	0	0	0	0	0	0	0	0	0	0	0	0	0	0	0	0	0	0	0	0	0	0	0	0	0	0	0	0	0	0	0	0	0	0	0	0	0	0	0	0	0	0	0	0	0	0	0	0	0	0	0	0	0	0	0	0	0	0	0	0	0	0	0	0	0	0	0	0	0	0	0	0	0	0	0	0	0	0	0	0	0	0	0	0	0	0	0	0	0	0	0	0	0	0	0	0	0	0	0	0	0	0	0	0	0	0	0	0	0	0	0	0	0	0	0	0	0	0	0	0	0	0	0	0	0	0	0	0	0	0	0	0	0	0	0	0	0	0	0	0	0	0	0	0	0	0	0	0	0	0	0	0	0	0	0	0	0	0	0	0	0	0	0	0	0	0	0	0	0	0	0	0	0	0	0
1700072O05Rik	0	0	0	0	0	0	0	0	0	0	0	0	0	0	0	0	0	0	0	0	0	0	0	0	0	0	0	0	0	0	0	0	0	0	0	0	0	0	0	0	0	0	0	0	0	0	0	0	0	0	0	0	0	0	0	0	0	0	0	0	0	0	0	0	0	0	0	0	0	0	0	0	0	0	0	0	0	0	0	0	0	0	0	0	0	0	0	0	0	0	0	0	0	0	0	0	0	0	0	0	0	0	0	0	0	0	0	0	0	0	0	0	0	0	0	0	0	0	0	0	0	0	0	0	0	0	0	0	0	0	0	0	0	0	0	0	0	0	0	0	0	0	0	0	0	0	0	0	0	0	0	0	0	0	0	0	0	0	0	0	0	0	0	0	0	0	0	0	0	0	0	0	0	0	0	0	0	0	0	0	0	0	0	0	0	0	0	0	0	0	0	0	0	0	0	0	0	0	0	0	0	0	0	0	0	0	0	0	0	0	0	0	0	0	0	0	0	0	0	0	0	0	0	0	0	0	0	0	0	0	0	0	0	0	0	0	0	0	0	0	0	0	0	0	0	0	0	0
1700073E17Rik	0	0	0	0	0	0	0	0	0	0	0	0	0	0	0	0	0	0	0	0	0	0	0	0	0	0	0	0	0	0	0	0	0	0	0	0	0	0	0	0	0	0	0	0	0	0	0	0	0	0	0	0	0	0	0.222926	0	0	0	0	0	0	0	0	0	0	0	0	0	0	0	0	0	0	0	0	3.85322	0	0	0	0	0	0	0	0	0	0	4.84477	0	0	0	0	0	0	0	0	0	0	0	0	0	0	0	0	0	0	0	0	0	0	0	0	0	0	0	0	0	0	0	0	0	0	0	0	0	0	0	0	0	0	0	0	0	0	0	0	0	0	0	0	0	0	0	0	0	0	0	0	0	0	0	0	0	0	0	0	0	0	0	0	0	0	0	0	0	0	0	0	0	0	0	0	0	0	0	0	0	0	0	0	0	0	0	0	0	0	0	0	0	0	0	0	0	0	0	0	0	0	0	0	0	0	0	0	0	0	0	0	0	0	0	0	0	0	0	0	0	0	0	0	0	0	0	0	0	0	0	0	0	0	0	0	0	0	0	0	0	0	0	0	0	0	0	0	0	0	0	0	0
1700074H08Rik	0	0	0	0	0	0	0	0	0	0	0	0	0	0	0	0	0	0	0	0	0	0	0	0	0	0	0	0	0	0	0	0	0	0	0	0	0	0	0	0	0	0	0	0	0	0	0	0	0	0	0	0	0	0	0	0	0	0	0	0	0	0	0	0	0	0	0	0	0	0	0	0	0	0	0	0	0	0	0	0	0	0	0	0	0	0	0	0	0	0	0	0	0	0	0	0	0	0	0	0	0	0	0	0	0	0	0	0	0	0	0	0	0	0	0	0	0	0	0	0	0	0	0	0	0	0	0	0	0	0	0	0	0	0	0	0	0	0	0	0	0	0	0	0	0	0	0	0	0	0	0	0	0	0	0	0	0	0	0	0	0	0	0	0	0	0	0	0	0	0	0	0	0	0	0	0	0	0	0	0	0	0	0	0	0	0	0	0	0	0	0	0	0	0	0	0	0	0	0	0	0	0	0	0	0	0	0	0	0	0	0	0	0	0	0	0	0	0	0	0	0	0	0	0	0	0	0	0	0	0	0	0	0	0	0	0	0	0	0	0	0	0	0	0	0	0	0	0
1700074P13Rik	0	0	0	0	0	0	0	0	0	0	0	0	0	0	0	0	0	0	0	0	0	0	0	0	0	0	0	0	0	0	0	0	0	0	0	0	0	0	0	0	0	0	0	0	0	0	0	0	0	0	0	0	0	0	0	0	0	0	0	0	0	0	0	0	0	0	0	0	0	0	0	0	0	0	0	0	0	0	0	0	0	0	0	0	0	0	0	0	0	0	0	0	0	0	0	0	0	0	0	0	0	0	0	0	0	0	0	0	0	0	0	0	0	0	0	0	0	0	0	0	0	0	0	0	0	0	0	0	0	0	0	0	0	0	0	0	0	0	0	0	0	0	0	0	0	0	0	0	0	0	0	0	0	0	0	0	0	0	0	0	0	0	0	0	0	0	0	0	0	0	0	0	0	0	0	0	0	0	0	0	0	0	0	0	0	0	0	0	0	0	0	0	0	0	0	0	0	0	0	0	0	0	0	0	0	0	0	0	0	0	0	0	0	0	0	0	0	0	0	0	0	0	0	0	0	0	0	0	0	0	0	0	0	0	0	0	0	0	0	0	0	0	0	0	0	0	0	0
1700080E11Rik	0	0	0	0	0	0	0	0	0	0	0	0	0	0	0	0	0	0	0	0	0	0	0	0	0	0	0	0	0	0	0	0	0	0	0	0	0	0	0	0	0	0	0	0	0	0	0	0	0	0	0	0	0	0	0	0	0	0	0	0	0	0	0	0	0	0	0	0	0	0	0	0	0	0	0	0	0	0	0	0	0	0	0	0	0	0	0	0	0	0	0	0	0	0	0	0	0	0	0	0	0	0	0	0	0	0	0	0	0	0	0	0	0	0	0	0	0	0	0	0	0	0	0	0	0	0	0	0	0	0	0	0	0	0	0	0	0	0	0	0	0	0	0	0	0	0	0	0	0	0	0	0	0	0	0	0	0	0	0	0	0	0	0	0	0	0	0	0	0	0	0	0	0	0	0	0	0	0	0	0	0	0	0	0	0	0	0	0	0	0	0	0	0	0	0	0	0	0	0	0	0	0	0	0	0	0	0	0	0	0	0	0	0	0	0	0	0	0	0	0	0	0	0	0	0	0	0	0	0	0	0	0	0	0	0	0	0	0	0	0	0	0	0	0	0	0	0	0
1700080N15Rik	0	0	0	0	0	0	0	0	0	0	0	0	0	0	0	0	0	0	0	0	0	0	0	0	0	0	0	0	0	0	0	0	0	0	0	0	0	0	0	0	0	0	0	0	0	0	0	0	0	0	0	0	0	0	0	0	0	0	0	0	0	0	0	0	0	0	0	0	0	0	0	0	0	0	0	0	0	0	0	0	0	0	0	0	0	0	0	0	0	0	0	0	0	0	0	0	0	0	0	0	0	0	0	0	0	0	0	0	0	0	0	0	0	0	0	0	0	0	0	0	0	0	0	0	0	0	0	0	0	0	0	0	0	0	0	0	0	0	0	0	0	0	0	0	0	0	0	0	0	0	0	0	0	0	0	0	0	0	0	0	0	0	0	0	0	0	0	0	0	0	0	0	0	0	0	0	0	0	0	0	0	0	0	0	0	0	0	0	0	0	0	0	0	0	0	0	0	0	0	0	0	0	0	0	0	0	0	0	0	0	0	0	0	0	0	0	0	0	0	0	0	0	0	0	0	0	0	0	0	0	0	0	0	0	0	0	0	0	0	0	0	0	0	0	0	0	0	0
1700080O16Rik	0	0	0	0	0	0	0	0	0	0	0	0	0	0	0	0	0	0	0	0	0	0	0	0	0	0	0	0	0	0	0	0	0	0	0	0	0	0	0	0	0	0	0	0	0	0	0	0	0	0	0	0	0	0	0	0	0	0	0	0	0	0	0	0	0	0	0	0	0	0	0	0	0	0	0	0	0	0	0	0	0	0	0	0	0	0	0	0	0	0	0	0	0	0	0	0	0	0	0	0	0	0	0	0	0	0	0	0	0	0	0	0	0	0	0	0	0	0	0	0	0	0	0	0	0	0	0	0	0	0	0	0	0	0	0	0	0	0	0	0	0	0	0	0	0	0	0	0	0	0	0	0	0	0	0	0	0	0	0	0	0	0	0	0	0	0	0	0	0	0	0	0	0	0	0	0	0	0	0	0	0	0	0	0	0	0	0	0	0	0	0	0	0	0	0	0	0	0	0	0	0	0	0	0	0	0	0	0	0	0	0	0	0	0	0	0	0	0	0	0	0	0	0	0	0	0	0	0	0	0	0	0	0	0	0	0	0	0	0	0	0	0	0	0	0	0	0	0
1700081H04Rik	0	0	0	0	0	0	0	0	0	0	0	0	0	0	0	0	0	0	0	0	0	0	0	0	0	0	0	0	0	0	0	0	0	0	0	0	0	0	0	0	0	0	0	0	0	0	0	0	0	0	0	0	0	0	0	0	0	0	0	0	0	0	0	0	0	0	0	0	0	0	0	0	0	0	0	0	0	0	0	0	0	0	0	0	0	0	0	0	0	0	0	0	0	0	0	0	0	0	0	0	0	0	0	0	0	0	0	0	0	0	0	0	0	0	0	0	0	0	0	0	0	0	0	0	0	0	0	0	0	0	0	0	0	0	0	0	0	0	0	0	0	0	0	0	0	0	0	0	0	0	0	0	0	0	0	0	0	0	0	0	0	0	0	0	0	0	0	0	0	0	0	0	0	0	0	0	0	0	0	0	0	0	0	0	0	0	0	0	0	0	0	0	0	0	0	0	0	0	0	0	0	0	0	0	0	0	0	0	0	0	0	0	0	0	0	0	0	0	0	0	0	0	0	0	0	0	0	0	0	0	0	0	0	0	0	0	0	0	0	0	0	0	0	0	0	0	0	0
1700084C01Rik	0	0	0	0	0	0	0	0	0	0	0	0	0	0	0	0	0	0	0	0	0	0	0	0	0	0	0	0	0	0	0	0	0	0	0	0	0	0	0	0	0	0	0	0	0	0	0	0	0	0	0	0	0	0	0	0	0	0	0	0	0	0	0	0	0	0	0	0	0	0	0	0	0	0	0	0	0	0	0	0	0	0	0	0	0	0	0	0	0	0	0	0	0	0	0	0	0	0	0	0	0	0	0	0	0	0	0	0	0	0	0	0	0	0	0	0	0	0	0	0	0	0	0	0	0	0	0	0	0	0	0	0	0	0	0	0	0	0	0	0	0	0	0	0	0	0	0	0	0	0	0	0	0	0	0	0	0	0	0	0	0	0	0	0	0	0	0	0	0	0	0	0	0	0	0	0	0	0	0	0	0	0	0	0	0	0	0	0	0	0	0	0	0	0	0	0	0	0	0	0	0	0	0	0	0	0	0	0	0	0	0	0	0	0	0	0	0	0	0	0	0	0	0	0	0	0	0	0	0	0	0	0	0	0	0	0	0	0	0	0	0	0	0	0	0	0	0	0
1700084E18Rik	0	0	0	0	0	0	0	0	0	0	0	0	0	0	0	0	0	0	0	0	0	0	0	0	0	0	0	0	0	0	0	0	0	0	0	0	0	0	0	0	0	0	0	0	0	0	0	0	0	0	0	0	0	0	0	0	0	0	0	0	0	44.8168	0	0	0	0	0	0	0	0	0	0	0	0	0	0	0	0	0	0	0	0	0	0	0	0	0	0	0	0	0	0	0	0	0	0	0	0	0	0	0	0	0	0	0	0	0	0	0	0	0	0	0	0	0	0	0	0	0	0	0	0	0	0	0	0	0	0	0	0	0	0	0	0	0	0	0	0	0	0	0	0	0	0	0	0	0	0	0	0	0	0	0	0	0	0	0	0	0	0	0	0	0	0	0	0	0	0	0	0	0	55.6736	0	0	0	0	0	0	0	0	0	0	0	0	0	0	0	186.695	0	0	0	0	0	0	0	0	0	0	0	0	0	0	0	0	0	0	0	0	0	0	0	0	0	0	0	0	0	0	0	0	0	0	0	0	0	0	0	0	0	0	0	0	0	0	0	0	0	0	0	0	0	0	0	0	0	0	0	0
1700084F23Rik	0	0	0	0	0	0	0	0	0	0	0	0	0	0	0	0	0	0	0	0	0	0	0	0	0	0	0	0	0	0	0	0	0	0	0	0	0	0	0	0	0	0	0	0	0	0	0	0	0	0	0	0	0	0	0	0	0	0	0	0	0	0	0	0	0	0	0	0	0	0	0	0	0	0	0	0	0	0	0	0	0	0	0	0	0	0	0	0	0	0	0	0	0	0	0	0	0	0	0	0	0	0	0	0	0	0	0	0	0	0	0	0	0	0	0	0	0	0	0	0	0	0	0	0	0	0	0	0	0	0	0	0	0	0	0	0	0	0	0	0	0	0	0	0	0	0	0	0	0	0	0	0	0	0	0	0	0	0	0	0	0	0	0	0	0	0	0	0	0	0	0	0	0	0	0	0	0	0	0	0	0	0	0	0	0	0	0	0	0	0	0	0	0	0	0	0	0	0	0	0	0	0	0	0	0	0	0	0	0	0	0	0	0	0	0	0	0	0	0	0	0	0	0	0	0	0	0	0	0	0	0	0	0	0	0	0	0	0	0	0	0	0	0	0	0	0	0	0
1700084J12Rik	0	0	0	0	0	0	0	0	0	0	0	0	0	0	0	0	0	0	0	0	0	0	0	0	0	0	0	0	0	0	0	0	0	0	0	0	0	0	0	0	0	0	0	0	0	0	0	0	0	0	0	0	0	0	0	0	0	0	0	0	0	0	0	0	0	0	0	0	0	0	0	0	0	0	0	0	0	0	0	0	0	0	0	0	0	0	0	0	0	0	0	0	0	0	0	0	0	0	0	0	0	0	0	0	0	0	0	0	0	0	0	0	0	0	0	0	0	0	0	0	0	0	0	0	0	0	0	0	0	0	0	0	0	0	0	0	0	0	0	0	0	0	0	0	0	0	0	0	0	0	0	0	0	0	0	0	0	0	0	0	0	0	0	0	0	0	0	0	0	0	0	0	0	0	0	0	0	0	0	0	0	0	0	0	0	0	0	0	0	0	0	0	0	0	0	0	0	0	0	0	0	0	0	0	0	0	0	0	0	0	0	0	0	0	0	0	0	0	0	0	0	0	0	0	0	0	0	0	0	0	0	0	0	0	0	0	0	0	0	0	0	0	0	0	0	0	0	0
1700085C21Rik	0	0	0	0	0	0	0	0	0	0	0	0	0	0	0	0	0	0	0	0	0	0	0	0	0	0	0	0	0	0	0	0	0	0	0	0	0	0	0	0	0	0	0	0	0	0	0	0	0	0	0	0	0	0	0	0	0	0	0	0	0	0	0	0	0	0	0	0	0	0	0	0	0	0	0	0	0	0	0	0	0	0	0	0	0	0	0	0	0	0	0	0	0	0	0	0	0	0	0	0	0	0	0	0	0	0	0	0	0	0	0	0	0	0	0	0	0	0	0	0	0	0	0	0	0	0	0	0	0	0	0	0	0	0	0	0	0	0	0	0	0	0	0	0	0	0	0	0	0	0	0	0	0	0	0	0	0	0	0	0	0	0	0	0	0	0	0	0	0	0	0	0	0	0	0	0	0	0	0	0	0	0	0	0	0	0	0	0	0	0	0	0	0	0	0	0	0	0	0	0	0	0	0	0	0	0	0	0	0	0	0	0	0	0	0	0	0	0	0	0	0	0	0	0	0	0	0	0	0	0	0	0	0	0	0	0	0	0	0	0	0	0	0	0	0	0	0	0
1700086L19Rik	0	0	0	0	0	0	0	0	0	0	0	0	0	0	0	0	0	0	0	0	0	0	0	0	0	0	0	0	0	0	0	0	0	0	0	0	0	0	0	0	0	0	0	0	0	0	0	0	0	0	0	0	0	0	0	0	0	0	0	0	0	0	0	0	0	0	0	0	0	0	0	0	0	0	0	0	0	0	0	0	0	0	0	0	0	0	0	0	0	0	0	0	0	0	0	0	0	0	0	0	0	0	0	0	0	0	0	0	0	0	0	0	0	0	0	0	0	0	0	0	0	0	0	0	0	0	0	0	0	0	0	0	0	0	0	0	0	0	0	0	0	0	0	0	0	0	0	0	0	0	0	0	0	0	0	0	0	0	0	0	0	0	0	0	0	0	0	0	0	0	0	0	0	0	0	0	0	0	0	0	0	0	0	0	0	0	0	0	0	0	0	0	0	0	0	0	0	0	0	0	0	0	0	0	0	0	0	0	0	0	0	0	0	0	0	0	0	0	0	0	0	0	0	0	0	0	0	0	0	0	0	0	0	0	0	0	0	0	0	0	0	0	0	0	0	0	0	0
1700086O06Rik	0	0	0	0	0	0	0	0	0	0	0	0	0	0	0	0	0	0	0	0	0	0	0	0	7.81782	0	0	0	0	0	0	0	0	0	0	0	0	0	0	0	0	0	0	0	0	0	0	0	0	0	3.28003	0	0	0	0	0	0	0	0	0	0	0	0	0	0	0	0	0	0	0	0	0	0	0	5.07348	0.633465	0	0	0	0	0	0	0	0	1.46987	0	0	0	0	0	0	0	0	0	0	0	0	0	0	0	0	0.940046	0	0	0	0	1.4057	0	0	0	0	0	0	0	0	0	3.36207	0	0	0	0	0	5.91627	0	0	0	0	0	0	0	0	0	0	0	0	0	0	0	0	0	3.02451	0	0	0	0	0	0	0	0	0	0	0.885044	1.52758	0	0	0	0	0	0	0	0	0	0	0	0	0	0	0	0	0	0	0	0	0	0	0	0	0	0	0	0	0	0	0	0	0	0	0	0	0	0	0	0.0482409	0	0	0	0	0	0	0	0	0.660372	0.280657	0	0	0	0	0	0	0	0	0	0	0.000932478	0	0	0	0	0	0	0	0	0	0	0	0	0	0	0	0	0	0	0	0	0	0	0	0	0	0	0	0	0	0	0	0	0	0
1700088E04Rik	0	0	0	0	0	0	0	0	0	0	0	0	0	0	0	0	0	0	0	0	0	0	0	0	0	0	0	0	0	0	0	0	0	0	0	0	0	0	0	0	0	0	0	0	0	0	0	0	0	0	0	0	0	0	0	0	0	0	0	0	0	0	0	0	0	0	0	0	0	0	0	0	0	0	0	0	0	0	0	0	0	0	0	0	0	0	0	0	0	0	0	0	0	0	0	0	0	0	0	0	0	0	0	0	0	0	0	0	0	0	0	0	0	0	0	0	0	0	0	0	0	0	0	0	0	0	0	0	0	0	0	0	0	0	0	0	0	0	0	0	0	0	0	0	0	0	0	0	0	0	0	0	0	0	0	0	0	0	0	0	0	0	0	0	0	0	0	0	0	0	0	0	0	0	0	0	0	0	0	0	0	0	0	0	0	0	0	0	0	0	0	0	0	0	0	0	0	0	0	0	0	0	0	0	0	0	0	0	0	0	0	0	0	0	0	0	0	0	0	0	0	0	0	0	0	0	0	0	0	0	0	0	0	0	0	0	0	0	0	0	0	0	0	0	0	0	0	0
1700091H14Rik	0	0	0	0	0	0	0	0	0	0	0	0	0	0	0	0	0	0	0	0	0	0	0	0	0	0	0	0	0	0	0	0	0	0	0	0	0	0	0	0	0	0	0	0	0	0	0	0	0.646881	0	0	0	0	0	0	0	0	0	0	0	0	0	0	0	0	0	0	0	0	0	0	0	0	0	0	0	0	0	0	0	0	0	0	0	0	0.788379	0	0	0	0	0	0	0	0	0	0	0	0	0	0	0	0.715978	0	0	0	0	0	0	0	0	0	0	0	0	0	0	0	0	0	0	0	0	0	0	0	0	0	0	0	0	0	0	0	0	0	0	0	0	0	0	0	0	0	0	0	0	0	0	0	0	0	0	0	0	0	0	0	0	0	0	0	0	0	0	0	0	0	0	0	0	0	0	0	0	0	0	0	0	0	0	0	0	0	0	0	0	0	0	0	0	0.607177	0	0	0	0	0	0	0	0	0	0	0	0	0	0	0	0	0	0	0	0	0	0	0	0	0	0	0	0	0	0	0	0	0	0	0	0	0	0	0	0	0	0	0	0	0	0	0	0	0	0	0	0	0	0	0	0	0
1700092C02Rik	0	0	0	0	0	0	0	0	0	0	0	0	0	0	0	0	0	0	0	0	0	0	0	0	0	0	0	0	0	0	0	0	0	0	0	0	0	0	0	0	0	0	0	0	0	0	0	0	0	0	0	0	0	0	0	0	0	0	0	0	0	0	0	0	0	0	0	0	0	0	0	0	0	0	0	0	0	0	0	0	0	0	0	0	0	0	0	0	0	0	0	0	0	0	0	0	0	0	0	0	0	0	0	0	0	0	0	0	0	0	0	0	0	0	0	0	0	0	0	0	0	0	0	0	0	0	0	0	0	0	0	0	0	0	0	0	0	0	0	0	0	0	0	0	0	0	0	0	0	0	0	0	0	0	0	0	0	0	0	0	0	0	0	0	0	0	0	0	0	0	0	0	0	0	0	0	0	0	0	0	0	0	0	0	0	0	0	0	0	0	0	0	0	0	0	0	0	0	0	0	0	0	0	0	0	0	0	0	0	0	0	0	0	0	0	0	0	0	0	0	0	0	0	0	0	0	0	0	0	0	0	0	0	0	0	0	0	0	0	0	0	0	0	0	0	0	0	0
1700092C10Rik	0	0	0	0	0	0	0	0	0	0	0	0	0	0	0	0	0	0	0	0	0	0	0	0	0	0	0	0	0	0	0	0	0	0	0	0	0	0	0	0	0	0	0	0	0	0	0	0	0	0	0	0	0	0	0	0	0	0	0	0	0	0	0	0	0	0	0	0	0	0	0	0	0	0	0	0	0	0	0	0	0	0	0	0	0	0	0	0	0	0	0	0	0	0	0	0	0	0	0	0	0	0	0	0	0	0	0	0	0	0	0	0	0	0	0	0	0	0	0	0	0	0	0	0	0	0	0	0	0	0	0	0	0	0	0	0	0	0	0	0	0	0	0	0	0	0	0	0	0	0	0	0	0	0	0	0	0	0	0	0	0	0	0	0	0	0	0	0	0	0	0	0	0	0	0	0	0	0	0	0	0	0	0	0	0	0	0	0	0	0	0	0	0	0	0	0	0	0	0	0	0	0	0	0	0	0	0	0	0	0	0	0	0	0	0	0	0	0	0	0	0	0	0	0	0	0	0	0	0	0	0	0	0	0	0	0	0	0	0	0	0	0	0	0	0	0	0	0
1700092E19Rik	0	0	0	0	0	0	0	0	0	0	0	0	0	0	0	0	0	0	0	0	0	0	0	0	0	0	0	0	0	0	0	0	0	0	0	0	0	0	0	0	0	0	0	0	0	0	0	0	0	0	0	0	0	0	0	0	0	0.598796	0	0	0	0	0	0	0	0	0	0	0	0	0	0	0	0	0	0	0	0	0	0	0	0	0	0	0	0	0	0	0	0	0	0	0	0	0	0	0	0	0	0	0	0	0	0	0	0	0	0	0	0	0	0	0	0	0	0	0	0	0	0	0	0	0	0	0	0	0	0	0	0	0	0	0	0	0	0	0	0	0	0	0	0	0	0	0	0	0	0	0	0	0	0	0	0	0	0	0	0	0	0	0	0	0	0	0	0	0	0	0	0	0	0	0	0	0	0	0	0	0	0	0	0	0	0	0	0	0	0	0	0	0	0	0	0	0	0	0	0	0	0	0	0	0	0	0	0	0	0	0	0	0	0	0	0	0	0	0	0	0	0	0	0	0	0	0	0	0	0	0	0	0	0	0	0	0	0	0	0	0	0	0	0	0	0	0	0	0	0
1700092K14Rik	0	0	0	0	0	0	0	0	0	0	0	0	0	0	0	0	0	0	0	0	0	0	0	0	0	0	0	0	0	0	0	0	0	0	0	0	0	0	0	0	0	0	0	0	0	0	0	0	0	0	0	0	0	0	0	0	0	0	0	0	0	0	0	0	0	0	0	0	0	0	0	0	0	0	0	0	0	0	0	0	0	0	0	0	0	0	0	0	0	0	0	0	0	0	0	0	0	0	0	0	0	0	0	0	0	0	0	0	0	0	0	0	0	0	0	0	0	0	0	0	0	0	0	0	0	0	0	0	0	0	0	0	0	0	0	0	0	0	0	0	0	0	0	0	0	0	0	0	0	0	0	0	0	0	0	0	0	0	0	0	0	0	0	0	0	0	0	0	0	0	0	0	0	0	0	0	0	0	0	0	0	0	0	0	0	0	0	0	0	0	0	0	0	0	0	0	0	0	0	0	0	0	0	0	0	0	0	0	0	0	0	0	0	0	0	0	0	0	0	0	0	0	0	0	0	0	0	0	0	0	0	0	0	0	0	0	0	0	0	0	0	0	0	0	0	0	0	0
1700092M07Rik	0	0	0	0	0	0	0	0	0	0	0	0	0	0	0	0	0	0	0	0	0	0	0	0	0	0	0	0	0	0	0	0	0	0	0	0	0	0	0	0	0	0	0	0	0	0	0	0	0	0	0	0	0	0	0	0	0	0	0	0	0	0	0	0	0	0	0	0	0	0	0	0	0	0	0	0	0	0	0	0	0	0	0	0	0	0	0	0	0	0	0	0	0	0	0	0	0	0	0	0	0	0	0	0	0	0	0	0	0	0	0	0	0	0	0	0	0	0	0	0	0	0	0	0	0	0	0	0	0	0	0	0	0	0	0	0	0	0	0	0	0	0	0	0	0	0	0	0	0	0	0	0	0	0	0	0	0	0	0	0	26.5648	0	0	0	0	0	0	0	0	0	0	0	0	0	0	0	0	0	0	0	0	0	0	0	0	0	0	0	0	0	0	0	0	0	0	0	0	0	0	0	0	0	0	0	0	0	0	0	0	0	0	0	0	0	0	0	0	0	0	0	0	0	0	0	0	0	0	0	0	0	0	0	0	0	0	0	0	0	0	0	0	0	0	0	0	0	0	0
1700093K21Rik	0	0	0	0	0	0	0	0	0	0	0	0	0	0	0	0	0	0	0	0	0	0	0	0	0	0	0	0	0	0	0	0	409.73	0	0	0	0	0	0	0	0	0	0	0	0	0	0	0	0	0	0	0	0	0	0	0	0	0	0	0	0	0	0	0	0	0	0	0	0	0	0	0	0	0	0	0	0	0	0	0	0	0	0	0	0	0	0	171.4785	0	0	0	0	0	0	0	0	0	0	0	0	0	0	0	0	0	0	0	0	0	0	0	0	0	0	0	0	0	0	0	0	0	0	0	0	0	0	0	0	0	0	0	0	0	0	0	0	0	0	0	0	0	0	0	0	0	0	0	0	0	0	0	0	0	0	0	0	0	0	0	0	0	0	0	0	0	0	0	0	0	0	0	0	0	0	0	0	0	0	0	0	0	0	0	0	0	0	0	0	0	0	0	0	0	0	0	0	0	0	0	0	0	0	0	0	0	0	0	0	0	0	0	0	0	0	0	0	0	0	0	0	0	0	0	0	0	0	0	0	0	0	0	0	0	0	0	0	0	0	65.1059	0	0	0	0	0	0	0	0	0
1700094D03Rik	4.24485	5.75295	8.6934	3.3901	7.35934	3.98482	3.35089	41.0773	3.39106	16.7699	0.697668	23.8406	27.5035	7.46537	4.57073	22.848	12.6122	0	100.266	0	1.14559	2.67556	7.8786	0.354577	1.31826	77.4427	2.39716	94.5541	312.739	0	39.7564	0.250136	3.15583	6.43052	31.1262	11.5595	0.918718	10.9299	35.0061	21.0713	0	13.1427	39.106	4.3904	1.41354	23.8874	1.10888	70.2691	0	3.20293	13.7779	22.4499	43.7552	6.25273	772.427	2.07427	0.223317	3.30344	20.4941	3.49463	20.505	1.05816	1.40956	0	0	0.326564	0.571869	3.55175	0.265365	7.60572	27.9964	0	17.5323	7.27755	12.7483	0.29849	1.82482	5.20809	0.525477	7.08731	0	34.6476	5.89678	2.13793	2.07297	0.318014	17.1124	9.80141	11.5283	29.3616	0	0	2.56341	2.27067	0.951274	1.03867	9.38401	1.86437	0.50077	0.271355	41.9352	2.43128	0.296857	13.175	1.24378	1.62798	3.17726	1.05809	0.731302	0.371319	0	7.44618	0	2.11069	0.59009	2.62837	0	14.6031	2.10703	1.67836	0	0	1.59322	1.69155	0.261087	0	0	2.05455	0	1.38101	0.973813	7.39862	0	8.44869	0	3.23459	10.6351	2.13984	2.23706	0.476827	10.2635	8.7152	1.17669	0.490173	0.741576	1.00744	12.7967	4.9679	2.30982	5.82414	0	522.929	2.45781	0.618185	5.94267	0	19.4215	0	1.38188	0.355091	3.79441	11.5681	1.73497	5.07781	5.43414	1.72464	0.194337	11.571	0.788575	39.9293	6.44369	1.79049	0.489903	1.22707	14.5031	1.97554	1.51468	0.365874	0.443461	3.16771	0.256512	0	10.1527	2.00572	183.848	0	1.62975	0.620222	6.53529	4.31698	0.753604	2.38828	4.79414	53.1942	2.36177	3.40519	0.321526	0	1.00548	1.79242	0.567652	0.81815	269.989	0.360657	21.0931	1.43331	0.814004	5.86217	4.99761	6.26316	3.12339	0.49706	0.327204	0.420067	0.915658	0.691757	0	175.949	2.49505	0.23066	0	4.0671	111.094	381.508	2.5924	0.306484	1.15758	59.3927	9.56062	1.33634	2.59476	6.00295	3.6081	1.37165	0.91116	8.04728	5.79802	0	10.8749	0.676561	4.30038	13.5153	3.21056	0.576918	0.46154	178.118	2.33914	0.705119
1700094J05Rik	0	0	0	0	0	0	0	0	0	0	0	0	0	0	0	0	0	0	0	0	0	0	0	0	0	0	0	0	0	0	0	0	0	0	0	0	0	0	0	0	0	0	0	0	0	0	0	0	0	0	0	0	0	0	0	0	0	0	0	0	0	0	0	0	0	0	0	0	0	0	0	0	0	0	0	0	0	0	0	0	0	0	0	0	0	0	0	0	0	0	0	0	0	0	0	0	0	0	0	0	0	0	0	0	0	0	0	0	0	0	0	0	0	0	0	0	0	0	0	0	0	0	0	0	0	0	0	0	0	0	0	0	0	0	0	0	0	0	0	0	0	0	0	0	0	0	0	0	0	0	0	0	0	0	0	0	0	0	0	0	0	0	0	0	0	0	0	0	0	0	0	0	0	0	0	0	0	0	0	0	0	0	0	0	0	0	0	0	0	0	0	0	0	0	0	0	0	0	0	0	0	0	0	0	0	0	0	0	0	0	0	0	0	0	0	0	0	0	0	0	0	0	0	0	0	0	0	4.17441	0	0	0	0	0	0	0	0	0	0	0	0	0	0	0	0	0	0	0	0
1700094M24Rik	0	0	0	0	0	0	0	0	0	0	0	0	0	0	0	0	0	0	0	0	0	0	0	0	0	0	0	0	0	0	0	0	0	0	0	0	0	0	0	0	0	0	0	0	0	0	0	0	0	0	0	0	0	0	0	0	0	0	0	0	0	0	0	0	0	0	0	0	0	0	0	0	0	0	0	0	0	0	0	0	0	0	0	0	0	0	0	0	0	0	0	0	0	0	0	0	0	0	0	0	0	0	0	0	0	0	0	0	0	0	0	0	0	0	0	0	0	0	0	0	0	0	0	0	0	0	0	0	0	0	0	0	0	0	0	0	0	0	0	0	0	0	0	0	0	0	0	0	0	0	0	0	0	0	0	0	0	0	0	0	0	0	0	0	0	0	0	0	0	0	0	0	0	0	0	0	0	0	0	0	0	0	0	0	0	0	0	0	0	0	0	0	0	0	0	0	0	0	0	0	0	0	0	0	0	0	0	0	0	0	0	0	0	0	0	0	0	0	0	0	0	0	0	0	0	0	0	0	0	0	0	0	0	0	0	0	0	0	0	0	0	0	0	0	0	0	0	0
1700095A21Rik	0	0	0	0	0	0	0	0	0	0	0	0	0	0	0	0	0	0	0	0	0	0	0	0	0	0	0	0	0	0	0	0	0	0	0	0	0	0	0	0	0	0	0	0	0	0	0	0	0	0	0	0	0	0	0	0	0	0	0	0	0	0	0	0	0	0	0	0	0	0	0	0	0	0	0	0	0	0	0	0	0	0	0	0	0	0	0	0	0	0	0	0	0	0	0	0	0	0	0	0	0	1.00382	0	0	0	0	0	0	0	0	0	0	0	0	0	0	0	0.926679	0	0	0	0	0	5.16215	0	0	0	0	0	0	0	0	0	0	0	0	0	0	0	0	0	0	0	0	0	0	0	0	0	0	0	0	0	0	0	0	0	0	0	0	0	0	0	0	0	0	0	0	0	0	0	0	0	0	0	0	0	0	0	0	0	0	0	0	0	0	0	0	0	0	0	0	0	0	0	0	0	0	0	0	0	0	0	0	0	0	0	0	0	0	0	0	0	0	0	0	0	0	0	0	0	0	0	0	0	0	0	0	0	0	0	0	0	0	0	0	0	0	0	0	0	0	0	0	0	0	0	0
1700095B10Rik	0	0	0	0	0	0	0	0	0	0	0	0	0	0	0	0	0	0	0	0	0	0	0	0	0	0	0	0	0	0	0	0	0	0	0	0	0	0	0	0	0	0	0	0	0	0	0	0	0	0	0	0	0	0	0	0	0	0	0	0	0	0	0	0	0	0	0	0	0	0	0	0	0	0	0	0	0	0	0	0	0	0	0	0	0	0	0	0	0	0	0	0	0	0	0	0	0	0	0	0	0	0	0	0	0	0	0	0	0	0	0	0	0	0	0	0	0	0	0	0	0	0	0	0	0	0	0	0	0	0	0	0	0	0	0	0	0	0	0	0	0	0	0	0	0	0	0	0	0	0	0	0	0	0	0	0	0	0	0	0	0	0	0	0	0	0	0	0	0	0	0	0	0	0	0	0	0	0	0	0	0	0	0	0	0	0	0	0	0	0	0	0	0	0	0	0	0	0	0	0	0	0	0	0	0	0	0	0	0	0	0	0	0	0	0	0	0	0	0	0	0	0	0	0	0	0	0	0	0	0	0	0	0	0	0	0	0	0	0	0	0	0	0	0	0	0	0	0
1700096J18Rik	0	0	0	0	0	0	0	0	0	0	0	0	0	0	0	0	0	0	0	0	0	0	0	0	0	0	0	0	0	0	0	0	0	0	0	0	0	0	0	0	0	0	0	0	0	0	0	0	0	0	0	0	0	0	0	0	0	0	0	0	0	0	0	0	0	0	0	0	0	0	0	0	0	0	0	0	0	0	0	0	0	0	0	0	0	0	0	0	0	0	0	0	0	0	0	0	0	0	0	0	0	0	0	0	0	0	0	0	0	0	0	0	0	0	0	0	0	0	0	0	0	0	0	0	0	0	0	0	0	0	0	0	0	0	0	0	0	0	0	0	0	0	0	0	0	0	0	0	0	0	0	0	0	0	0	0	0	0	0	0	0	0	0	0	0	0	0	0	0	0	0	0	0	0	0	0	0	0	0	0	0	0	0	0	0	0	0	0	0	0	0	0	0	0	0	0	0	0	0	0	0	0	0	0	0	0	0	0	0	0	0	0	0	0	0	0	0	0	0	0	0	0	0	0	0	0	0	0	0	0	0	0	0	0	0	0	0	0	0	0	0	0	0	0	0	0	0	0
1700096K18Rik	0	0	0	0	1.41932	0.731568	0	0	0	0	0	0	0	0.734542	0	0	0	0	0	0	0	22.0696	0	0	0	0	0	0	0	0	0	0	0	0	1.1444	0	0	0.168705	0	0	0	0	0.694026	0	0	0	0	0	0.645695	0	11.8138	0	0	0	0	0	0	0	0	0	0	0	0	0	0	3.02923	0	0	0	0	1.10236	0	0	0	0	7.54208	0	0	0	0	0	0	0	1.69338	0	0	0	0	0	0	0	1.46489	0	0	0	0.629753	0	0	0	0	1.07659	0	0	0	0	0	0	0	0	2.36022	0	0	0	0.561341	0	1.20903	0	0	0.776327	0	0	0	0	0.614561	164.182	0	0	0	2.00315	0.86207	0	1.02396	0	0	0	0	56.0701	0	0	0	1.1764	0.892663	0	0	0	0	0	0	4.59295	0	93.0716	0	25.8044	6.01192	2.41977	0	0	0	1.14402	0	0	0	0	49.3697	0	0	0	0	0	0	0	100.083	0.827952	0	0	0	0	0	0	0	1.39245	0	0	0	0.918445	0	0	0	0	0	0	0.739239	0.502262	0	1.15938	0	0	0	1.78937	0	0	0.509719	0	0	0	0	0	0.019303	0	55.5405	0	0.832953	0	0	0	0	0	0	1.96059	0.562252	0	0	0	0	0	0	0	42.1803	0.791294	0	0	105.769	0	0.292695	0	0	0	0.832933	0	0	0	2.04661	0	0	0	0	0	0
1700097N02Rik	0	0	0	0	0	0	0	0	0	0	0	0	1.49313	0	185.975	0	0	0	0	0	0	0	0	280.485	0	16.3428	0	0	0	412.036	0	0	0	0	0	0	0	0	0	0	0	0	0	0	0	0	0	0	0	0	0	0	0	0	0	0	0	0	0	0	0	30.1577	17.9224	0	0	0	0	0	0	0	0	1.55927	0	0	0	0	0	0	0	0	0	36.1221	0	0	0	0	0	0	2.57184	0	0	0	0	0	0	0	0	0	0	0	0	0	0	0	0	0	0	0	1.70503	0	0	0	0	0	8.10021	0	0	0	0	0	0	0	839.809	27.3327	0	114.932	0	0	3.89012	112.43	431.174	0	0	0	30.1524	0	0	0	0	0	0	0	0	0	0	0	31.6792	0	0	0	0	0	6.81805	3.05925	0	0	0	964.024	0	0	140.91	34.1842	0	0	0	0	1.82183	0	0	33.1356	0	0	0	17.0917	0	0	0	0	0	0	0	0	0	11.1582	0.860069	57.9499	0	0	0	0	0	19.0689	0	0	0	131.162	0	0	1.0903	11.7992	0	0	0	0	0	0	0	901.545	13.8338	0	0	2.91302	34.9534	0	0	355.38	0	0	0	1.11437	0	0	0	1.06399	0	40.0652	0	0	0	306.511	0	0	0	198.748	0	0	129.745	0	0	8.09785	168.557	0	0	0	0	0	0	0.671824
1700100L14Rik	0	0	0	0	0	0	0	0	0	0	0	0	0	0	0	0	0	0	0	0	0	0	0	0	0	0	0	0	0	0	0	0	0	0	0	0	0	0	0	0	0	0	0	0	0	0	0	0	0	0	0	0	0	0	0	0	0	0	0	0	0	0	0	0	0	0	0	0	0	0	0	0	0	0	0	0	0	0	0	0	0	0	0	0	0	0	0	0	0	0	0	0	0	0	0	0	0	0	0	0	0	0	0	0	0	0	0	0	0	0	0	0	0	0	0	0	0	0	0	0	0	0	0	0	0	0	0	0	0	0	0	0	0	0	0	0	0	0	0	0	0	0	0	0	0	0	0	0	0	0	0	0	0	0	0	0	0	0	0	0	0	0	0	0	0	0	0	0	0	0	0	0	0	0	0	0	0	0	0	0	0	0	0	0	0	0	0	0	0	0	0	0	0	0	0	0	0	0	0	0	0	0	0	0	0	0	0	0	0	0	0	0	0	0	0	0	0	0	0	0	0	0	0	0	0	0	0	0	0	0	0	0	0	0	0	0	0	0	0	0	0	0	0	0	0	0	0	0
1700101E01Rik	0	0	0	0	0	0	0	0	0	0	0	0	0	0	0	0	0	0	0	0	0	0	0	0	0	0	0	0	0	0	0	0	0	0	0	0	0	0	0	0	0	0	0	0	0	0	0	0	0	0	0	0	0	0	0	0	0	0	0	0	0	0	0	0	0	0	0	0	0	1276.7	0	0	0	0	0	0	0	0	0	0	0	0.662691	0	0	0	0	0	0	0	0	0	0	18.0909	0	0	0	0	0	0	0	0	0	0	0	0	1.96638	0	0	0	0	0	0	0	0	0	0	0	0	0	0	0	0	0	0	0	0	0	0	0	0	0	0	0	0	0	0	0	0	0	0	0	0	0	0	0	0	0	0	0	0	0	0	0	0	0	0	0	0	0	0	0	0	0	0	0	0	0	0	0	0	0	0	0	0	0	0	0	0	0	0	0	0	0	0	0	0	0	0	0	0	0	0	0	0	0	0	0	0	0	0	0	0	0	0	0	0	0	0	0	0	0	0	0	0	0	0	0	0	0	0	0	0	0	0	0	0	0	0	0	0	0	0	0	0	0	0	0	0	0	0	0	0	0	0	0	0	0	0
1700101I11Rik	0	0	0	0	0	0	0	0	0	0	0	0	0	0	0	0	0	0	0	0	0	0	0	0	0	0	0	0	0	0	0	0	0	0	0	0	0	0	0	0	0	0	0	0	0	0	0	0	0	0	0	0	0	0	0	0	0	0	0	0	0	0	0	0	0	0	0	0	0	0	0	0	0	0	0	0	0	0	0	0	0	0	0	0	0	0	0	0	0	0	0	0	0	0	0	0	0	0	0	0	0	0	0	0	0	0	0	0	0	0	0	0	0	0	0	0	0	0	0	0	0	0	0	0	0	0	0	0	0	0	0	0	0	0	0	0	0	0	0	0	0	0	0	0	0	0	0	0	0	0	0	0	0	0	0	0	0	0	0	0	0	0	0	0	0	0	0	0	0	0	0	0	0	0	0	0	0	0	0	0	0	0	0	0	0	0	0	0	0	0	0	0	0	0	0	0	0	0	0	0	0	0	0	0	0	0	0	0	0	0	0	0	0	0	0	0	0	0	0	0	0	0	0	0	0	0	0	0	0	0	0	0	0	0	0	0	0	0	0	0	0	0	0	0	0	0	0	0
1700101O22Rik	0	0	0	0	0	0	0	0	0	0	0	0	0	0	0	0	0	0	0	0	0	0	0	0	0	0	0	0	0	0	0	0	0	0	0	0	0	0	0	0	0	0	0	0	0	0	0	0	0	0	0	0	0	0	0	0	0	0	0	0	0	0	0	0	0	0	0	0	0	0	0	0	0	0	0	0	0	0	0	0	0	0	0	0	0	0	0	0	0	0	0	0	0	0	0	0	0	0	0	0	0	0	0	0	0	0	0	0	0	0	0	0	0	0	0	0	0	0	0	0	0	0	0	0	0	0	0	0	0	0	0	0	0	0	0	0	0	0	0	0	0	0	0	0	0	0	0	0	0	0	0	0	0	0	0	0	0	0	0	0	0	0	0	0	0	0	0	0	0	0	0	0	0	0	0	0	0	0	0	0	0	0	0	0	0	0	0	0	0	0	0	0	0	0	0	0	0	0	0	0	0	0	0	0	0	0	0	0	0	0	0	0	0	0	0	0	0	0	0	0	0	0	0	0	0	0	0	0	0	0	0	0	0	0	0	0	0	0	0	0	0	0	0	0	0	0	0	0
1700102H20Rik	0	0	0	0	0	0	0	0	0	0	0	0	0	0	0	0	0	0	0	0	0	0	0	0	0	0	0	0	0	0	0	0	0	0	0	0	0	0	0	0	0	0	0	0	0	0	0	0	0	0	0	0	0	0	0	0	0	0	0	0	0	0	0	0	0	0	0	0	0	0	18.5308	0	0	0	0	0	0	0	0	0	0	0	0	0	0	0	0	0	0	0	0	0	0	0	0	0	0	0	0	0	0	0	0	0	0	0	0	0	0	0	0	0	0	0	0	0	0	0	0	0	0	0	0	0	0	0	0	0	0	0	0	0	0	0	0	0	0	0	0	0	0	0	0	0	0	0	0	0	0	0	0	0	0	0	0	0	0	0	0	0	0	0	0	0	0	0	0	0	0	0	0	0	0	0	0	0	0	0	0	0	0	0	0	0	6.50481	0	0	0	0	0	0	0	0	0	0	0	0	0	0	0	0	0	0	0	0	0	0	0	0	0	0	0	0	0	0	0	0	0	0	0	0	0	0	0	0	0	0	0	0	0	0	0	0	0	0	0	0	0	0	0	0	0	0	0	0	0	0	0
1700102P08Rik	0	0	0	0	0	0	0	0	0	0	0	0	0	0	328.822	0	0	0	0	0	0	0	0	0.589432	0	0	0	0	0	0	0	0	0	0	0	0	0	0	0	0	0	0	0	0	0	0	0	0	0	0	0	0	0	0	0	0	0	0	0	0	0	0	0	0	0	0	0	0	0	0	0	0	0	0	0	0	0	0	0	0	0	0	0	0	0	0	0	0	0	0	0	0	0	0	0	0	0	0	0	0	0	0	0	0	0	0	0	0	0	0	0	0	0	0	0	0	0	0	0	0	0	0	0	0	0	0	0	0	0	0	0	0	0	0	0	0	0	0	0	0	0	0	0	0	0	0	0	0	0	0	0	0	0	0	0	0	0	0	0	0	0	0	0	0	0	0	0	0	0	0	0	0	0	0	0	0	0	0	0	0	0	0	0	0	0	0	0	0	0	0	0	0	0	0	0	0	0	0	0	0	0	0	0	0	0	0	0	0	0	0	0	0	0	0	0	0	0	0	0	0	0	0	0	0	0	0	0	0	0	0	0	0	0	0	0	0	0	0	0	0	0	0	0	0	0	0	0	0
1700104L18Rik	0	0	0	0	0	0	0	0	0	0	0	0	0	0	0	0	0	0	0	0	0	0	0	0	0	0	0	0	0	0	0	0	0	0	0	0	0	0	0	0	0	0	0	0	0	0	0	0	0	0	0	0	0	0	0	0	0	0	0	0	0	0	0	0	0	0	0	0	0	0	0	0	0	0	0	0	0	0	0	0	0	0	0	0	0	0	0	0	0	0	0	0	0	0	0	0	0	0	0	0	0	0	0	0	0	0	0	0	0	0	0	0	0	0	0	0	0	0	0	0	0	0	0	0	0	0	0	0	0	0	0	0	0	0	0	0	0	0	0	0	0	0	0	0	0	0	0	0	0	0	0	0	0	0	0	0	0	0	0	0	0	0	0	0	0	0	0	0	0	0	0	0	0	0	0	0	0	0	0	0	0	0	0	0	0	0	0	0	0	0	0	0	0	0	0	0	0	0	0	0	0	0	0	0	0	0	0	0	0	0	0	0	0	0	0	0	0	0	0	0	0	0	0	0	0	0	0	0	0	0	0	0	0	0	0	0	0	0	0	0	0	0	0	0	0	0	0	0
1700105P06Rik	0	0	0	0	0	0	0	0	0	0	0	0	0	0	0	0	0	0	0	0	0	0	0	0	0	0	0	0	0	0	0	0	0	0	0	0	0	0	0	0	0	0	0	0	0	0	0	0	0	0	0	0	0	0	0	0	0	0	0	0	0	0	0	0	0	0	0	0	0	0	0	0	0	0	0	0	0	0	0	0	0	0	0	0	0	0	0	0	0	0	231.229	0	0	0	0	0	0	0	0	0	0	0	0	0	0	0	0	0	0	0	0	0	0	0	0	0	0	0	0	0	0	0	0	0	0	0	0	0	0	0	0	0	0	0	0	0	0	0	0	0	0	0	0	0	0	0	0	0	0	0	0	0	0	0	0	0	0	0	0	0	0	0	0	0	0	0	0	0	0	0	0	0	0	0	0	0	0	0	0	0	0	0	0	0	0	0	0	0	0	0	0	0	0	0	0	0	0	0	0	0	0	0	0	0	0	0	0	0	0	0	0	0	0	0	0	0	0	0	0	0	0	0	0	0	0	0	0	0	0	0	0	0	0	0	0	0	0	0	0	0	0	0	0	0	0	0	0	0
1700106J16Rik	0	0	0	0	0	0	0	0	0	0	0	0	0	0	0	0	0	0	0	0	0	0	0	0	0	0	0	0	0	0	0	0	0	0	0	0	0	0.767379	0	0	0	0	0	0	0	0	0	0	0	0	0	0	0	0	0	0	0	0	0	0	0	0	0	0	0	0	0	0	0	0	0	0	0	0	0	0	0	0	0	0	0	0	0	0	0	0	0	0	0	0	0	0	0	0	0	0	0	0	0	0	0	0	0	0	0	0	0	0	0	0	0	0	0	0	0	0	0	0	0	0	0	0	0	0	0	0	0	0	0	0	0	0	0	0	0	0	0	0	0	0	0	0	0	0	0	0	0	0	0	0	0	0	0	0	0	0	0	0	0	0	0	0	0	0	0	0	0	0	0	0	0	0	0	0	0	0	0	0	0	0	0	0	0	0	0	0	0	0	0	0	0	0	0	0	0	0	0	0	0	0	0	0	0	0	0	0	0	0	0	0	0	0	0	0	0	0	0	0	0	0	0	0	0	0	0	0	0	0	0	0	0	0	0	0	0	0	0	0	0	0	0	0	0	0	0	0	0	0
1700108F19Rik	0	0	0	0	0	0	0	0	0	0	0	0	0	0	0	0	0	0	0	0	0	0	0	0	0	0	0	0	0	0	0	0	0	0	0	0	0	0	0	0	0	0	0	0	0	0	0	0	0	0	0	0	0	0	0	0	0	0	0	0	0	0	0	0	0	0	0	0	0	0	0	0	0	0	0	0	0	0	0	0	0	0	0	0	0	0	0	0	0	0	0	0	0	0	0	0	0	0	0	0	0	0	0	0	0	0	0	0	0	0	0	0	0	0	0	0	0	0	0	0	0	0	0	0	0	0	0	0	0	0	0	0	0	0	0	0	0	0	0	0	0	0	0	0	0	0	0	0	0	0	0	0	0	0	0	0	0	0	0	0	0	0	0	0	0	0	0	0	0	0	0	0	0	0	0	0	0	0	0	0	0	0	0	0	0	0	0	0	0	0	0	0	0	0	0	0	0	0	0	0	0	0	0	0	0	0	0	0	0	0	0	0	0	0	0	0	0	0	0	0	0	0	0	0	0	0	0	0	0	0	0	0	0	0	0	0	0	0	0	0	0	0	0	0	0	0	0	0
1700108J01Rik	0	0	0	0	0	0	0	0	0	0	0	0	0	0	0	0	0	0	0	0	0	0	0	0	0	0	0	0	0	0	0	0	0	0	0	0	0	0	0	0	0	0	0	0	0	0	0	0	0	0	0	0	0	0	0	0	0	0	0	0	0	0	0	0	0	0	0	0	0	0	0	0	0	0	0	0	0	0	0	0	0	0	0	0	0	0	0	0	0	0	0	0	0	0	0	0	0	0	0	0	0	0	0	0	0	0	0	0	0	0	0	0	0	0	0	0	0	0	0	0	0	0	0	0	0	0	0	0	0	0	0	0	0	0	0	0	0	0	0	0	0	0	0	0	0	0	0	0	0	0	0	0	0	0	0	0	0	0	0	0	0	0	0	0	0	0	0	0	0	0	0	0	0	0	0	0	0	0	0	0	0	0	0	0	0	0	0	0	0	0	0	0	0	0	0	0	0	0	0	0	0	0	0	0	0	0	0	0	0	0	0	0	0	0	0	0	0	0	0	0	0	0	0	0	0	0	0	0	0	0	0	0	0	0	0	0	0	0	0	0	0	0	0	0	0	0	0	0
1700109G14Rik	0	0	0	0	0	0	0	0	0	0	0	0	0	0	0	0	0	0	0	0	0	0	0	0	0	0	0	0	0	0	0	0	0	0	0	0	0	0	0	0	0	0	0	0	0	0	0	0	0	0	0	0	0	0	0	0	0	0	0	0	0	0	0	0	0	0	0	0	0	0	0	0	0	0	0	0	0	0	0	0	0	0	0	0	0	0	0	0	0	0	0	0	0	0	0	0	0	0	0	0	0	0	0	0	0	0	0	0	0	0	0	0	0	0	0	0	0	0	0	0	0	0	0	0	0	0	0	0	0	0	0	0	0	0	0	0	0	0	0	0	0	0	0	0	0	0	0	0	0	0	0	0	0	0	0	0	0	0	0	0	0	0	0	0	0	0	0	0	0	0	0	0	0	0	0	0	0	0	0	0	0	0	0	0	0	0	0	0	0	0	0	0	0	0	0	0	0	0	0	0	0	0	0	0	0	0	0	0	0	0	0	0	0	0	0	0	0	0	0	0	0	0	0	0	0	0	0	0	0	0	0	0	0	0	0	0	0	0	0	0	0	0	0	0	0	0	0	0
1700109G15Rik	0	0	0	0	0	0	0	0	0	0	0	0	0	0	0	0	0	0	0	0	0	0	0	0	0	0	0	0	0	0	0	0	0	0	0	0	0	0	0	0	0	0	0	0	0	0	0	0	0	0	0	0	0	0	0	0	0	0	0	0	0	0	0	0	0	0	0	0	0	0	0	0	0	0	0	0	0	0	0	0	0	0	0	0	0	0	0	0	0	0	0	0	0	0	0	0	0	0	0	0	0	0	0	0	0	0	0	0	0	0	0	0	0	0	0	0	0	0	0	0	0	0	0	0	0	0	0	0	0	0	0	0	0	0	0	0	0	0	0	0	0	0	0	0	0	0	0	0	0	0	0	0	0	0	0	0	0	0	0	0	0	0	0	0	0	0	0	0	0	0	0	0	0	0	0	0	0	0	0	0	0	0	0	0	0	0	0	0	0	0	0	0	0	0	0	0	0	0	0	0	0	0	0	0	0	0	0	0	0	0	0	0	0	0	0	0	0	0	0	0	0	0	0	0	0	0	0	0	0	0	0	0	0	0	0	0	0	0	0	0	0	0	0	0	0	0	0	0
1700109H08Rik	0	0	0	0	0	0	0	0	0	0	0	0	0	0	0	0	0	0	0	0	0	0	0	0	0	0	0	0	0	0	0	0	0	0	0	0	0	0	0	0	0	0	0	0	0	0	0	0	0	0	0	0	0	0	0	0	0	0	0	0	0	0	0	0	0	0	0	0	0	0	0	0	0	0	0	0	0	0	0	0	0	0	0	0	0	0	0	0	0	0	0	0	0	0	0	0	0	0	0	0	0	0	0	0	0	0	0	0	0	0	0	0	0	0	0	249.54	0	0	0	0	0	0	0	0	0	93.1874	0	0	0	0	0	0	0	27.776	0	0	0	0	0	0	0	17.0934	0	0	0	0	0	0	0	0	0	0	0	0	0	0	0	0	0	0	0	0	0	0	0	0	0	0	0	0	0	0	0	0	0	2.06479	1.55468	0	0	0	0	0	0	0	0	0	0	0	0	0	0	0	0	0	0	0	0	0	11.5912	0	0	38.5332	0	112.51	0	0	27.5775	0	91.8877	0	0	0	0	0	546.694	0	901.617	0	0	0	0	0	0	0	0	70.5172	0	592.184	0	0	0	0	0	0	0	0	0.937465	0	0	0	0	0	0	0	0	0	0	0
1700109I08Rik	0	0	0	0	0	0	0	0	0	0	0	0	0	0	0	0	0	0	0	0	0	0	0	0	0	0	0	0	0	0	0	0	0	0	0	0	0	0	0	0	0	0	0	0	0	0	0	0	0	0	0	0	0	0	0	0	0	0	0	0	0	0	0	0	0	0	0	0	0	0	0	0	0	0	0	0	0	0	0	0	0	0	0	0	0	0	0	0	0	0	0	0	0	0	0	0	0	0	0	0	0	0	0	0	0	0	0	0	0	0	0	0	0	0	0	0	0	0	0	0	0	0	0	0	0	0	0	0	0	0	0	0	0	0	0	0	0	0	0	0	0	0	0	0	0	0	0	0	0	0	0	0	0	0	0	0	0	0	0	0	0	0	0	0	0	0	0	0	0	0	0	0	0	0	0	0	0	0	0	0	0	0	0	0	0	0	0	0	0	0	0	0	0	0	0	0	0	0	0	0	0	0	0	0	0	0	0	0	0	0	0	0	0	0	0	0	0	0	0	0	0	0	0	0	0	0	0	0	0	0	0	0	0	0	0	0	0	0	0	0	0	0	0	0	0	0	0	0
1700109K24Rik	0	0	0	0	0	0	0	0	0	0	0	0	0	0	0	0	0	0	0	0	0	0	0	0	0	0	0	0	0	0	0	0	0	0	0	0	0	0	0	0	0	0	0	0	0	0	0	0	0	0	0	0	0	0	0	0	0	0	0	0	0	0	0	0	0	0	0	0	0	0	0	0	0	0	0	0	0	0	0	0	0	0	0	0	0	0	0	0	0	0	0	0	0	0	0	0	0	0	0	0	0	0	0	0	0	0	0	0	0	0	0	0	0	0	0	0	0	0	0	0	0	0	0	0	0	0	0	0	0	0	0	0	0	0	0	0	0	0	0	0	0	0	0	0	0	0	0	0	0	0	0	0	0	0	0	0	0	0	0	0	0	0	0	0	0	0	0	0	0	0	0	0	0	0	0	0	0	0	0	0	0	0	0	0	0	0	0	0	0	0	0	0	0	0	0	0	0	0	0	0	0	0	0	0	0	0	0	0	0	0	0	0	0	0	0	0	0	0	0	0	0	0	0	0	0	0	0	0	0	0	0	0	0	0	0	0	0	0	0	0	0	0	0	0	0	0	0	0
1700110C19Rik	0	0	0	6001.96	0	0	0	0	0	0	0	0	0	0	0	0	0	0	0	0	1.77244	0	0	0	0	0	0	0	0	1.89111	0	0	0	0	0	0	0	0	1.76614	0	0	0	0	0	0	0	0	0	0	0	0	0	0	0	0	0	0	0	0	0	0	0	0	0	0	0	0	0	0	0	0	0	0	0	0	0	0	0	0	0	0	0	0	0	0	0	0	0	0	0	0	0	0	0	0	0	0	0	0	0	0	0	0	0	0	0	0	0	0	0	0	0	0	0	0	0	0	0	0	0	0	0	0	0	0	0	0	0	0	0	0	0	0	0	0	0	0	0	0	0	0	0	0	0	0	0	0	0	0	0	0	0	0	0	0	0	0	0	0	0	0	0	0	0	0	0	0	0	0	0	0	0	0	0	0	0	0	0	0	0	0	0	0	0	0	0	0	0	0	0	0	0	0	0	0	0	0	0	0	0	0	0	0	0	0	0	0	0	0	0	0	0	0	0	0	0	0	0	0	0	0	0	0	0	0	0	0	0	0	0	0	0	0	0	0	0	0	0	0	0	0	0	0	0	0	0	0	0
1700110I01Rik	0	35.51044	0	0	0.61544	0	0	1.002136	0	0	0	0	0	122.7575	0	0	0	0	2.161956	0	0	0	0	0	0.696545	0	0	0	0	0	120.577	0	1.102794	12.28682	0	0	0	0	3.506628	4.961292	0	0	0	0	0	0	0	0	0	0	0.492049	84.1168	0	0	0	0	0	0	0	0	0	0	0	0	1.048074	0	0	39.0981	0	1.133566	0	0	3.57159	0	0	0	0	0	0	23.68684	0	0	52.7123	0	0	32.40724	0	0	1.061168	0	0	0	0	0	79.8616	0	0.607089	18.33416	0	6.85E-05	0	0	0	0	0	0	0	2.001616	0	0	0	0	0	0	0	0	0	4.149016	0	0	0	0	33.89476	0	0	0	0	0	0	0	0.952165	0	0	0	0	0	0	0	0	0	0.916335	0	0	0	0	0	0	0	0	0	19.77872	0	0	0	0	0	0	0	0	0	0	14.21353	0	0.570294	0	16.88558	0	0	1.537184	0	0	0	0	0	0	0	0	0	0	0	0	0	0	0	0	0	0	0	0	0	0	0	0	2.363866	0	0	8.00988	0	0	0	0	0	0	0	0	0	10.11167	0	16.35571	0	0	14.1993	0	0	298.6676	0	0	0	29.93982	0	0	0.3213028	0	77.3571	0	0	0.3881794	0	0	2.162112	0	32.48282	53.8968	0	0	2.535474	0	0	0	0	0	6.89488	0	10.67434	0	0	0	0
1700110K17Rik	0	0	0	0	0	0	0	0	0	0	0	0	0	0	0	0	0	0	0	0	0	0	0	0	0	0	0	0	0	0	0	0	0	0	0	0	0	0	0	0	0	0	0	0	0	0	0	0	0	0	0	0	0	0	0	0	0	0	0	0	0	0	0	0	0	0	0	0	0	0	0	0	0	0	0	0	0	0	0	0	0	0	0	0	0	0	0	0	0	0	0	0	0	0	0	0	0	0	0	0	0	0	0	0	0	0	0	0	0	0	0	0	0	0	0	0	0	0	0	0	0	0	0	0	0	0	0	0	0	0	0	0	0	0	0	0	0	0	0	0	0	0	0	0	0	0	0	0	0	0	0	0	0	0	0	0	0	0	0	0	0	0	0	0	0	0	0	0	0	0	0	0	0	0	0	0	0	0	0	0	0	0	0	0	0	0	0	0	0	0	0	0	0	0	0	0	0	0	0	0	0	0	0	0	0	0	0	0	0	0	0	0	0	0	0	0	0	0	0	0	0	0	0	0	0	0	0	0	0	0	0	0	0	0	0	0	0	0	0	0	0	0	0	0	0	0	0	0
1700110M21Rik	0	0	0	0	0	0	0	0	0	0	0	0	0	0	0	0	0	0	0	0	0	0	0	0	0	0	0	0	0	0	0	0	0	0	0	0	0	0	0	0	0	0	0	0	0	0	0	0	0	0	0	0	0	0	0	0	0	0	0	0	0	0	0	0	0	0	0	0	0	0	0	0	0	0	0	0	0	0	0	0	0	0	0	0	0	0	0	0	0	0	0	0	0	0	0	0	0	0	0	0	0	0	0	0	0	0	0	0	0	0	0	0	0	0	0	0	0	0	0	0	0	0	0	0	0	0	0	0	0	0	0	155.107	0	0	0	0	0	0	0	0	0	0	0	0	0	0	0	0	0	0	0	0	0	0	0	0	0	0	0	0	0	0	0	0	0	0	0	0	0	0	0	0	0	0	0	0	0	0	0	0	0	0	0	0	0	0	0	0	0	0	0	0	0	0	0	0	0	0	0	0	0	0	0	0	0	0	0	0	0	0	0	0	0	0	0	0	0	0	0	0	0	0	0	0	0	0	0	0	0	0	0	0	0	0	0	0	0	0	0	0	0	0	0	0	0	0	0	0
1700111N16Rik	0	0	0	0	0	0	0	0	0	0	0	0	0	0	0	0	0	0	0	0	0	0	0	0	0	0	0	0	0	0	0	0	0	0	0	0	0	0	0	0	0	0	0	0	0	0	0	0	0	0	0	0	0	0	0	0	0	0	0	0	0	0	0	0	0	0	0	0	0	0	0	0	0	0	0	0	0	0	0	0	0	0	0	0	0	0	0	0	0	0	0	0	0	0	0	0	0	0	0	0	0	0	0	0	0	0	0	0	0	0	0	0	0	0	0	0	0	0	0	0	0	0	0	0	0	0	0	0	0	0	0	0	0	0	0	0	0	0	0	0	0	0	0	0	0	0	0	0	0	0	0	0	0	0	0	0	0	0	0	0	0	0	0	0	0	0	0	0	0	0	0	0	0	0	0	0	0	0	0	0	0	0	0	0	0	0	0	0	0	0	0	0	0	0	0	0	0	0	0	0	0	0	0	0	0	0	0	0	0	0	0	0	0	0	0	0	0	0	0	0	0	0	0	0	0	0	0	0	0	0	0	0	0	0	0	0	0	0	0	0	0	0	0	0	0	0	0	0
1700112E06Rik	0	0	0	0	0	0	0	0	0	0	0	0	0	0	0	0	0	0	0	0	0	0	0	0	0	0	0	0	0	0	0	0	0	0	0	0	0	0	0	0	0	0	0	0	0	0	0	0	0	0	0	0	0	0	0	0	0	0	0	0	0	0	0	0	0	0	0	0	0	0	0	0	0	0	0	0	0	0	0	0	0	11.7852	0	0	0	0	0	0	0	0	0	0	0	0	0	0	0	0	0	0	0	0	0	0	0	0	0	0	0	0	0	0	0	0	0	0	0	3.36654	0	0	0	0	0	0	0	0	0	0	0	0	0	0	0	0	0	0	0	0	0	0	0	0	0	0	0	0	0	0	0	0	0	0	0	0	0	0	0	0	0	0	0	0	0	0	0	0	0	0	0	0	0	0	0	0	0	0	0	0	0	0	0	0	0	0	0	0	0	0	0	0	0	0	0	0	0	0	0	0	0	0	0	0	0	0	0	0	0	0	0	0	0	0	0	0	0	0	0	0	0	0	0	0	0	0	0	0	0	0	0	0	0	0	0	0	0	0	0	0	0	0	0	0	0	0	0	0	0	0
1700112H15Rik	0	0	0	0	0	0	0	0	0	0	0	0	0	0	0	0	0	0	0	0	0	0	0	0	0	0	0	0	0	0	0	0	0	0	0	0	0	0	0	0	0	0	0	0	0	0	0	0	0	0	0	0	0	0	0	0	0	0	0	0	0	0	0	0	0	0	0	0	0	0	0	0	0	0	0	0	0	0	0	0	0	0	0	0	0	0	0	0	0	0	0	0	0	0	0	0	0	0	0	0	0	0	0	0	0	0	0	0	0	0	0	0	0	0	0	0	0	0	0	0	0	0	0	0	0	0	0	0	0	0	0	0	0	0	0	0	0	0	0	0	0	0	0	0	0	0	0	0	0	0	0	0	0	0	0	0	0	0	0	0	0	0	0	0	0	0	0	0	0	0	0	0	0	0	0	0	0	0	0	0	0	0	0	0	0	0	0	0	0	0	0	0	0	0	0	0	0	0	0	0	0	0	0	0	0	0	0	0	0	0	0	0	0	0	0	0	0	0	0	0	0	0	0	0	0	0	0	0	0	0	0	0	0	0	0	0	0	0	0	0	0	0	0	0	0	0	0	0
1700112J05Rik	0	0	0	0	0	0	0	0	0	0	0	0	0	0	0	0	0	0	0	0	0	0	0	0	0	0	0	0	0	0	0	0	0	0	0	0	0	0	0	0	0	0	0	0	0	0	0	0	0	0	0	0	0	0	0	0	0	0	0	0	0	0	0	0	0	0	0	0	0	0	0	0	0	0	0	0	0	0	0	0	0	0	0	0	0	0	0	0	0	0	0	0	0	0	0	0	0	0	0	0	0	0	0	0	0	0	0	0	0	0	0	0	0	0	0	0	0	0	0	0	0	0	0	0	0	0	0	0	0	0	0	0	0	0	0	0	0	0	0	0	0	0	0	0	0	0	0	0	0	0	0	0	0	0	0	0	0	0	0	0	0	0	0	0	0	0	0	0	0	0	0	0	0	0	0	0	0	0	0	0	0	0	0	0	0	0	0	0	0	0	0	0	0	0	0	0	0	0	0	0	0	0	0	0	0	0	0	0	0	0	0	0	0	0	0	0	0	0	0	0	0	0	0	0	0	0	0	0	0	0	0	0	0	0	0	0	0	0	0	0	0	0	0	0	0	0	0	0
1700113A16Rik	0	0	0	25.6578	0	0	0	0	0	0	0	74.6704	0	0	0	0	0	0	0	0	0	0	0	0	76.6645	0	0	0	0	0	0	0	0	0	0	0	0	0	0	0	0	0	0	0	0	0	0	0	0	0	0	0	0	0	0	0	0	0	0	0	0	0	0	0	0	0	29.8399	0	0	0	0	0	0	0	0	0	0	9.92684	0	0	0	0	0	0	0	0	0	0	0	0	0	29.7851	0	0	0	0	0	0	0	0	0	0	0	0	0	0	0	0	0	0	0	0	0	0	0	0	0	24.9066	0	0	0	0	146.402	0	0	0	0	0	0	0	0	0	0	0	31.9818	0	0	0	48.7695	0	0	0	0	1189.55	0	0	0	0	0	0	0	0	0	44.5681	0	0	0	0	0	0	17.0766	1.68791	0	0	0	0	0	0	0	0	0	0	0	0	6.65269	0	0	0	0	0	0	0	0	0	0	0	0	0	0	0	0	0	0	0	0	0	1.18452	0	0	0	0	0	0	18.0101	0	0	0	0	0	0	0	0	0	0	0	0	0	0	0	41.0197	0	0	0	0	0	0	0	3.93E-08	0	0	242.356	0	0	0	0	0	0	16.8586	0	0.524118	0	0	53.027	0	0	0	0	0
1700113H08Rik	0	0	0	0	0	0	0	0	0	0	0	0	0	0	0	0	0	0	0	0	0	0	0	0	0	0	0	0	0	0	0	0	0	0	0	0	0	0	0	0	0	0	0	0	0	0	0	0	0	0	0	0	0	0	0	0	0	0	0	0	0	0	0	0	0	0	0	0	0	0	0	0	0	0	0	0	0	0	0	0	0	0	0	0	0	0	0	0	0	0	0	0	0	0	0	0	0	0	0	0	0	0	0	0	0	0	0	0	0	0	0	0	0	0	0	0	0	0	0	0	0	0	0	0	0	0	0	0	0	0	0	0	0	0	0	0	0	0	0	0	0	0	3.80651	0	0	0	0	0	0	0	0	0	0	0	0	0	0	0	41.9453	0	0	0	0	0	0	0	0	0	0	0	0	0	0	0	0	0	0	0	0	0	0	0	0	17.6939	0	0	0	0	0	0	0	0	0	0	0	0	0	6.17394	0	20.3861	0	0	0	0	0	0	0	0	0	0	0	269.7055	0	0	1.19176	0	0	0	0	2.38042	0	0	0	2.30373	0	0	0	0	4.22521	0	0	5.48575	169.386	0	0	0	0	7.26101	0	0	0	0	0	0	2.97505	0	0	0
1700119H24Rik	0	0	0	0	0	0	0	0	0	0	0	0	0	0	0	0	0	0	0	0	0	0	0	0	0	0	0	0	0	0	0	0	0	0	0	0	0	0	0	0	0	0	0	0	0	0	0	0	0	0	0	0	0	0	0	0	0	0	0	0	0	0	0	0	0	0	0	0	0	0	0	0	0	0	0	0	0	0	0	0	0	0	0	0	0	0	0	0	0	0	0	0	0	0	0	0	0	0	0	0	0	0	0	0	0	0	0	0	0	0	0	0	0	0	0	0	0	0	0	0	0	0	0	0	0	0	0	0	0	0	0	0	0	0	0	0	0	0	0	0	0	0	0	0	0	0	0	0	0	0	0	0	0	0	0	0	0	0	0	0	0	0	0	0	0	0	0	0	0	0	0	0	0	0	0	0	0	0	0	0	0	0	0	0	0	0	0	0	0	0	0	0	0	0	0	0	0	0	0	0	0	0	0	0	0	0	0	0	0	0	0	0	0	0	0	0	0	0	0	0	0	0	0	0	0	0	0	0	0	0	0	0	0	0	0	0	0	0	0	0	0	0	0	0	0	0	0	0
1700120C14Rik	0	0	0	0	0	0	0	0	0	0	0	0	0	0	0	0	0	0	0	0	0	0	0	0	0	0	0	0	0	0	0	0	0	0	0	0	0	0	0	0	0	0	0	0	0	0	0	0	0	0	0	0	0	0	0	0	0	0	0	0	0	0	0	0	0	0	0	0	0	0	0	0	0	0	0	0	0	0	0	0	0	0	0	0	0	0	0	0	0	0	0	0	0	0	0	0	0	0	0	0	0	0	0	0	0	0	0	0	0	0	0	0	0	0	0	0	0	0	0	0	0	0	7.37175	6.32076	0	0	0	0	0	0	0	0	0	0	0	0	0	0	0	0	0	0	0	0	0	0	0	0	0	0	58.9253	0	0	0	46.2532	0	0	0	0	0	0	0	0	0	0	0	0	0	0	0	0	0	0	4.85207	0	0	0	0	0	0	0	0	0	0	0	0	0	0	0	0	0	0	0	10.6694	0	0	0	0	0	0	0	0	0	0	0	0	0	0	0	0	0	0	0	0	0	0	0	0	0	0	0	0	0	0	0	0	0	0	0	0	0	0	0	0	0	0	0	0	0	0	0	0	0	0	0	0	0	2.63433
1700120E14Rik	0	0	0	0	0	0	0	0	0	0	0	0	0	0	0	0	0	0	0	0	0	0	0	0	0	0	0	0	0	0	0	0	0	0	0	0	0	0	0	0	0	0	0	0	0	0	0	0	0	0	0	0	0	0	0	0	0	0	0	0	0	0	0	0	0	0	0	0	0	0	0	0	0	0	0	0	0	0	0	0	0	0	0	0	0	0	0	0	0	0	0	0	0	0	0	0	0	0	0	0	0	0	0	0	0	0	0	0	0	0	0	0	0	0	0	0	0	0	0	0	0	0	0	0	0	0	0	0	0	0	0	0	0	0	0	0	0	0	0	0	0	0	0	0	0	0	0	0	0	0	0	0	0	0	0	0	0	0	0	0	0	0	0	0	0	0	0	0	0	0	0	0	0	0	0	0	0	0	0	0	0	0	0	0	0	0	0	0	0	0	0	0	0	0	0	0	0	0	0	0	0	0	0	0	0	0	0	0	0	0	0	0	0	0	0	0	0	0	0	0	0	0	0	0	0	0	0	0	0	0	0	0	0	0	0	0	0	0	0	0	0	0	0	0	0	0	0	0
1700120G07Rik	0	0	0	0	0	0	0	0	5.45098	0	0	0	0	1.34446	0	0	0	0	0	0	0	0	0	0	0	0	0	0	0	0	0	0	0	0	0	0	0	0	4.07513	0	0	0	0	0	0	0	0	0	0	0	0	0	0	0	0	0	0	0	0	0	0	0	0	0	0	0	0	0	0	0	0	0	0	0	0	0	0	0	0	0	0	0	0	0	0	0	0	0	0	0	0	0	0	0	0	0	0	1.56743	0	0	0	0	0	0	0	0	0	0	0	0	0	0	0	0	1.31641	0	0	0	0	0	0	0	0	0	0	0	0	0	0	0	0	0	0	0	0	0	0	0	0	0	0	0	0	0	0	1.52992	0	0	0	0	0	0	0	0	0	0	0	0	0	0	0	0	0	0	0	0	0	0	0	70.2163	0	0	0	0	0	0	0	0	0	0	0	0	0	0	0	0	0	0	0	0	0	0	0	0	0	0	0	0	0	0	0	0	0	0	13.7139	1.31111	2.51783	0	0	0	0	0	0	0	0	0	0	0	0	0	0	0	0	0	0	0	0	0	0	0	0	0	1.42934	0	0	0	0	0	74.4918	0	6.7613	9.07011	0.715575	0	0	0	0	0
1700120K04Rik	0	0	0	0	0	0	0	0	0	0	0	0	0	0	0	0	0	0	0	0	0	0	0	0	0	0	0	0	0	0	0	0	0	0	0	0	0	0	0	0	0	0	0	0	0	0	0	0	0	0	0	0	0	0	0	0	0	0	0	0	0	0	0	0	0	0	0	0	0	0	0	0	0	0	0	0	0	0	0	0	0	0	0	0	0	0	0	0	0	0	0	0	0	0	0	0	0	0	0	0	0	0	0	0	0	0	0	0	0	0	0	0	0	0	0	0	0	0	0	0	0	0	0	0	0	0	0	0	0	0	0	0	0	0	0	0	0	0	0	0	0	0	0	0	0	0	0	0	0	0	0	0	0	0	0	0	0	0	0	0	0	0	0	0	0	0	0	0	0	0	0	0	0	0	0	0	0	0	0	0	0	0	0	0	0	0	0	0	0	0	0	0	0	0	0	0	0	0	0	0	0	0	0	0	0	0	0	0	0	0	0	0	0	0	0	0	0	0	0	0	0	0	0	0	0	0	0	0	0	0	0	0	0	0	0	0	0	0	0	0	0	0	0	0	0	0	0	0
1700121L16Rik	0	0	0	0	0	0	0	0	0	0	0	0	0	343.44	0	0	0	0	0	0	0	0	0	0	0	0	0	0	0	0	0	0	0	0	0	0	0	0	0	0	0	0	0	0	0	0	0	0	0	0	0	0	0	0	0	0	0	0	0	0	13.102	0	0	0	0	0	0	0	4.29532	0	0	0	0	0	0	0	0	0	0	0	0	0	0	0	0	0	0	0	0	0	0	0	0	0	0	0	0	0	0	0	0	0	0	0	0	0	0	0	0	0	0	14.3915	0	0	0	0	0	0	0	0	0	0	0	0	0	0	0	0	0	0	0	0	0	0	0	0	0	0	0	0	0	0	0	0	0	0	0	0	0	0	0	0	0	0	0	0	0	0	0	0	0	0	0	0	0	0	0	0	0	0	0	0	0	0	0	0	0	0	0	0	0	0	0	0	0	0	0	0	0	0	0	0	0	0	0	0	0	0	0	0	0	0	0	0	0	0	0	0	0	0	0	0	0	0	0	0	0	0	68.5323	0	0	0	0	0	0	0	0	0	0	0	0	0	0	0	0	0	0	0	0	0	0	0	0	0	36.5343	0	0	0
1700121N20Rik	0	0	0	0	0	0	0	0	0	0	0	0	0	0	0	0	0	0	0	0	0	0	0	0	0	0	0	0	0	0	0	0	0	0	0	0	0	0	0	0	0	0	0	0	0	0	0	0	0	0	0	0	0	0	0	0	0	0	0	0	0	0	0	0	0	0	0	0	0	0	0	0	0	0	0	0	0	0	0	0	0	0	0	0	0	0	0	0	0	0	0	0	0	0	0	0	0	0	0	0	0	0	0	0	0	0	0	0	0	0	0	0	0	0	0	0	0	0	0	0	0	0	0	0	0	0	0	0	0	0	0	0	0	0	0	0	0	0	0	0	0	0	0	0	0	0	0	0	0	0	0	0	0	0	0	0	0	0	0	0	0	0	0	0	0	0	0	0	0	0	0	0	0	0	0	0	0	0	0	0	0	0	0	0	0	0	0	0	0	0	0	0	0	0	0	0	0	0	0	0	0	0	0	0	0	0	0	0	0	0	0	0	0	0	0	0	0	0	0	0	0	0	0	0	0	0	0	0	0	0	0	0	0	0	0	0	0	0	0	0	0	0	0	0	0	0	0	0
1700122O11Rik	0	0	0	0	0	0	0	0	0	0	0	0	0	0	0	0	0	0	0	0	0	0	0	0	0	0	0	0	0	0	0	0	0	0	0	0	0	0	0	0	0	0	0	0	0	0	0	0	0	0	0	0	0	0	0	0	0	0	0	0	0	0	0	0	0	0	0	0	0	0	0	0	0	0	0	0	0	0	0	0	0	0	0	0	0	0	0	0	0	0	0	0	0	0	0	0	0	0	0	0	0	0	0	0	0	0	0	0	0	0	0	0	0	0	0	0	0	0	0	0	0	0	0	0	0	0	0	0	0	0	0	0	0	0	0	0	0	0	0	0	0	0	0	0	0	0	0	0	0	0	0	0	0	0	0	0	0	0	0	0	0	0	0	0	0	0	0	0	0	0	0	0	0	0	0	0	0	0	0	0	0	0	0	0	0	0	0	0	0	0	0	0	0	0	0	0	0	0	0	0	0	0	0	0	0	0	0	0	0	0	0	0	0	0	0	0	0	0	0	0	0	0	0	0	0	0	0	0	0	0	0	0	0	0	0	0	0	0	0	0	0	0	0	0	0	0	0	0
1700123I01Rik	23.4044	0	0	0	0	0	0	0	0	0	0	0	0	0	0	0	0	0	0	429.696	0	0	0	0	0	0	0	0	0	0	0	0	0	0	0	0	0	0	0	0	0	0	0	0	0	0	0	0	0	0	0	0	0	0	0	0	0	0	0	0	0	0	0	0	0	0	0	0	0	0	0	0	0	0	0	0	0	0	0	0	0	0	0	0	0	0	229.322	0	0	0	0	0	0	0	0	0	0	0	0	0	0	0	0	0	0	0	0	0	0	0	0	0	0	0	0	0	0	0	0	0	0	0	0	0	0	68.6258	0	0	0	0	0	0	0	0	0	0	0	0	0	0	0	0	0	0	0	0	0	0	0	0	0	15.2188	0	0	0	0	0	0	0	0	0	0	0	0	0	0	0	0	0	0	0	0	0	0	0	0	0	0	0	0	0	0	2.48426	0	0	0	0	0	0	0	0	0	0	484.427	0	0	0	0	0	0	0	0	0	0	1705.57	0	0	0	0	0	0	0	0	0	0	0	0	0	0	0	0	0	0	0	0	0	0	0	0	0	1.68519	0	0	0	0	0	0	0	0	0	0	0	0	0	0	0	0	0
1700123K08Rik	0	0	0	0	0	0	0	0	0	0	0	0	0	0	0	0	0	0	0	0	0	0	0	0	0	0	0	0	0	0	0	0	0	0	0	0	0	0	0	0	0	0	0	0	0	0	0	0	0	0	0	0	0	0	0	0	0	0	0	0	0	0	0	0	0	0	0	0	0	0	0	0	0	0	0	0	0	0	0	0	0	0	0	0	0	0	0	0	0	0	0	0	0	0	0	0	0	0	0	0	0	0	0	0	0	0	0	0	0	0	0	0	0	0	0	0	0	0	0	0	0	0	0	0	0	0	0	0	0	0	0	0	0	0	0	0	0	0	0	0	0	0	0	0	0	0	0	0	0	0	0	0	0	0	0	0	0	0	0	0	0	0	0	0	0	0	0	0	0	0	0	0	0	0	0	0	0	0	0	0	0	0	0	0	0	0	0	0	0	0	0	0	0	0	0	0	0	0	0	0	0	0	0	0	0	0	0	0	0	0	0	0	0	0	0	0	0	0	0	0	0	0	0	0	0	0	0	0	0	0	0	0	0	0	0	0	0	0	0	0	0	0	0	0	0	0	0	0
1700123L14Rik	0	0	0	0	0	0	0	0	0	0	0	0	0	0	0	0	0	0	0	0	0	0	0	0	0	0	0	0	0	0	0	0	0.952612	0	0	3.06899	0	0	0	0	0	0	0	0	0	0	0	0	0	0	0	0	0	0	0	0	0	0	0	0	0	0	0	0	0	0	0	0	0	0	0	0	0	0	0	0	0	0	0	0	0	0	0	0	0	0	0	0	0	0	0	1.22516	0	0	0	0	0	0	0	0	0	0	0	0	0	0	0	0	0	0	0	0	0	0	0	0	0	0	0	0	0	0	0	0	0	0	0	0	0	0	0	0	0	0	0	0	0	0	0	0	0	0	0	0	0	0	0	0	0	0	0	0	0	0	0	0	0	0	0	0	0	0	0	0	0	0	0	0	0	0	0	0	0	0	0	0	0	0	0	0	0	0	0	0	0	0	0	0	0.619897	0	0	0	0	0	0	0	0	0	0	0	0	0	0	0	0	0	0	0	0	0.516305	0	0	0	0	0	0	0	0	0	0	0	0	0	0	0	0	0	0	0	0	0	0	0	0	0	0	0	0	0	0.27088	0	0	0	0	0	0	0	0
1700123M08Rik	0	0	0	0	0	0	0	0	0	2355.79	0	0	0	0	0	0	0	0	0	0	0	0	0	0	0	0	0	0	0	0	0	0	0	0	0	0	0	0	0	0	0	0	0	0	0	0	0	0	0	0	0	0	0	0	0	0	0	0	0	0	0	0	0	0	0	0	0	0	0	0	0	0	0	0	0	0	0	0	0	0	0	35.8114	0	0	0	0	0	0	0	0	0	0	0	0	0	0	0	0	0	0	0	0	0	0	0	0	0	0	0	0	0	0	0	0	0	0	0	0	0	0	0	0	0	0	0	0	0	0	0	0	0	0	0	0	0	0	0	0	0	0	0	0	0	0	0	0	0	0	0	0	0	0	0	0	0	0	0	0	0	0	0	0	0	0	0	0	0	0	0	0	0	0	0	0	0	0	0	0	0	0	0	0	0	0	0	0	0	0	0	0	0	0	0	0	0	0	0	0	0	0	0	0	0	0	0	0	0	65.8482	0	0	0	0	0	0	0	0	0	0	0	0	0	0	0	0	0	0	0	0	0	0	0	0	0	0	0	0	0	0	0	0	0	0	0	0	0	0	0	0
1700123O12Rik	0	0	0	0	0	0	0	0	0	0	0	0	0	0	0	0	0	0	0	0	0	0	0	0	0	0	0	0	0	0	0	0	0	0	0	0	0	0	0	0	0	0	0	0	0	0	0	0	0	0	0	0	0	0	0	0	0	0	0	0	0	0	0	0	0	0	0	0	0	0	0	0	0	0	0	0	0	0	0	0	0	0	0	0	0	0	0	0	0	0	0	0	0	0	0	0	0	0	0	0	0	0	0	0	0	0	0	0	0	0	0	0	0	0	0	0	0	0	0	0	0	0	0	0	0	0	0	0	0	0	0	0	0	0	0	0	0	0	0	0	0	0	0	0	0	0	0	0	0	0	0	0	0	0	0	0	0	0	0	0	0	0	0	0	0	0	0	0	0	0	0	0	0	0	0	0	0	0	0	0	0	0	0	0	0	0	0	0	0	0	0	0	0	0	0	0	0	0	0	0	0	0	0	0	0	0	0	0	0	0	0	0	0	0	0	0	0	0	0	0	0	0	0	0	0	0	0	0	0	0	0	0	0	0	0	0	0	0	0	0	0	0	0	0	0	0	0	0
1700123O20Rik	0	0	0	0	0	0	0	0	0	0	0	0	0	0	0	0	0	0	0	0	0	0	0	0	0	0	0	0	2.63023	0	0	0	0	15.5059	0	0	0	435.09	0	0.898385	0.429549	0	0.532751	0	0	0	0	0	0.471861	0	0	0	0	1.0799	0	0	0	0	0	0	0	0	0	0	0	0.55595	274.638	0	0	0	0	0	129.0375	0	0	0	0	0	902.203	485.718	0.509843	34.91694	0	2462.09	0	0	11.6976	0	0	0	0.603713	0	0	0	0	0	0	0	0	0	0	0	0	0	0	0	0	6.75478	0	0	0	0	0	0	0	0	1.51473	1.40797	675.129	0	0	0	0	0	6.363616	0	0	302.6994	0	0	0	0	0	0	0	0	0	294.746	0	0	42.2489	41.4403	0	178.3522	1.32079	0	405.645	0	0	0	681.694	0	0	0	0	0	24.4674	0	83.5037	4.89463	133.443	756.904	0	0	0	0	0.33876	0	626.939	135.6853	668.748	0.638981	326.59	0	0	0	0.867767	0	0	0	0	236.0874	0	0	0	4.74863	0.567339	0	0	91.4345	0	0	42.5714	0	456.005	0	647.125	134.9243	0	0	0	0	0	0.731634	0	209.8944	184.0029	126.2095	1.25005	0	71.4596	0	0	0	0	134.8387	0	0	0	0	0	22.5559	0.237485	0	0	186.7504	0	0	0	0	40.4464	0	1.15483	0	0	0	0	0	0.382842	0	2.89454	896.901	33.6303	0	0	0	0	32.4494
1700123O21Rik	0	0	0	0	0	0	0	0	0	0	0	0	0	0	0	0	0	0	0	0	0	0	0	0	0	0	0	0	0	0	0	0	0	0	0	0	0	0	0	0	0	0	0	0	0	0	0	0	0	0	0	0	0	0	0	0	0	0	0	0	0	0	0	0	0	0	0	0	0	0	0	0	0	0	0	0	0	0	0	0	0	0	0	0	0	0	0	0	0	0	0	0	0	0	0	0	0	0	0	0	0	0	0	0	0	0	0	0	0	0	0	0	0	0	0	0	0	0	0	0	0	0	0	0	0	0	0	0	0	0	0	0	0	0	0	0	0	0	0	0	0	0	0	0	0	0	0	0	0	0	0	0	0	0	0	0	0	0	0	0	0	0	0	0	0	0	0	0	0	0	0	0	0	0	0	0	0	0	0	0	0	0	0	0	0	0	0	0	0	0	0	0	0	0	0	0	0	0	0	0	0	0	0	0	0	0	0	0	0	0	0	0	0	0	0	0	0	0	0	0	0	0	0	0	0	0	0	0	0	0	0	0	0	0	0	0	0	0	0	0	0	0	0	0	0	0	0	0
1700124L16Rik	0	0	0	0	0	0	0	0	0	0	0	0	0	0	0	0	0	0	0	0	0	0	0	0	0	0	0	0	0	0	0	0	0	0	0	0	0	0	0	0	0	0	0	0	0	0	0	0	0	0	0	0	0	0	0	0	0	0	0	0	0	0	0	0	0	0	0	0	0	0	0	0	0	0	0	0	0	0	0	0	0	0	0	0	0	0	0	0	0	0	0	0	0	0	0	0	0	0	0	0	0	0	0	0	0	0	0	0	0	0	0	0	0	0	0	0	0	0	0	0	0	0	0	0	0	0	0	0	0	0	0	0	0	0	0	0	0	0	0	0	0	0	0	0	0	0	0	0	0	0	0	0	0	0	0	0	0	0	0	0	0	0	0	0	0	0	0	0	0	0	0	0	0	0	0	0	0	0	0	0	0	0	0	0	0	0	0	0	0	0	0	0	0	0	0	0	0	0	0	0	0	0	0	0	0	0	0	0	0	0	0	0	0	0	0	0	0	0	0	0	0	0	0	0	0	0	0	0	0	0	0	0	0	0	0	0	0	0	0	0	0	0	0	0	0	0	0	0
1700125G02Rik	0	0	0	0	0	0	0	0	0	0	0	0	0	0	0	0	0	0	0	0	0	0	0	0	0	0	0	0	0	0	0	0	0	0	0	0	0	0	0	0	0	0	0	0	0	0	0	0	0	0	0	0	0	0	0	0	0	0	0	0	0	0	0	0	0	0	0	0	0	0	0	0	0	0	0	0	0	0	0	0	0	0	0	0	0	0	0	0	0	0	0	0	0	0	0	0	0	0	0	0	0	0	0	0	0	0	0	0	0	0	0	0	0	0	0	0	0	0	0	0	0	0	0	0	0	0	0	0	0	0	0	0	0	0	0	0	0	0	0	0	0	0	0	0	0	0	0	0	0	0	0	0	0	0	0	0	0	0	0	0	0	0	0	0	0	0	0	0	0	0	0	0	0	0	0	0	0	0	0	0	0	0	0	0	0	0	0	0	0	0	0	0	0	0	0	0	0	0	0	0	0	0	0	0	0	0	0	0	0	0	0	0	0	0	0	0	0	0	0	0	0	0	0	0	0	0	0	0	0	0	0	0	0	0	0	0	0	0	0	0	0	0	0	0	0	0	0	0
1700125G22Rik	0	0	0	0	0	0	0	0	0	0	0	0	0	0	0	0	140.303	0	0	0	0	0	0	0	0	0	0	0	0	0	0	0	0	0	0	0	0	0	0	0	0	0	0	0	0	0	152.239	0	0	0	0	0	0	0	0	0	0	0	0	0	0	0	0	0	0	0	0	0	0	0	124.523	0	0	0	0	0	0	0	161.375	0	0	0	0	0	0	0	0	0	0	172.477	0	0	0	0	0	0	0	0	0	0	0	0	0	0	0	0	0	0	0	0	0	0	0	0	0	0	0	0	0	0	0	0	0	0	0	0	0	0	0	0	0	0	0	0	0	0	0	0	0	0	0	0	0	0	0	0	0	0	0	0	0	0	0	0	0	0	0	0	0	0	0	0	0	0	0	0	0	0	0	0	0	0	0	0	0	0	0	0	0	0	0	0	0	0	0	0	0	0	0	0	0	0	0	0	0	70.8963	0	0	0	0	0	0	0	0	0	0	22.2024	0	0	0	0	0	0	0	0	0	0	0	0	0	0	0	0	0	0	0	0	0	0	0	0	0	0	0	0	0.660852	0	0	0	0	0	0	0	0	0	0	0	0
1700125H03Rik	0	0	0	0	0	0	0	0	0	0	0	0	0	0	0	0	0	0	0	0	0	0	0	0	0	0	0	0	0	0	0	0	0	0	0	0	0	0	0	0	0	0	0	0	0	0	0	0	0	0	0	0	0	0	0	0	0	0	0	0	0	0	0	0	0	0	0	0	0	0	0	0	0	0	0	0	0	0	0	0	0	0	0	0	0	0	0	0	0	0	0	0	0	0	0	0	0	0	0	0	0	0	0	0	0	0	0	0	0	0	0	0	0	0	0	0	0	0	0	0	0	0	0	0	0	0	0	0	0	0	0	0	0	0	0	0	0	0	0	0	0	0	0	0	0	0	0	0	0	0	0	0	0	0	0	0	0	0	0	0	0	0	0	0	0	0	0	0	0	0	0	0	0	0	0	0	0	0	0	0	0	0	0	0	0	0	0	0	0	0	0	0	0	0	0	0	0	0	0	0	0	0	0	0	0	0	0	0	0	0	0	0	0	0	0	0	0	0	0	0	0	0	0	0	0	0	0	0	0	0	0	0	0	0	0	0	0	0	0	0	0	0	0	0	0	0	0	0
1700125H20Rik	0	0	0	0	0	0	0	0	0	0	0	0	0	0	0	0	0	0	0	0	0	0	0	0	0	0	0	0	0	0	0	0	0	0	0	0	0	0	0	0	0	0	0	0	0	0	0	0	0	0	0	0	0	0	0	0	0	0	0	0	0	0	0	0	0	0	0	0	0	0	0	0	0	0	0	0	0	0	0	0	0	0	0	0	0	0	0	0	0	0	0	0	0	0	0	0	0	0	0	0	0	0	0	0	0	0	0	0	0	0	0	0	0	0	0	0	0	0	0	0	0	0	0	0	0	0	0	0	0	0	0	0	0	0	0	0	0	0	0	0	0	0	0	0	0	0	0	0	0	0	0	0	0	0	0	0	0	0	0	0	0	0	0	0	0	0	0	0	0	0	0	0	0	0	0	0	0	0	0	0	0	0	0	0	0	0	0	0	0	0	0	0	0	0	0	0	0	0	0	0	0	0	0	0	0	0	0	0	0	0	0	0	0	0	0	0	0	0	0	0	0	0	0	0	0	0	0	0	0	0	0	0	0	0	0	0	0	0	0	0	0	0	0	0	0	0	0	0
1700126H18Rik	0	0	0	0	0	0	0	0	0	0	0	0	0	0	0	0	0	0	0	0	0	0	0	0	0	0	0	0	0	0	0	0	0	0	0	0	0	0	0	0	0	0	0	0	0	0	0	0	0	0	0	0	0	0	0	0	0	0	0	0	0	0	0	0	0	0	0	0	0	0	0	0	0	0	0	0	0	0	0	0	0	0	0	0	0	0	0	0	0	0	0	0	0	0	0	0	0	0	0	0	0	0	0	0	0	0	0	0	0	0	0	0	0	0	0	0	0	0	0	0	0	0	0	0	0	0	0	0	0	0	0	0	0	0	0	0	0	0	0	0	0	0	0	0	0	0	0	0	0	0	0	0	0	0	0	0	0	0	0	0	0	0	0	0	0	0	0	0	0	0	0	0	0	0	0	0	0	0	0	0	0	0	0	0	0	0	0	0	0	0	0	0	0	0	0	0	0	0	0	0	0	0	0	0	0	0	0	0	0	0	0	0	0	0	0	0	0	0	0	0	0	0	0	0	0	0	0	0	0	0	0	0	0	0	0	0	0	0	0	0	0	0	0	0	0	0	0	0
1700128A07Rik	0	0	0	0	0	0	0	0	0	0	0	0	0	0	0	0	0	0	0	0	0	0	0	0	0	0	0	0	0	0	0	0	0	0	0	0	0	0	0	0	0	0	0	0	0	0	0	0	0	0	0	0	0	0	0	0	0	0	0	0	0	0	0	0	0	0	0	0	0	0	0	0	0	0	0	0	0	0	0	0	0	0	0	0	0	0	0	0	0	0	0	0	0	0	0	0	0	0	0	0	0	0	0	0	0	0	0	0	0	0	0	0	0	0	0	0	0	0	0	0	0	0	0	0	0	0	0	0	0	0	0	0	0	0	0	0	0	0	0	0	0	0	0	0	0	0	0	0	0	0	0	0	0	0	0	0	0	0	0	0	0	0	0	0	0	0	0	0	0	0	0	0	0	0	0	0	0	0	0	0	0	0	0	0	0	0	0	0	0	0	0	0	0	0	0	0	0	0	0	0	0	0	0	0	0	0	0	0	0	0	0	0	0	0	0	0	0	0	0	0	0	0	0	0	0	0	0	0	0	0	0	0	0	0	0	0	0	0	0	0	0	0	0	0	0	0	0	0
1700128F08Rik	0	0	0	0	0	0	332.846	0	0	3.10695	0	0	0	0	0.532369	6.30055	261.764	0	3.35936	0	31.9986	48.3481	25.7689	0	0	16.1193	0	17.4173	333.371	0	0	0	0	7.51956	0	0	0	0	5.03344	0	0	0	0	2.09415	0	18.9258	0	1.67021	0	524.048	92.9387	0	414.294	1.90499	0	23.6921	0	0	0	0	0	0	0	0	282.763	0.947973	98.6347	0	24.9647	5.34752	0	6.55218	30.4241	3.6466	21.873	0	0	4.62344	0	123.804	0	0	249.182	0	0.620826	0.978216	0	163.302	0	0	0	0	0	0	0.230098	0	0	10.8461	0	1.54798	0	0	122.633	0	0	0	0	9.25121	0	3.31804	0	53.9742	0	0	0.894022	0	0.639222	102.806	0	0	0	0	205.809	0	0	0	0	0	8.76991	0	8.89412	3.77946	0.925955	0	0	0	0	0	4.13163	0	221.964	0	0	0	0	0	0	0	0	0	0	0	0	1.89291	0	0	0	0	45.2137	63.0697	0	0	0	0	0	0	0	68.9442	0	40.7199	0.846753	0	0.7113	0	0	0.989157	13.5649	112.662	0	0	0	0	0	16.7795	1.1228	0.761918	0	3.75143	0	27.7412	0	0	0	0	47.4035	0	42.7746	0	0	0	0	0	9.02941	0	458.046	0	37.258	77.3845	0	143.681	2.2755	0.296015	1.51084	3.5009	0	0	224.176	3.66545	0	0	0	16.8256	0	1.3746	126.998	2.61721	13.7454	308.982	0.500483	2.34807	0	0	98.8051	0	0	0	0	0	64.1854	0.585912	32.738	84.2963	0	450.941	0	134.695	0	0.426146
1700129C05Rik	0	0	0	0	0	0	0	0	0	0	0	0	0	0	0	0	0	0	0	0	0	0	0	0	0	0	0	0	0	0	0	0	0	0	0	0	0	0	0	0	0	0	0	0	0	0	0	0	0	0	0	0	0	0	0	0	0	0	0	0	0	0	0	0	0	0	0	0	0	0	0	0	0	0	0	0	0	0	0	0	0	0	0	0	0	0	0	0	0	0	0	0	0	0	0	0	0	0	0	0	0	0	0	0	0	0	0	0	0	0	0	0	0	0	0	0	0	0	0	0	0	0	0	0	0	0	0	0	0	0	0	0	0	0	0	0	0	0	0	0	0	0	0	0	0	0	0	0	0	0	0	0	0	0	0	0	0	0	0	0	0	0	0	0	0	0	0	0	0	0	0	0	0	0	0	0	0	0	0	0	0	0	0	0	0	0	0	0	0	0	0	0	0	0	0	0	0	0	0	0	0	0	0	0	0	0	0	0	0	0	0	0	0	0	0	0	0	0	0	0	0	0	0	0	0	0	0	0	0	0	0	0	0	0	0	0	0	0	0	0	0	0	0	0	0	0	0	0
1810006J02Rik	0	0	0	0	0	0	0	0	0	0	0	0	0	0	0	0	0	0	0	0	0	0	0	0	0	0	0	0	0	0	0	0	0	0	0	0	0	0	0	0	0	0	0	0	0	0	0	0	0	0	0	0	0	0	0	0	0	0	0	0	0	0	0	0	0	0	0	0	0	0	0	0	0	0	0	0	0	0	0	0	0	0	0	0	0	0	0	0	0	0	0	0	0	0	0	0	0	0	29.5557	0	0	0	0	0	0	0	0	0	0	0	0	0	0	0	0	0	0	0	0	0	0	0	0	0	0	0	0	0	0	0	0	0	0	0	0	0	0	0	0	0	0	0	0	0	0	0	0	0	0	0	0	0	0	0	0	0	0	0	0	0	0	0	0	0	0	0	0	0	0	0	0	0	0	0	0	0	0	0	0	0	0	0	0	0	0	0	0	0	0	0	0	0	0	0	0	0	0	0	0	0	0	0	0	0	0	0	0	0	0	0	0	0	0	0	0	0	0	0	0	0	0	0	0	0	0	0	0	0	0	0	0	0	0	0	0	0	0	0	0	0	0	0	0	0	0	0	0	0
1810007C17Rik	0	0	0	0	0	0	0	0	0	0	0	0	0	0	0	0	0	0	0	0	0	0	0	0	0	0	0	0	0	0	0	0	0	0	0	0	0	0	0	0	0	0	0	0	0	0	0	0	0	0	0	0	0	0	0	0	0	0	0	0	0	0	0	0	0	0	0	0	0	0	0	0	0	0	0	0	0	0	0	0	0	0	0	0	0	0	0	0	0	0	0	0	0	0	0	0	0	0	0	0	0	0	0	0	0	0	0	0	0	0	0	0	0	0	0	0	0	0	0	0	0	0	0	0	0	0	0	0	0	0	0	0	0	0	0	0	0	0	0	0	0	0	0	0	0	0	0	0	0	0	0	0	0	0	0	0	0	0	0	0	0	0	0	0	0	0	0	0	0	0	0	0	0	0	0	0	0	0	0	0	0	0	0	0	0	0	0	0	0	0	0	0	0	0	0	0	0	0	0	0	0	0	0	0	0	0	0	0	0	0	0	0	0	0	0	0	0	0	0	0	0	0	0	0	0	0	0	0	0	0	0	0	0	0	0	0	0	0	0	0	0	0	0	0	0	0	0	0
1810007D17Rik	0	0	0	0	0	0	0	0	0	0	0	0	0	0	0	0	0	0	0	0	0	0	0	0	0	0	0	0	0	0	0	0	0	0	0	0	0	0	0	0	0	0	0	0	0	0	0	0	0	0	0	0	0	0	0	0	0	0	0	0	0	0	0	0	0	0	0	0	0	0	0	0	0	0	0	0	0	0	0	0	0	0	0	0	0	0	0	0	0	0	0	0	0	0	0	0	0	0	0	0	0	0	0	0	0	0	0	0	0	0	0	0	0	0	0	0	0	0	0	0	0	0	0	0	0	0	0	0	0	0	0	0	0	0	0	0	0	0	0	0	0	0	0	0	0	0	0	0	0	0	0	0	0	0	0	0	0	0	0	0	0	0	0	0	0	0	0	0	0	0	0	0	0	0	0	0	0	0	0	0	0	0	0	0	0	0	0	0	0	0	0	0	0	0	0	0	0	0	0	0	0	0	0	0	0	0	0	0	0	0	0	0	0	0	0	0	0	0	0	0	0	0	0	0	0	0	0	0	0	0	0	0	0	0	0	0	0	0	0	0	0.729683	0	0	0	0	0	0	0
1810008I18Rik	0	0	0	0	0	0	0	0	0	0	0	0	0	0	0	0	0	0	0	0	0	0	0	0	0	0	0	0	0	0	0	0	0	0	0	0	0	0	0	0	0	0	0	0	0	0	0	0	0	0	0	0	0	0	0	0	0	0	0	0	0	0	0	0	0	0	0	0	0	0	0	0	0	0	0	0	0	0	0	0	0	0	0	0	0	0	0	0	0	0	0	0	0	0	0	0	0	0	0	0	0	0	0	0	0	0	0	0	0	0	0	0	0	0	0	0	0	0	0	0	0	0	0	0	0	0	0	0	0	0	0	0	0	0	0	0	0	0	0	0	0	0	0	0	0	0	0	0	0	0	0	0	0	0	0	0	0	0	0	0	0	0	0	0	0	0	0	0	0	0	0	0	0	0	0	0	0	0	0	0	0	0	0	0	0	0	0	0	0	0	0	0	0	0	0	0	0	0	0	0	0	0	0	0	0	0	0	0	0	0	0	0	0	0	0	0	0	0	0	0	0	0	0	0	0	0	0	0	0	0	0	0	0	0	0	0	0	0	0	0	0	0	0	0	0	0	0	0
1810009A15Rik	0	0	0	0	2.13523	3217.22	10.2269	0	0	0	0	0	0	0	0	0	0	0	0	1774.59	0	0	0	0	0	1457.03	0	0	0	215.713	0	0	0	0	0	169.639	0	0	115.851	99.4079	0	0	0	0	0	0	1.7024	0	2210.17	0	15.0314	0	0	0	0	0	0	0	0	0	2382.5	200.806	0	0	1.8234	2953.1	241.609	0	0	0	727.832	0	184	0	0	94.2138	0	0	0	562.549	775.154	252.93	2.04414	0	107.089	0	0	0	0	0	2427.37	1486.4	55.4934	1.25953	2976.59	0	2.11481	1499.48	764.892	154.043	0	0	0	0	0	0	5.81493	0	0	0	0	12.0486	0	0	0	0	502.68	500.148	0	174.419	0	0	0	10.6408	0	0	2.22576	169.747	64.4939	2.54229	0	0	0	0	0	0	48.5963	34.1024	0	48.1361	0	0	1082.19	3.47497	73.7258	362.778	224.622	0	0	51.5213	43.4169	0	313.168	41.7306	7.03304	0	0	0	707.088	0	0	0	0	1558.07	11.9603	0	9.61871	309.872	291.333	365.831	0	0	0	427.251	0	0	518.964	1009.37	1087.36	0	73.5583	10.0124	832.202	536.581	0	0	0	36.4599	205.568	32.5679	0	0	535.355	0	139.513	0	0	0	54.1043	1438.26	0	140.67	0	171.769	0	0	0	213.184	0	3.69093	2.55652	0	255.409	0	0	0	0	0	806.769	1.59649	4058.68	0	620.09	0	0	227.132	1.26863	5139.02	0	0	0	98.5111	0	0	0	1086.71	0.979202	0	0	0	108.412	512.267	316.606	0	274.049	0	0	1404.9
1810009J06Rik	0	0	0	0	0	0	0	0	0	0	0	0	0	0	0	0	0	0	0	0	0	0	0	0	0	0	0	0	0	0	0	0	0	0	0	0	0	0	0	0	0	0	0	0	0	0	0	0	0	0	0	0	0	0	0	0	0	0	0	0	0	0	0	0	0	0	0	0	0	0	0	0	0	0	0	0	0	0	0	0	0	0	0	0	0	0	0	0	0	0	0	0	0	0	0	0	0	0	0	0	0	0	0	0	0	0	0	0	0	0	0	0	0	0	0	0	0	0	0	0	0	0	0	0	0	0	0	0	0	0	0	0	0	0	0	0	0	0	0	0	0	0	0	0	0	0	0	0	0	0	0	0	0	0	0	0	0	0	0	0	0	0	0	0	0	0	0	0	0	0	0	0	0	0	0	0	0	0	0	0	0	0	0	0	0	0	0	0	0	0	0	0	0	0	0	0	0	0	0	0	0	0	0	0	0	0	0	0	0	0	0	0	0	0	0	0	0	0	0	0	0	0	0	0	0	0	0	0	0	0	0	0	0	0	0	0	0	0	0	0	0	0	0	0	0	0	0	0
1810010D01Rik	0	0	0	0	0	0	0	0	0	0	0	0	0	0	0	0	0	0	0	0	0	0	0	0	0	0	0	0	0	0	0	0	0	0	0	0	0	0	0	0	0	0	0	0	0	0	0	0	0	0	0	0	0	0	0	0	0	0	0	0	0	0	0	0	0	0	0	0	0	0	0	0	0	0	0	0	0	0	0	0	0	0	0	0	0	0	0	0	0	0	0	0	0	0	0	0	0	0	0	0	0	0	0	0	0	0	0	0	0	0	0	0	0	0	0	0	0	0	0	0	0	0	0	0	0	0	0	0	0	0	0	0	0	0	0	0	0	0	0	0	0	0	0	0	0	0	0	0	0	0	0	0	0	0	0	0	0	0	0	0	0	0	0	0	0	0	0	0	0	0	0	0	0	0	0	0	0	0	0	0	0	0	0	0	0	0	0	0	0	0	0	0	0	0	0	0	0	0	0	0	0	0	0	0	0	0	0	0	0	0	0	0	0	0	0	0	0	0	0	0	0	0	0	0	0	0	0	0	0	0	0	0	0	0	0	0	0	0	0	0	0	0	0	0	0	0	0	0
1810010H24Rik	0	0	0	0	0	0	0	0	0	0	0	0	0	0	0	0	0	0	0	0	0	0	0	0	0	0	0	0	0	0	0	0	0	0	0	0	0	0	0	0	0	0	0	0	0	0	0	0	0	0	0	0	0	0	0	0	0	0	0	0	0	0	0	0	0	0	0	0	0	0	0	0	0	0	0	0	0	0	0	0	0	0	0	0	0	0	0	0	0	0	0	0	0	0	0	0	0	0	0	0	0	0	0	0	0	0	0	0	0	0	0	0	0	0	0	0	0	0	0	0	0	0	0	0	0	0	0	0	0	0	0	0	0	0	0	0	0	0	0	0	0	0	0	0	0	0	0	0	0	0	0	0	0	0	0	0	0	0	0	0	0	0	0	0	0	0	0	0	0	0	0	0	0	0	0	0	0	0	0	0	0	0	0	0	0	0	0	0	0	0	0	0	0	0	0	0	0	0	0	0	0	0	0	0	0	0	0	0	0	0	0	0	0	0	0	0	0	0	0	0	0	0	0	0	0	0	0	0	0	0	0	0	0	0	0	0	0	0	0	0	0	0	0	0	0	0	0	0
1810011H11Rik	0	0	0	0	0	0	0	0	0	0	0	0	0	0	0	0	0	0	0	0	0	0	0	0	0	0	0	0	0	0	0	0	0	0	0	0	0	0	0	0	0	0	0	0	0	0	0	0	0	0	0	0	0	0	0	0	0	0	0	0	0	0	0	16.3776	0	0	0	0	0	0	0	641.466	0	0	0	0	0	0	0	0	0	0	0	0	0	0	0	0	0	0	0	0	0	0	0	0	0	0.994853	0	0	35.119	0	0	0	0	0	0	0	0	0	0	0	0	0	0.655672	1.09628	0	0	0	0	0	0	0	0	0	0	0	68.2239	0	0	0	0	0	0	5.57979	0	0	0	0	0	4.20083	0	0	0	0	0	0	0	0	0	0	0	0	0	0	0	0	0	0	0	0	0	0	0	0	0	0	0	0.856031	0	0	0	0	0	0	0	0	0	0	0	0	0	0	0.442385	0	0	0.90049	0	0	0	0	0	0	0	3.02528	0	0	0	0	0	0	0	0	0	0	0	0	0	0	0	0	0	0	6.13494	0	0	0	0	0	0	0	0	0	0	0	0	0	0	0	0	0	0	0	0	0	0	0	0	0	0	0.559435	0.797935	0	0	0	0	0	0
1810011O10Rik	0	0	0	0	0	0	0	0	0	0	0	0	0	0	0	0	0	0	0	0	0	0	0	0	0	0	0	0	0	0	0	0	0	0	0	0	0	0	0	0	0	0	0	0	0	0	0	0	0	0	0	0	0	0	0	0	0	0	0	0	0	0	0	0	0	0	0	0	0	0	0	0	0	0	0	0	0	0	0	0	0	0	0	0	0	0	0	0	0	0	0	0	0	0	0	0	0	0	0	0	0	0	0	0	0	0	0	0	0	0	0	0	0	0	0	0	0	0	0	0	0	0	0	0	0	0	0	0	0	0	0	0	0	0	0	0	0	0	0	0	0	0	0	0	0	0	0	0	0	0	0	0	0	0	0	0	0	0	0	0	0	0	0	0	0	0	0	0	0	0	0	0	0	0	0	0	0	0	0	0	0	0	0	0	0	0	0	0	0	0	0	0	0	0	0	0	0	0	0	0	0	0	0	0	0	0	0	0	0	0	0	0	0	0	0	0	0	0	0	0	0	0	0	0	0	0	0	0	0	0	0	0	0	0	0	0	0	0	0	0	0	0	0	0	0	0	0	0
1810012K16Rik	0	0	0	0	0	0	0	0	0	0	0	0	0	0	0	0	0	0	0	0	0	0	0	0	0	0	0	0	0	0	0	0	0	0	0	0	0	0	0	0	0	0	0	0	0	0	0	0	0	0	0	0	0	0	0	0	0	0	0	0	0	0	0	0	0	0	0	0	0	0	0	0	0	0	0	0	0	0	0	0	0	0	0	0	0	0	0	0	0	0	0	0	0	0	0	0	0	0	0	0	0	0	0	0	0	0	0	0	0	0	0	0	0	0	0	0	0	0	0	0	0	0	0	0	0	0	0	0	0	0	0	0	0	0	0	0	0	0	0	0	0	0	0	0	0	0	0	0	0	0	0	0	0	0	0	0	0	0	0	0	0	0	0	0	0	0	0	0	0	0	0	0	0	0	0	0	0	0	0	0	0	0	0	0	0	0	0	0	0	0	0	0	0	0	0	0	0	0	0	0	0	0	0	0	0	0	0	0	0	0	0	0	0	0	0	0	0	0	0	0	0	0	0	0	0	0	0	0	0	0	0	0	0	0	0	0	0	0	0	0	0	0	0	0	0	0	0	0
1810013A23Rik	0	0	0	0	0	0	0	0	0	0	0	0	0	0	0	0	0	0	0	0	0	0	0	0	0	0	0	0	0	0	0	0	0	0	0	0	0	0	0	0	0	0	0	0	0	0	0	0	0	0	0	0	0	0	0	0	0	0	0	0	0	0	0	0	0	0	0	0	0	0	0	0	0	0	0	0	0	0	0	0	0	0	0	0	0	0	0	0	0	0	0	0	0	0	0	0	0	0	0	0	0	0	0	0	0	0	0	0	0	0	0	0	0	0	0	0	0	0	0	0	0	0	0	0	0	0	0	0	0	0	0	0	0	0	0	0	0	0	0	0	0	0	0	0	0	0	0	0	0	0	0	0	0	0	0	0	0	0	0	0	0	0	0	0	0	0	0	0	0	0	0	0	0	0	0	0	0	0	0	0	0	0	0	0	0	0	0	0	0	0	0	0	0	0	0	0	0	0	0	0	0	0	0	0	0	0	0	0	0	0	0	0	0	0	0	0	0	0	0	0	0	0	0	0	0	0	0	0	0	0	0	0	0	0	0	0	0	0	0	0	0	0	0	0	0	0	0	0
1810013L24Rik	0	0	0	0	0	0	0.199772	0	0	0	0	188.019	7.514	0	0	0.335342	0	0	0	0	0.222865	0.757699	0	0	0.183372	0.207408	0	0	0	0.236952	0.847685	1.90594	744.75	0	1018.77	0	0	0	0.22523	0	0	0.286107	0	0	0	0	0	774.388	0	0	0.376076	0.44477	0	0	0	0	0	0.22262	0	0	0	0	0.176951	0.19897	0.417264	0.710224	217.175	714.631	0.611258	0	0	0	0	633.219	0.460191	0	0	0	0	0.572283	0.221921	32.7874	849.346	0	0.15746	0	0	0.273899	0	435.78	0.76749	0.160097	0	0	0	0	476.684	0.686454	0	16.7972	1237.62	0	0.22406	0	0.548178	1.48458	438.02	0.390826	0.279645	0	0.242665	0	474.546	0	1219.28	0	0	0.606098	0	68.1456	0	0	0.352888	118.999	0.182319	0	0	2.0409	0.304913	0	0	0	0.460339	0	349.677	0	0	3.26905	0.387694	28.4122	0	70.2076	0.740767	0	0	0	11.8608	0	0	0	386.337	0	234.948	0	281.773	0	817.399	0	251.452	7.02289	153.371	0.337099	0.310646	0.2252	0	0	0.148903	0	0.150697	0.260122	3.74895	0	0	0.471636	0.271752	0	53.4783	0.367427	0.16729	0	0	0	0.327606	108.528	0	0.192547	0	0	0	61.5113	0	0.224639	0	0.923742	0.174795	0	0	0	0	0	540.802	0.307994	0.180035	0.225629	3.52504	0	0	0	20.5558	2.35288	0	188.777	0	89.1083	0	22.5546	0	0.129295	25.6537	0	0	0	3.97679	0	0	6.05387	0	0	0	0.152925	17.1427	0	0	0	0	0	0	0	0	0	0	1.68736	0	0	0.290184	0	0	0
1810014B01Rik	13.93076241	12.01301304	0	0	0.590992234	0	0	0	0	0	0	0	0	0	1.461837853	0	0.804368911	0	0	0	0.584683	0	1.137430384	0.37176204	0	0	8.697864687	9.243171031	0	0	1.149690375	0	0	0	0	0	0	0	0	0	0	0	0	6.585272874	10.55100159	2.09093	0	0.553852186	1.6203527	0	0	0.610456562	0	0	0.711445365	0	0	0	0	0	0	0	0	0.530992	0	0	0	0	0	0	0	0.683772396	0	0	0.624735018	0.623356039	0.69934301	0.62109522	0.548248	2.328550141	0	27.2785	65.59311314	0	0.862392	0	0	2.208100317	10.94086	0	0	0	0	0	0	0	1.283350254	0.918435084	0	0	0	0	2.441050133	0	1.13358	0	2.692970515	0	0	0	0	0	0	0	0.607140136	3.015130772	0	0	1.613880263	0	5.90244	0.532451	20.0775	0.497723183	0	0	0.700851052	0.932825241	0	0	0	0	0	0	0	0	0	0	0	0.906274582	1.971850229	3.000270307	0	0	0	44.49980168	5.25029	0	0	0	0	0	0	0	0	0	1.218081411	0	18.0103	0.74340267	1.358400358	0	0	3.088770252	0.419684005	122.6210058	0	0	0.421748	13.8475	0	4.95731	0	0	0	0	0.544315023	0.510304168	0.463413088	0	0	0	87.938129	0.853541596	1.97183	0	0	0.416853	0.676146041	0	0	0	0.849710257	0	0	0	25.543608	0	0	0	0	0	0	0	0	0	0	0	0	5.91556521	0	3.371680341	0	0	0.476137041	0.242776099	8.88269	0	0.383935146	2.40929	7.60711	1.413281023	14.68858224	1.818820218	0.88244	0.276475009	0.368796079	15.98310118	0.333367011	0	0.598322	0.34869	1.003040048	0.23746	0	0	0	1482.9898	28.44497087	0	0.261604019	8.312770931	1.32798002	0	0.397299	0.418704	0.349354007	0
1810018F18Rik	0	0	0	0	0	0	0	0	0	0	0	0	0	0	0	2.10316	0	0	0	0	0	0	1.29891	0	0	0	0	2.13622	0	0	0	0	0	0	0	0	4.11657	0	0	0	0	0	0	0	21.7072	0	0	0	0	0	0	0	0	0	0	0	0	0	2.46506	0	0	0	0	0	0	0	0	0	0	0	0	4.70559	0	0	0	0	0	2.84783	0	0	0	0	0	0	0	0	0	0	0	0	0	0	0	0	0	0	0	0	0	0	0	0	0	0	0	0	0	0	0	0	0	0	0	0	0	0	3.4675	0	0	0	0	0	0	0	0	0	0	0	0	0	0	0	0	0	0	0	0	0	0	0	3.37523	0	0	0	0	0	0	0	0	0	0	0	0	0	0	0	0	0	0	7.61575	0	0	0	0	0	0	0	0	0	0	0	0	0	0	0	0	0	0	0	0	0	0	0	0	0	0	0	0	0	0	0	0	0	0	0	0	0	0	0	0	0	0	0	0	0	0	0	0	0	0	0	0	0	0	0	0	0	7.55822	0	0	0	0	0	0	0	0	0	0	0	0	0	0	0	0	0	0	0	0	0	0	0	0	0	0	0	0	0	0
1810019D21Rik	0	0	0	0	0	0	0	0	0	0	0	0	0	0	0	0	0	0	0	0	0	0	0	0	0	0	0	0	0	0	0	0	0	0	0	0	0	0	0	0	0	0	0	0	0	0	0	0	0	0	0	0	0	0	0	0	0	0	0	0	0	0	0	0	0	0	0	0	0	0	0	0	0	0	0	0	0	0	0	0	0	0	0	0	0	0	0	0	0	0	0	0	0	0	0	0	0	0	0	0	0	0	0	0	0	0	0	0	0	0	0	0	0	0	0	0	0	0	0	0	0	0	0	0	0	0	0	0	0	0	0	0	0	0	0	0	0	0	0	0	0	0	0	0	0	0	0	0	0	0	0	0	0	0	0	0	0	0	0	0	0	0	0	0	0	0	0	0	0	0	0	0	0	0	0	0	0	0	0	0	0	0	0	0	0	0	0	0	0	0	0	0	0	0	0	0	0	0	0	0	0	0	0	0	0	0	0	0	0	0	0	0	0	0	0	0	0	99.1668	0	0	0	0	0	0	0	0	0	0	0	0	0	0	0	0	0	0	0	0	0	0	0	0	0	0	0	0	0	0
1810019J16Rik	0	0	0	0	0	0	0	0	0	0	0	0	0	0	0	0	0	0	0	0	0	0	0	0	0	0	0	0	0	0	0	0	0	0	0	0	0	0	0	0	0	0	0	0	0	0	0	0	0	0	0	0	0	0	0	0	0	0	0	0	0	0	0	0	0	0	0	0	0	0	0	0	0	0	0	0	0	0	0	0	0	0	0	0	0	0	0	0	0	0	0	0	0	0	0	0	0	0	0	0	0	0	0	0	0	0	0	0	0	0	0	0	0	0	0	0	0	0	0	0	0	0	0	0	0	0	0	0	0	0	0	0	0	0	0	0	0	2.44441	0	0	0	0	0	0	0	0	0	0	0	0	0	0	0	0	0	0	0	0	0	0	0	0	0	0	0	0	0	0	0	0	0	0	0	0	0	0	0	0	0	0	0	0	0	0	0	0	0	0	0	0	0	0	0	0	0	0	0	0	0	0	0	0	0	0	0	0	0	0	0	0	0	0	0.22515	0	0	0	0	0	0	0	0	279.368	0	0	0	0	0	0	0	0	0	0	0	0	0	0	0	0	0	0	0	0	0	0	0	0	0	0
1810020O05Rik	0	0	0	0	0	0	0	0	0	0	0	0	0	0	0	0	0	0	0	0	0	0	0	0	0	0	0	0	0	0	0	0	0	0	0	0	0	0	0	0	0	0	0	0	0	0	0	0	0	0	0	0	0	0	0	0	0	0	0	0	0	0	0	0	0	0	0	0	0	0	0	0	0	0	0	0	0	0	0	0	0	0	0	0	0	0	0	0	0	0	0	0	0	0	0	0	0	0	0	0	0	0	0	0	0	0	0	0	0	0	0	0	0	0	0	0	0	0	0	0	0	0	0	0	0	0	0	0	0	0	0	0	0	0	0	0	0	0	0	0	0	0	0	0	0	0	0	0	0	0	0	0	0	0	0	0	0	0	0	0	0	0	0	0	0	0	0	0	0	0	0	0	0	0	0	0	0	0	0	0	0	0	0	0	0	0	0	0	0	0	0	0	0	0	0	0	0	0	0	0	0	0	0	0	0	0	0	0	0	0	0	0	0	0	0	0	0	0	0	0	0	0	0	0	0	0	0	0	0	0	0	0	0	0	0	0	0	0	0	0	0	0	0	0	0	0	0	0
1810021B22Rik	0	0	0	0	0	0	0	0	0	0	0	0	0	0	0	0	0	0	0	0	0	0	0	0	0	0	0	0	0	0	0	0	0	0	486.401	0	0	0	0	0	0	0	0	0	0	0	0	0	0	0	0	0	0	0	0	0	0	0	0	0	0	0	0	0	0	0	0	0	0	0	0	0	0	0	5.76588	0	0	0	0	0	0	0	0	0	0	0	0	0	0	0	0	0	0	0	0	0	0	0	0	0	0	0	0	0	0	0	0	0	0	0	0	0	0	0	0	0	0	0	0	0	0	0	0	0	0	0	0	0	0	0	0	0	0	0	0	0	0	0	0	0	0	0	0	0	0	0	0	0	0	0	0	0	0	0	0	0	0	0	0	0	0	0	0	0	0	0	0	0	0	0	0	0	0	0	0	0	0	0	0	0	0	0	0	0	0	0	0	0	0	0	0	0	0	0	0	0	0	0	0	0	0	0	0	0	0	0	0	0	0	0	0	0	0	0	0	0	0	0	0	0	0	0	0	0	0	0	0	0	0	0	0	0	0	0	0	0	0	0	0	0	0	0	0	0	0	0	0	0
1810022K09Rik	0	0	654.775	0	1599.04	4.94035	1045.89912	0	0	20.9349	4.22152	0	0	0	0	0	564.022	0	119.933	0	0	35.491	0	733.542	0	0	0	0	0	0	0	0	0	0	0	0	0	2421.82654	0	0	4.88825	5279.7852	0	135.136	0	0	0	0	0	0	0	0	0	0	0	648.69744	0	0	0	5.03633	0	0	998.777204	0	0.822307	3836.32	277.38388	0	0	0	0	394.015	609.881	0	36.808	56.1153	331.889	0	0	1206.9606	0	1193.37	0	0	430.099	388.667	0	271.348	0	0	0	0	0	0	0	0	0	1502.57308	118.312	0	0	0	878.194	291.688	0	0	2690.96	0	0	0	803.843	7.30073	0	141.584	0	0	54.4132	292.159	0	1317.670659	1291.832583	217.46065	0	329.32612	0	0	0	363.718	0	0	0	0	0	1832.33753	0	0	369.64471	0	68.0022	0	0	85.94926	0	381.275	0	181.8806	0	0	1333.8333	0	84.954	9.90093	631.868	12.3977	8.51264	0	109.252	0	0	0	46.172	245.829	0	444.738	0	0	107.194	0	115.6296	0	0	1092.31	754.498	186.178	1176.16041	0	29.1109	111.762	490.835	0	1167.47338	56.5119	0	221.4707	42.5446	4.11499	166.623	285.55086	86.1996	0	0	1534.1724	816.20329	0	249.587	5.05036	0	0	213.507623	215.891	2050.9429	0	0	453.65145	0	0	0	302.623	514.6695	0	0	0	0	2.28264	3.69245	0	11.0328	0	36.71	0	0	2.60032	133.685	0	11.6986	1357.663065	0	5.39414	0	28.7309	2008.354507	323.015	0	0	0	0	28.94125	0	546.937	153.884	356.86351	55.3046	0	0	2241.95399	367.9519	2.73312	185.446
1810024B03Rik	0	0	0	0	0	0	0	0	0	0	0	0	0	74.8213	0	0	0	0	0	0	0	0	0	0	0	0	0	0	0	0	6.03403	0	0	0	0	0	0	0	0	0	0	0	0	0	0	0	0	0	0	0	0	0	0	0	0	0	0	0	0	0	0	0	0	0	0	0	19.1213	0	0	0	0	0	0	0	0	0	0	0	0	0	0	0	0	0	0	0	0	0	0	0	0	0	0	0	0	0	0	0	0	0	0	0	0	0	0	0	0	0	0	0	0	0	0	0	0	0	0	0	0	0	0	0	0	0	0	0	0	0	0	0	0	0	0	0	0	0	0	0	0	0	0	0	0	0	0	0	0	0	0	0	0	0	0	0	0	0	0	0	0	0	0	0	0	0	0	0	0	0	0	0	0	0	0	0	0	0	0	0	0	0	0	0	0	0	0	0	0	0	0	0	0	0	0	0	41.5526	0	0	0	0	0	0	0	0	0	0	0	0	0	0	0	0	0	0	0	0	0	0	1.28123	0	0	0	0	0	0	0	0	0	0	0	0	0	0	0	0	0	0	0	0	0	0	0	0	0	0	0	0	0	0
1810026J23Rik	0	0	0	0	0	0	0	0	0	0	0	0	0	0	0	0	0	0	0	0	341.369	0	14.9471	0	0	0	0	0	0	0	0	0	16.2476	0	0	0	0	0	0	0	0	0	0.290569	0	0	0	0	0	0	0	0	0	0	0	0	0	0	0	0	0	0	0	41.0145	0	0	0	0	0	0	0	0	0	0	0	0	0	0	0.615842	0	0	0	0.474932	0	0	0	0	0	0	0	0	0	0	0	0	0	0	0	0	0	0	0	0	0	0	0	0	0	0	0	0	0	0	0	0	0	0	0	0	0	0	0	0	61.2152	0	0	0	0	0	0	0	0	24.5241	0	0	0	0	0	0	0	0	0.464131	18.9396	0	40.7651	0	0	0	0	0	0	76.5795	0	0	0	17.2457	0	0	0	0	0	0	0	0	49.2183	0	0	0	0	0	0	0	0.706744	0	0	0	0	0	0	0.430785	0	0	0	0	0	0	103.946	0	0	0	0	0	0	0	0	0	0	0	0	0.225148	0	0	0	0	0	1085.82	0	0	0	2.06748	0	0.374581	0	0	0	0	0.116036	0	0	0	0	0	0	0	0	0	0	0	0	0	0	1.50788	0	0	0	0	0	0	0	429.33	0	0.123249	0	0	0	0.768717	0	0	0
1810030O07Rik	0	0	0.435607	0	0	288.988	0.32612	348.571	0	0	0	0	0	0	12.393	521.808	0	0	0	0	0.642213	0	3.19913	0	0	0	108.297	0	0.410831	0	0.726382	0	1.08521	26.611	1.93665	1.41528	98.8849	0.313994	0.551214	0	1.18493	0	0	1.64094	0.333036	0	0	0	0	0.722285	0	0.584987	0	0	0.430853	13.0567	0	0	8.71242	0	2162.65	0	0	0	0	0	0.796149	0	0	4.88806	0.561702	2.06664	2.28942	17.1958	11.1852	156.939	0	0.381226	0	0	0	33.9172	0	0	1.0086	0	0	0	0	2.83122	0	2.81084	0.915498	0	0	1070.1	0	1.14482	1.5476	0.670632	0	0.300192	3.92E-07	0	0.445105	0	0	7.00517	0	0.445257	0	0.574884	0	0	0.365159	1.13886	0.545494	2.67172	0	0	0	1.18259	105.021	0.611242	0	0	16.3585	27.2053	0	0	0	1405.1	0	0.554047	0	2.99566	0	1.41539	0.766891	0	0	0.47593	2.02859	0.882889	73.6041	0.835745	0.978912	0	16.5042	0.447844	1.70259	0.725312	0	150.929	0	21.9033	2.03413	0	0	0	0	4.31297	0.558032	0	1159.45	0	0.261545	0	699.213	0	5.01225	0	0	16.4048	0	0.842145	35.191	0	3.86593	2.07293	0	0	0	20.3588	1.0127	0.624708	0.876218	0	0	0	64.9938	0	14.4597	0.747451	0	753.661	2.86471	67.6438	0.577655	0.215328	0	0	0	0	0	0	0.454063	0.648515	4.05771	1.29803	0.458884	67.1748	9.58689	0.168791	10.7418	0.145082	0.469862	0	0.855742	0	0.741637	39.1364	14.0885	0.82807	0	0.159537	0.316035	0	26.1256	15.9038	0.173629	0.407748	1533.31	0	2.76439	0	392.117	9.24825	0	0.339158	11.0068	2.33347	1.79754	0.359249	1.01508	6.56358	2.01339	0
1810032O08Rik	0	0	0	0	0	2.04274	0	0	0	0	0	0	0	0	0	0	0	0	0	0	0	0	0	0	0	0	0	0	0	0	0	0	0	0	0	0	0	0	0	0	0	0	0	0	0	0	0	0	0	0	0	0	0	0	0	0	2749.59	0	0	0	0	0	0	0	0	0	1.41357	0	0	0	0	0	0	0	0	472.559	0	0	0	0	1.82621	1.51096	552.411	0	0	0	0	0	0	0	0	0	0	0	0	0	0	567.2294	0	0	1.48062	0	0	1.76195	0	0	0	0	0	0	0	111.75831	0	0	0	0	1171.975	0	0	0	0	0	0	0	0	9.64337	0	0	0	0	0	98.4646	0	0	0	3.64186	0	0	0	0	0	0	0	0	0	0	0	0	0	0	0	0	0	4.41183	0	0	0	0	0	0	579.981	0	0	0	0	0	3.90771	0	47.52207	0	0	0	0	0	0	0	0	453.999	0	0	0	0	0	0	7.72226	0	0	0	0	0	0	0	0	0	0	0	0	0	0	0	0	0	0	0	0	0	426.287	0	49.3191	0	0	0	0	0	0	0	0	0	0	0	0	0	0	50.1931	0	0	0	0	0	0	0	0	0	0	0	0	0	0	37.696	0	31.66764	286.4178	0	0	1.29767	0	0	0
1810033B17Rik	0	0	0	0	0	0	0	0	0	0	0	0	0	0	0	0	0	0	0	0	0	0	0	0	0	0	0	0	0	0	0	0	0	0	0	0	0	0	0	0	0	0	0	0	0	0	0	0	0	0	0	0	0	0	0	0	0	0	0	0	0	0	0	0	0	0	0	0	0	0	0	0	0	0	0	0	0	0	0	0	0	0	0	0	0	0	0	0	0	0	0	0	0	0	0	0	0	0	0	0	0	0	0	0	0	0	0	0	0	0	0	0	0	0	0	0	0	0	0	0	0	0	0	0	0	0	0	0	0	0	0	0	0	0	0	0	0	0	0	0	0	0	0	0	0	0	0	0	0	0	0	0	0	0	0	0	0	0	0	0	0	0	0	0	0	0	0	0	0	0	0	0	0	0	0	0	0	0	0	0	0	0	0	0	0	0	0	0	0	0	0	0	0	0	0	0	0	0	0	0	0	0	0	0	0	0	0	0	0	0	0	0	0	0	0	0	0	0	0	0	0	0	0	0	0	0	0	0	0	0	0	0	0	0	0	0	0	0	0	0	0	0	0	0	0	0	0	0
1810034E14Rik	0	0	0	0	0	0	0	0	0	0	0	0	0	0	0	0	0	0	0	0	0	0.298161	0	0	0	0	0	0	0	0	0	0	0	0	0	0	0	0	0	868.647	0	0	0	0	0	0	0	0	0	0	0	0	0	0	0	0	0	0	0	0	0	0	0	0	0	0	0	0	0	0	0	0	0	0	0	0	0	0	0	0	0	0	0	0	0	0	0	0	0	0	0	0	0	0	0	0	0	0	0	0	0	0	0	0	0	0	0	0	0	0	0	0	0	0	0	0	0	0	0	0	0	0	0	0	0	0	0	0	0	0	0	0	0	0	0	0	0	0	0	0	0	0	0	0	0	0	0	0	0	0	0	0	0	0	0	0	0	0	0	0	0	0	0	0	0	0	0	0	0	0	0	0	0	0	0	0	0	0	0	0	0	0	0	0	0	0	0	0	0	0	0	0	0	0	0	0	0	0	139.509	0	0	0	0	0	0	0	0	0	0	0	0	0	0	0	0	0	0	0	0	0	0	0	0	0	0	0	0	0	0	0	0	0	0	0	0	0	0	0	0	0	0	0	0	0	0	0	0	0
1810037I17Rik	0	0	0	60.5335	269.123	0	0	0	27.0335	147.909	0	0	0	1.15774	0	0	0	0	0	0	47.4953	0.664155	0	0	127.564	0	0	68.5082	0	0	0	0	0	134.433	0	36.6706	1036.33	132.594	0	0	0	0	0	244.062	0	0	0	636.544	0	0	0	0	0	0	60.2594	0	0	0	0	0	0	1.50992	55.8619	136.477	1.0106	0	0	49.6022	0	8.56062	0	459.879	249.214	375.603	0	0	0	0	0	0	188.994	46.3697	0	0	0	0	0	0	0	0	0	0	71.7589	111.605	145.689	0	392.104	0	0	0	582.27	0	0	135.374	0	0	276.333	0	0	0	0	93.5286	42.8335	0	0	0	0.785734	173.211	0.979733	5.01945	162.214	0	0	220.621	0.897642	0	0	382.705	0	48.3041	0	1.58526	45.3964	0	162.1	0	34.5849	155.459	0	0	7.26833	0	0	0	66.8106	0	764.744	0	1071.66	53.2683	211.188	0	0	0	0	689.882	0	0	254.723	12.4229	5.02624	83.4175	0	0	285.35	0	459.875	1.66688	178.564	241.221	1.05587	103.79	0	0	0	0	306.115	12.8942	0	448.354	224.338	362.17	0	114.848	187.954	0	535.522	1.54439	272.862	24.4867	0	0	101.513	0	0	0	16.0639	0	2.84036	21.4784	140.896	192.968	0	110.289	0	0	0	0	19.0565	0	0	38.4019	0	6.1975	0	57.7033	534.085	107.793	20.9362	0	0	189.187	34.8886	0	0	31.4612	0	6.29951	6.57549	0	64.8944	202.562	28.538	27.7616	0	0.548396	76.0977	0	0	150.908	88.9443	363.888	0	0	0	0	102.187	267.901
1810041L15Rik	0	0	0	0	2.69957	0	0	0	0	0	0	0	0	7.42187	0	0	0	0	0	0	0	0	0	0	0	0	0	0	0	0	28.9306	0.365256	0	0.142138	0	0.552285	0	0.119694	0	0.189521	0	0	0	7.15685	7.65356	0	0	0	0	0.138311	0	0	0	0	0	0	0	0	0	7.98003	0	0	0	0.254063	0	0	0	0	0	21.4667	0	0	0	0	0	0	4.63896	0	0	0	0	0	0	0	0	0	0	0	0	0	0.49958	6.49391	0	0	0	0	0	0.43495	0	0	0.108034	0	0	0	0	0	0	0	0	0	0	0	0	0	0	3.37509	0	0	0	0	4.94097	0	0	0	4.59381	0	0	0	0.190656	3.63437	0	0	0.144713	0	0	0	0	0	0	0	0	0	0.698321	0	0	0	0	0	0	0	0	0	1.99254	3.16972	0	0	0	0	1.95149	0	0	4.33295	0	0	0	0.137051	0	0.206253	0	2.36825	0	0	0	0	0	0	0	0.113035	0	0	0	0	0	0	0	6.79265	0.85413	0	0	0	0	0	0	0	0.106904	0	0	0	0	0	0	0	0	0	17.2675	0	0	0.489391	0	0	0	0	0	0	0	0.166841	0	0	5.68669	0.822086	0	0	0	0	0	0	5.68333	49.8263	0	0	0	0	0	0	0.0864344	0	0	0	6.15503	0	4.85748	0	0	0.193739	0	0	0	3.50704
1810043G02Rik	0	0	0	0	0.54755	0	0	0	0	0	0	0	0	1.14132	170.126	0	0	0	0	0	0	0	0.53263	0	0	0	0	0	0	0	1.10048	0	0	0	0	0	0	0	0	4905.96	0	0	0	0	0.514605	0	0	0	0	3.09968	0	0	0	404.77859	0	0	0	0	0	0	0	0	0	0	0	0	0	0	0	0	0	0	0	0	0	0	0	0	0	0	0	19.1968	0	0	0	0	0	0	0	0	0	0	0	0	0	0	161.2265	0	0	0	0	0	0	0	0	0	0	0	0	0	0	4.17425	0	0	0	0	0	0	0	0	0	0	0	0	0	0	0	0	0	0	0	0	0	0	0	0	0	0	0	0	0	21.3837	0	0	0	0	0	0	0	0	0	0	0	0	0	0	0	0	0	0	0	0	0	0	0	0	0	0	0	0	0	0	0	0	0	0	0	0	0	0	0	0	0	0	0	0	0	0	0	0	0	0	0	0	0	0	0	23.52302337	0	0	0	0	0	0	0	0	0	0	43.3821	0	0	0	0	0	0	0	0	0	0	0	0	0	0	0	0	0	0	12.1634	0	0	0	0	0	0	0	0	0	0	0	0	0	0	0	0	0	0	0	0
1810043H04Rik	0	0	0	15.8175	0	0	0	0	0	0	0	0	0	0	0	0	0	0	0	0	0	19.8037	0	0	0	0	0	0	0	0	0	0	0	0	0	0	0	15.5225	0	309.546	0	0	0	0	0	0	0	0	70.4293	14.0342	5.80427	0	0	0	0	0	0	0	0	0	0	0	40.8319	0	0	0	1092.52	0	0	12.4286	0	0	0	0	16.5873	0	270.706	0	0	0	0	95.8328	0	0	759.867	0	0	0	0	0	0	7.06563	0	0	0	0	0	0	0	0	0	0	0	14.2245	0	5.14478	4.62445	0	0	0	0	18.631	0	0	0	0	0	94.5675	0	58.0983	121.136	0	0	173.367	0	666.052	0	0	23.3247	355.848	0	295.062	0	0	0	0	0	0	0	0	117.398	0	0	0	38.7076	61.9396	0	375.863	0	158.027	0	0	0	37.1872	0	0	125.404	514.035	0	0	7.30593	174.347	0	50.4285	42.2328	0	0	0	10.3772	171.71	59.6548	0	0	0	1319.4	0	183.36	0	0	200.482	0	0	0	0	0	0	649.702	21.1773	3.63204	0	0	3.33012	0	0	0	0	0	0	26.9692	0	0	0	0	0	0	0	0	372.882	49.7048	0	0	0	0	0	0	0	0	2.05015	0	0	0	1.89851	604.399	0	0	1.40791	170.425	4.0751	0	0	0	1037.61	1.85529	1.33389	0	0	139.09	0	22.4603	426.868	160.122	432.767	688.404	0	0	0	0	3.33935
1810044D09Rik	0	0	0	0	0	0	0	0	0	0	0	0	0	0	0	0	0	0	0	0	0	0	0	0	0	0	52.5765	0	0	0	0	0	0	0	0	0	0	0	0	0	0	0	0	0	0	0	0	0	0	0	0	0	0	0	0	0	0	0	0	0	0	0	0	0	0	0	0	0	0	0	0	0	0	0	0	0	0	0	0	0	0	0	0	0	0	0	0	0	0	0	0	0	0	0	0	0	0	0	0	0	0	0	0	0	0	0	0	0	0	0	0	0	0	0	0	0	0	0	0	0	0	0	0	0	0	0	0	0	0	0	0	0	0	0	0	0	0	0	0	0	0	0	0	0	0	0	0	0	0	0	0	0	1298.02	0	0	0	0	0	0	0	0	0	0	0	0	0	0	0	0	0	0	0	0	0	0	0	0	0	0	0	0	0	0	0	22.0541	0	0	0	0	0	0	0	0	0	0	0	0	0	0	0	0	0	0	0	0	0	0	0	0	0	0	0	0	0	0	0	0	0	0	0	0	0	0	0	0	0	0	0	0	0	270.31	0	0	0	0	0	0	0	0	0	0	0	0	0	0	0	0	0
1810046K07Rik	0	0	0	0	0	0	0	0	0	0	0	0	0	0	0	0	0	0	0	0	0	0	0	0	0	0	0	0	0	0	0	0	0	0	0	0	0	0	0	0	0	0	0	0	0	0	0	0	0	0	0	0	0	0	0	0	0	0	0	0	0	0	0	0	0	0.774522	513.804	0	0	0	0	0	0	0	0	0	0	0	0	0	0	0	0	0	0.501281	0	0	0	0	0	0	0	0	0	0	0	0	0	0	0	0	0	0	0	0	0	0	0	0	0	0	0	0	0	0	0	0	0	0	0.674652	0	0	0	0	0	0	0	0	0	0	0	0	0	0	0	0	0	0	0	0	0	0	0	0	0	0	0	0	0	0	0	0	0	0	0	0	0	0	0	0	0	0	0	0	0	0	0	0	0	0	0	0	0	0	0	0	0	0	0	0	0	0	0	0	0	0	0	0	0	0	0	0	0	0	0	0	0	0	0	0	0	0	0	0	0	0	0	0	0	0	0	0	0	0	0	0	0	0	0	0	0	0	0	0	0	0	0	0	0	0	0	0	0	0	0	0	0	0	0	0	0	0	0	0	0	0	0	0
1810053B23Rik	0	0	0	0	0	0	0	0	0	0	0	0	0	0	0	0	0	0	0	0	2.01407	0	0	0	0	0	0	0	0	0	0	0	0	0	0	0	0	0	0	0	0	104.5917	0	0	0	0	0	0	3.12036	0	0	0	0	0	0	0	0	0	0	2.11187	0	0	0	0	0	0	0	0	0	0	0	0	0	0	0	0	0	0	0	0	0	0.467988	0	0	0	0	0	0	0	0	0	0	0	0	0	0	0	0	0	0	0	1.85994	0	0	0	0	0	0	0	0	0	0	0	0	0	0	0	1.72254	0	0	0	0	0	0	0	0	0	0	0	0	0	0	0	0	0	0	0	0	0	0	0	0	0	0	0	0	0	0	0	0	0	0	0	0	0	0	0	0	0	0	0	0	0	0	0	0	0	0	0	0	0	0	0	0	0	0	0	0	0	0	0	0	0	0	0	0	0	0	0	0	0	0	0	0	0	0	0	0	0	0	0	0	0	0	0	0	0	0	0	0	0	0	0	0	0	0	0	0	0	0	0	0	0	0	0	0.790296	0	0	0	0	0	0	0	0	0	0	0	0	0	0	0	0	0	0	0	0	0	0
1810055G02Rik	0	0	0	0	0	0	0	0	0	0	0	0	0	0	0	0	0	0	0	0.340943	0	0	0	0	0.331636	0	0	0	0	0	0	0	0	0	0	0	0	0	0	0	0	0	0	0	0	0	0	0	0	14.0052	1.26382	0	0	0	0	0	0	0	0	0	0	0	0	0	0	0	0	0.577203	0	0	0	0	0	0	0	0.402035	0.643452	0	0	0	0	0	0	0	0	0	0	54.2018	0	0	0	0	0	0.253853	5.55722	0	0	0	25.3544	0	0	0.435945	0	0.379733	0	0	0	0	0	0	0	0	0	0	0	0	0	0	0	0	0	0	0	0	0	0	0	0	0	3.475089	0	0	0	0	0	0	0	0	0	0	0.639137	0	0	0	0	0.458555	0	0	0.00469294	0	0	0.796222	0	0	0	0	0	0	0	0	0	0	0	0	0	0	0	0	0	0	0	0	0	0	0	0	0	0	0	0	0	147.948	0	0	0	0	0	0	0	0	0	0	0	0	0	0	0	0	0	0	0	0	0	0	0	0	183.37243	0	0	0	0.628622	0	0	0	0	0	0	0	0	0	0	0	0	0	0	0	0.29673574	0	0	0	0	0.251461	0	0	0	0	0	0	0	30.043692	0	0	0.27102263	0.40167	0	0	0	0
1810058I24Rik	0	0	0	0	0	198.451	0	0	0	0	0.809093	355.121	0	8.74792	5.7702	0	0	825.53395	0	0.905568	1.11149	0	0	0	0	123.04	97.5827	0	0	0	0	0	0	0	0	0	0	977.432	0	0	0	0	3126.86008	447.767	0	0	0	267.586	0	6.58092	0	0	0	0	0	1.00871	114.72794	0	0	0	0	0	0	0	0	0	224.44272	0	0	0	0	324.98013	0	1.09327	498.086	0	0	1.08516	373.101	1.35164	0	0.586099	1.06531	1.24718	0	0	726.25646	0	0	1.6066	0	1000.7	1.33522	0	0	0	0	0	222.63503	0	0	1.05752	0	0	0	1.71858	0	0	272.361	0	0	0	0	0	0	0	0	439.316	0.94133	219.02	0	0	0	158.21	0	0	811.54216	31.4767	0	0	0	0	907.702	0	8.6289	0	132.782	0	68.8972	257.301	41.4708	391.57	23.3019	0	295.845	420.49718	0	3.52617	0	15.9391	44.4139	923.199	0	33.9779	0	59.3879	1.83188	0	79.4472	142.644	197.87	146.9461	0	2.15497	26.5889	0	0	0	60.5723	7.57537	1447.89562	29.4056	0.598795	35.5622	1126.889	0	6.50921	0	0	255.8923	502.337	0	0	355.13405	61.6216	91.2601	18.1559	0	282.321	108.58	804.08	75.6114	642.029	0	23.4373	0	417.945	1.74626	153.225	91.8922	1711.50878	26.8416	0	147.021	0	0	78.8555	1.9378	589.802	0.929945	155.027	0	0	90.729	0	2.99738	0	0	131.535778	10.7529	0	2.43188	0	234.591	0	63.7488	0	0	297.84536	590.49458	9.62322	0	1043.47743	654.06058	9.68253	593.73499	0.520193	0	223.533	89.633335	298.8646	0	693.217	0	1.3725	84.664	63.8244	0.511397
1810062G17Rik	0	0	0	0	0	0	0	0	0	0	0	0	0	0	0	0	0	0	0	0	0	0	0	0	0	0	0	0	0	0	0	0	0	0	0	0	0	0	0	0	0	0	0	0	0	0	0	0	0	0	0	0	0	0	0	0	0	0	0	0	0	0	0	0	0	0	0	0	0	0	0	0	0	0	0	0	0	0	0	0	0	0	0	0	0	0	0	0	0	0	0	0	0	0	0	0	0	0	0	0	0	0	0	0	0	0	0	0	0	0	0	0	0	0	0	0	0	0	0	0	0	0	0	0	0	0	0	0	0	0	0	0	0	0	0	0	0	0	0	0	0	0	0	0	0	0	0	0	0	0	0	0	0	0	0	0	0	0	0	0	0	0	0	0	0	0	0	0	0	0	0	0	0	0	0	0	0	0	0	0	0	0	0	0	0	0	0	0	0	0	0	0	0	0	0	0	0	0	0	0	0	0	0	0	0	0	0	0	0	0	0	0	0	0	0	0	0	0	0	0	0	0	0	0	0	0	0	0	0	0	0	0	0	0	0	0	0	0	0	0	0	0	0	0	0	0	0	0
1810062O18Rik	0	0	0	0	0	0	0	0	0	0	0	0	0	0	0	0	0	0	0	0	0	0	0	0	0	0	0	0	0	0	0	0	0	0	0	0	0	0	0	0	0	0	0	0	0	0	0	0	0	0	0	0	0	0	0	0	0	0	0	589.445	0	0	0	0	0	0	0	0	0	0	0	0	0	0	0	0	0	0	0	0	0	0	0	0	0	0	0	0	0	0	0	0	0	0	0	0	1.59267	0	0	0	0	0	0	0	0	0	0	0	3.77048	0	0	0	0	0	0	0	0	0	0	0	0	0	0	0	0	0	0	0	0	0	0	0	0	0	123.429	0	0	0	0	0	0	0	0	0	0	0	0	0	0	0	0	0	0	0	0	0	0	0	0	0	0	0	0	0	0	0	0	0	0	0	0	0	0	0	0	0	0	0	0	0	0	0	0	0	0	0	0	0	0	0	0	0	0	0	0	0	0	0	99.9786	0	0	0	0	0	0	0	0	0	0	0	0	0	0	0	0	0	0	0	0	0	0	0	0	0	0	0	0.946283	0	0	0	0	0	0	0	0	0	0	0	0	0	0	0	0	0	0	1.04404	0	0
1810064F22Rik	0	3.12542	0	11.4322	9.35561	0.868301	0	0	0	0	28.8873	0	2.18643	0.454934	0	0	4.17789	0	52.2976	0	1.60732	13.6233	0	0	0.329136	0	4.8355	0	0	25.514	2.26091	0.339996	0	71.5595	0	0	0	0	56.066	7.03851	0.322804	0	0	0	4.37996	1.32215	10.0477	0	30.9594	0.78991	7.19216	0	1.50965	0.796462	0	11.4481	0	9.96321	0	0	0	0.436251	0	0	0	1.25275	1.72983	5.62307	0	2.36244	7.31758	14.0919	13.2666	0	7.23893	0.56296	3.30458	0.41573	0	0	0	0	3.03321	10.4373	0.863097	2.15846	13.9095	15.5566	0.846453	0	0	2.46237	0	0.250234	0	0.349807	0.441856	0.679003	0	12.7735	1.20266	0.398084	0.395729	0.372413	0	0	0	42.9721	0	7.61804	0.591563	3.32625	3.31548	0.617209	1.27835	3.30594	3.69233	3.00185	3.62198	2.1287	0	0	0	7.32815	5.84713	0	0	4.24231	0	0.468973	3.21576	0	0	0	0	0	0	4.79219	0.690918	10.0827	18.1777	13.871	0	0	0	0.536027	1.59278	22.3706	0	0	0	1.58866	0.641076	0	0.668229	0	0	0	0	0.482354	4.69933	0.607207	0	0	11.3988	0	0	0	0	0.957072	0.370671	0.478407	0.225184	0	0.489144	0	0	5.69377	0	8.60651	0	0	4.07186	0.546792	0	2.27529	0.280701	0	15.7481	0	0	0	4.9597	9.09947	0	0	0.860062	0	0	0.237002	0	0.276102	0.972623	1.27727	0	1.21688	4.32472	1.41922	1.88853	7.63131	4.08683	17.3234	4.04832	2.12471	17.87	24.5635	0	7.54199	1.8881	0.990001	0.274603	0.681987	0.574002	1.00481	0	5.34279	3.09564	0.917515	0	1.12594	1.40113	0.2353	0.441866	0.157835	0	0.22521	2.79027	0	8.16415	0.556151	0.168243	0.819284	0.250264	0	7.82032	1.86129	0.22654	0.193778
1810065E05Rik	0	0	0	0	0	0	0	0	0	0	0	0	0	0	0	0	0	0	0	0	0	0	0	0	0	0	0	0	0	0	0	0	0	0	0	0	0	0	0	0	0	0	0	0	0	0	0	0	0	0	0	0	0	0	0	0	0	0	0	0	0	0	0	0	0	0	0	0	0	0	0	0	0	0	0	0	0	0	0	0	0	0	0	0	0	0	0	0	0	0	0	0	0	0	0	0	0	0	0	0	0	0	0	0	0	0	0	0	0	0	0	0	0	0	0	0	0	0	0	0	0	0	0	0	0	0	0	0	0	0	0	0	0	0	0	0	0	0	0	0	0	0	0	0	0	0	0	0	0	0	0	0	0	0	0	0	0	0	0	0	0	0	0	0	0	0	0	0	0	0	0	0	0	0	0	0	0	0	0	0	0	0	0	0	0	0	0	0	0	0	0	0	0	0	0	0	0	0	0	0	0	0	0	0	0	0	0	0	0	0	0	0	0	0	0	0	0	0	0	0	0	0	0	0	0	0	0	0	0	0	0	0	0	0	0	0	0	0	0	0	0	0	0	0	0	0	0	0
2010001E11Rik	0	0	0	0	0	0	0	0	0	0	0	0	0	0	0	0	0	0	0	0	0	0	0	0	0	0	0	0	0	0	0	0	0	0	0	0	0	0	0	0	0	0	0	0	0	0	0	0	0	0	0	0	0	0	0	0	0	0	0	0	0	0	0	0	0	0	0	0	0	0	0	0	0	0	0	0	0	0	0	0	0	0	0	0	0	0	0	0	0	0	0	0	0	0	0	0	0	0	0	0	0	0	0	0	0	0	0	0	0	0	0	0	0	0	0	0	0	0	0	0	0	0	0	0	0	0	0	0	0	0	0	0	0	0	0	0	0	0	0	0	0	0	0	0	0	0	0	0	0	0	0	0	0	0	0	0	0	0	0	0	0	0	0	0	0	0	0	0	0	0	0	0	0	0	0	0	0	0	0	0	0	0	0	0	0	0	0	0	0	0	0	0	0	0	0	0	0	0	0	0	0	0	0	0	0	0	0	0	0	0	0	0	0	0	0	0	0	0	0	0	0	0	0	0	0	0	0	0	0	0	0	0	0	0	0	0	0	0	0	0	0	0	0	0	0	0	0	0
2010002M12Rik	0	0	0	0	0	0	0	0	0	0	0	0	0	0	0	0	0	0	0	0	0	0	0	0	0	0	0	0	0	0	0	0	0	0	17.2662	0	0	0	20.8335	0	0	0	0.257636	0	0.243922	15.2829	0	0	0	0	0	12.9091	0	0	0	0	0	0	0	0	0	2.98854	0	0	0	0	0	0	0	0	0	0	0	0	0	0	0	0	0.237126	0	0	0	0	0	0	0	0	1.9688	0	0	0	0.192213	0	0	0	0	0	0	0	0	0	15.6146	0	0	0	0	0	0	0	0	0	0	0	0	0	0	0	3.38209	0	0	0	0	0	0	0	0	0	0	0	0	0	0	0	0	0	0	0	0	0	0	0	0	0	0	0	0	0	0	0	0	0	0	0	0	0	0	0	0	0	0	0	0	0	0	0	0	0	0	0	0	0	0	0	0	0	0	0	0	0	0	0	0	0	0	0	0	0	0	0	0	0	0	0	0	0	0	0	0	0	0	10.2535	0	0	0	2.8267	0	0	0	0	0	0	0	0	0	0	0	0	0	0	0	0	0	0	0	0	0	0	0	0	0	0	6.51249	0	0	0	0	0	0	0	0	0	0	0	0	0	0	0	0
2010003K11Rik	0	0	0	0	0	0	0	0	0	0	0	0	0	0	0	0	0	0	0	0	0	0	0	0	0	0	0	0	0	0	0	0	0	0	0	0	0	0	0	0	0	0	0	0	0	0	0	0	0	0	0	0	0	0	0	0	0	0	0	0	0	0	0	0	0	0	0	0	0	0	0	0	0	0	0	0	0	0	0	0	0	0	0	0	0	0	0	0	0	0	0	0	0	0	0	0	0	0	0	0	0	0	0	0	0	0	0	0	0	0	0	0	0	0	0	0	0	0	0	0	0	0	0	0	0	0	0	0	0	0	0	0	0	0	0	0	0	0	0	0	0	0	0	0	0	0	0	0	0	0	0	0	0	0	0	0	0	0	0	0	0	0	0	0	0	0	0	0	0	0	0	0	0	0	0	0	0	0	0	0	0	0	0	0	0	0	0	0	0	0	0	0	0	0	0	0	0	0	0	0	0	0	0	0	0	0	0	0	0	0	0	0	0	0	0	0	0	0	0	0	0	0	0	0	0	0	0	0	0	0	0	0	0	0	0	0	0	0	0	0	0	0	0	0	0	0	0	0
2010005H15Rik	0	0	0	0	0	0	0	0	0	0	0	0	0	0	0	0	0	0	0	0	0	0	0	0	0	0	0	0	0	0	0	0	0	0	0	0	0	0	0	0	0	0	0	0	0	0	0	0	0	0	0	106.672	0	0	0	0	0	0	0	0	0	0	0	0	0	0	0	0	0	0	0	0	0	0	0	0	0	0	0	0	0	0	317.121	0	0	0	0	0	0	0	0	0	0	0	0	0	0	0	0	0	0	0	0	0	0	0	0	0	0	0	0	0	0	0	0	0	0	0	0	0	0	266.235	0	0	5.68403	0	0	0	0	0	0	0	0	0	0	0	0	0	0	0	0	0	0	0	0	0	0	0	0	0	0	0	0	0	0	0	0	0	0	0	0	0	0	0	0	0	0	0	0	0	0	0	0	0	0	0	0	0	0	0	0	0	0	0	0	0	0	0	0	0	0	0	0	0	0	0	54.6764	0	0	0	0	0	0	0	0	0	0	0	0	0	74.4369	0	0	0	0	0	0	0	0	0	0	0	0	0	0	0	0	0	0	0	0	0	0	0	0	0	0	0	0	0	0	0	0	587.134	0	0	0	0
2010009K17Rik	0	0	0	0	0	0	0	0	0	0	0	0	0	0	0	0	0	0	0	0	0	0	0	0	0	0	0	0	0	0	0	0	0	0	0	0	0	0	0	0	0	0	0	0	0	0	0	0	0	0	0	0	0	0	0	0	0	0	0	0	0	0	0	0	0	0	0	0	0	0	0	0	0	0	0	0	0	0	0	0	0	0	0	0	0	0	0	0	0	0	0	0	0	0	0	0	0	0	0	0	0	0	0	0	0	0	0	0	0	0	0	0	0	0	0	0	0	0	0	0	0	0	0	0	0	0	0	0	0	0	0	0	0	0	0	0	0	0	0	0	0	0	0	0	0	0	0	0	0	0	0	0	0	0	0	0	0	0	0	0	0	0	0	0	0	0	0	0	0	0	0	0	0	0	0	0	0	0	0	0	0	0	0	0	0	0	0	0	0	0	0	0	0	0	0	0	0	0	0	0	0	0	0	0	0	0	0	0	0	0	0	0	0	0	0	0	0	0	0	0	0	0	0	0	0	0	0	0	0	0	0	0	0	0	0	0	0	0	0	0	0	0	0	0	0	0	0	0
2010010A06Rik	0	0	0	0	0	0	0	0	0	0	0	0	0	0	0	0	0	0	0	0	0	0	0	0	0	0	0	0	0	0	0	0	0	0	0	0	0	0	0	0	0	0	0	0	0	0	0	0	0	0	0	0	0	0	0	0	0	0	0	0	0	0	0	0	0	0	0	0	0	0	0	0	0	0	0	0	0	0	0	0	0	0	0	0	0	0	0	0	0	0	0	0	0	0	0	0	0	0	0	0	0	0	0	0	0	0	0	0	0	0	0	0	0	0	0	0	0	0	0	0	0	0	0	0	0	0	0	0	0	0	0	0	0	0	0	0	0	0	0	0	0	0	0	0	0	0	0	0	0	0	0	0	0	0	0	0	0	0	0	0	0	0	0	0	0	0	0	0	0	0	0	0	0	0	0	0	0	0	0	0	0	0	0	0	0	0	0	0	0	0	0	0	0	0	0	0	0	0	0	0	0	0	0	0	0	0	0	0	0	0	0	0	0	0	0	0	0	0	0	0	0	0	0	0	0	0	0	0	0	0	0	0	0	0	0	0	0	0	0	0	0	0	0	0	0	0	0	0
2010012O05Rik	1.29811	2.10502	0.609761	0	3.90161	1.35832	0	0	0	0	0.993134	1.27139	0.646215	1.46639	0.515996	0	0	0.878065	1.63448	0.799353	0.496737	4.18678	3.92113	0.269281	0.75954	0.460188	61.1915	0	0	0.966453	0	0.763288	0	26.365	3.48122	13.5449	0	97.1398	0	0.812154	1.56666	1.17818	0	0	1.89328	5.32011	1.07656	1.26061	0.4185	0.941595	1.90081	0	54.8787	0	0	1.01426	0.505809	0	0	0	4.84166	11.5494	0	0.790455	0	0	0.717463	0	0	3.71078	0	0	1.55969	1.39331	0.451176	162.576	0.656336	0.471004	0.421166	1.69524	0	0	0	0.525381	0	0.804601	0	1.80136	0.816618	0	0.496855	0	0	433.013	0.646337	0	1.12152	0.691818	1.0231	1.15761	0.699267	73.8116	2.82323	0.40244	3.53558	1.88283	3.32921	2.83218	107.089	9.77112	0.477781	3.47985	0.41265	0	0.442101	0	0	25.0264	1.19079	0.39705	1.0208	1.55143	1.52842	43.8873	0.364668	3.42617	1.02739	6.01606	0	0.547055	0.740236	0.621257	0	0	0.626801	0	0	0.679042	0.771059	0	0	0.614088	0	0.928959	0.634854	1.01612	0.663235	0.915763	1.13954	0	0	0	0.855496	0	1.57227	0	1.82583	0.952044	0.692802	0.53519	0	28.2683	1.51959	6.68421	3.43931	0.433127	0.887961	0	0	0	0.420532	0	0.326155	0	0.55311	0	0	0	0.331812	97.1292	0	2.70767	0	0	0.596916	0.782865	0.334126	4.11624	5.15264	0	0	18.3992	0.344568	0.928172	0	0	0.485513	0	0	9.21E-05	26.7402	0.611884	0	0	7.77853	0	1.64177	0	0	2.13221	2.89203	1.8851	6.06674	0.242297	1.80213	0.201965	4.61781	0.521231	0.788462	0	1.83406	0.726762	0	1.37152	0.608146	0.196576	0.890749	6.41257	1.92713	1.0236	1.14733	0.560766	0.342403	0.567225	1.06281	3.07234	0	1.81886	0.373209	0.816544	0.332253	5.74078	0.734546	3.91469	0.791556	2.26369	0.776005	0.630591
2010015L04Rik	0	0	0	0	0.435645	0	0	93.70727	0	0	1.3858	0.933748	0.298892	79.39849	0.192619	0	0	0	0	0	39.2315	0	5.940703	0	0	14.2405	0	0	0	0	0	0	0.263703	0	0	0	0.990797	0	0	0.507843	0	0	0	0	0	0	0	0	0	0	0	17.12463	0	0	0	0	0.269783	0	0	0	0	0	0	0	3.109457	43.9562	0	0	0	44.77113	0	0	0	0	0	64.53814	0	0	0	0	0.892785	0	0	0	0	5.34868	0	0	0	0	0	0	0	23.5636	0	0	0	0	0	0	0.296125	0	0	0	19.07404	0	1.75128	0	0	0	69.2198	0	0	0	0	0	0	2.22303	40.4577	0	0	0	0	0.777834	0	0	1.35025	0	0	0	0	0	0	5.9917	0	0	0	0	0	0	0	0	0	0	0	0	0	0	0	0	0.439577	0	11.4087	51.26504	0	0	0	0	0	0	0	2.30438	0	0	0	0	0	0	0	0.700215	0	0	0	0	0	0	0.276124	0	0	0	0	0	0	0	0	0.324344	12.7854	0	0	0	23.3198	0	0	0	160.715	0	0	0	0	0	0	0	0.260448	0	1.99965	0	0	0	0	0	0	1.303821	0	19.6336	6.79952	0	0	20.9081	0	0.60987	0	7.37296	0	0	0	29.5983	0	1.56556	0	0.265563	0	0	0	0	0	0	0	0	0	0	0.159127	0	4.74926	0	131.98784	0.445951	0	0
2010016I18Rik	0	0	0	0	0	0	0	0	0	0	0	0	0	0	0	0	0	0	0	0	0	0	0	0	0	0	0	0	0	0	0	0	0	0	0	0	0	0	0	778.659	0	0	846.343	0	0	0	0	0	0	0	0	0	0	0	0	0	0	0	0	0	0	0	0	0	0	0	0	0	0	0	29.8129	0	0	0.649267	0	0	0	0	0	0	0	0	0	0	0	0	0	0	0	0	0	0	0	0	0	0	0	0	0	0	0	0	0	0	0	0	0	0	0	0	0	0	0	0	0	0	0	0	0	0	0	0	0	4.89977	0	0	0	0	0	0	0	0	0	0	0	0	0	0	0	0	0	78.104	0	0	0	0	0	0	0	0	0	0	0	0	0	0	0	0	0	0	0	0	0	0	0.409845	0	0	0	0	0	0	0	0	0	0	0	0	9.16146	0	0	0	0	0	0	0	0	0	0	0	0	478.207	0	0	0	0	0	0	0	0	0	0	0	0	0	0	22.9801	0	0	0	0	0	0	0	0.305614	0	0	0	0	0	0	0	0	0	0	0	0	0	0	0	0	0	0	0	0	0	137.548	0	0	0	0	0	0	0	0	0	0	0	0
2010106C02Rik	0	0	0	0	0	0	0	0	0	0	0	0	0	0	0	0	0	0	0	0	0	0	0	0	0	0	0	0	0	0	0	0	0	0	0	0	0	0	0	0	0	0	0	0	0	0	0	0	0	0	0	0	0	0	0	0	0	0	0	0	0	0	0	0	0	0	0	0	0	0	0	0	0	0	0	0	0	0	0	0	0	0	0	0	0	0	0	0	0	0	0	0	0	0	0	0	0	0	0	0	0	0	0	0	0	0	0	0	0	0	0	0	0	0	0	0	0	0	0	0	0	0	0	0	0	1278.03	0	0	0	0	0	0	0	0	0	0	0	0	0	0	0	0	0	0	0	0	0	0	0	0	0	0	0	0	0	0	0	0	0	0	0	0	0	0	0	0	0	0	0	0	0	0	0	0	0	0	0	0	0	0	0	0	0	0	0	0	0	0	0	0	0	0	0	0	0	0	0	0	0	0	0	0	0	0	0	0	0	0	0	0	0	0	0	0	0	0	0	0	0	0	0	0	0	0	0	0	0	0	0	0	0	0	0	0	0	0	0	0	0	0	0	0	0	0	0	0	0	0
2010106E10Rik	0	0	0	0	0	0	0	0	0	0	0	0	0	0	0	0	0	0	0	0	0	0	0	0	0	0	0	0	0	0	0	0	0	0	0	0	0	0	0	0	0	0	0	0	0	0	0	0	0	0	0	0	0	0	0	0	0	0	0	0	0	0	0	0	0	0	0	0	0	0	0	0	0	0	0	0	0	0	0	0	0	0	0	0	0	0	0	0	0	0	0	0	0	0	0	0	0	0	0	0	0	0	0	0	0	0	0	0	0	0	0	0	0	0	0	0	0	0	0	0	0	0	0	0	0	0	0	0	0	0	0	0	0	0	0	0	0	0	0	0	0	0	0	0	0	0	0	0	0	0	0	0	0	0	0	0	0	0	0	0	0	0	0	0	0	0	0	0	0	0	0	0	0	0	0	0	0	0	0	0	0	0	0	0	0	0	0	0	0	0	0	0	0	0	0	0	0	0	0	0	0	0	0	0	0	0	0	0	0	0	0	0	0	0	0	0	0	0	0	0	0	0	0	0	0	0	0	0	0	0	0	0	0	0	0	0	0	0	0	0	0	0	0	0	0	0	0	0
2010107E04Rik	0	0	0	0	0	0	6.27181	0	0	0	0	0	0	0	1453.39	315.033	0	0	0	0	143.549	136.492	0	0	0	776.697	0	164.687	0	0	0	0	0	0	0	338.723	0	229.896	0	0	0	8.96877	0	234.348	0	0	0	0	0	0	2888.83	0	0	0	0	0	0	0	0	0	646.249	1166.88	118.148	0	0	0	398.796	8.05	0	0	0	1960.16	1251.96	0	2603.68	0	0	0	34.2061	0	0	1894.6	0	795.226	1005.98	362.429	104.925	0	0	0	0	8.03839	0	0	0	0	5.68966	0	9.43647	588.761	0	0	0	0	0	0	36.5194	0	0	0	51.1821	813.949	0	665.64	0	0	0	195.428	0	162.007	0	714.639	0	563.557	0	0	34.5245	72.9901	87.0937	876.734	2929.82	0	0	0	0	0	0	316.494	0	0	20.986	30.2635	117.601	0	796.348	211.55	23.4217	0	0	228.462	0	0	11.0657	83.5609	229.458	0	53.1016	758.329	73.5112	16.5371	119.076	415.837	0	97.9333	120.351	5.5321	0	0	1197.2	37.521	200.87	1391.1	0	2330.49	31.2427	1134.49	377.757	189.024	4.58545	0	133.114	1410.07	0	55.5466	16.8744	0	0	121.89	0	3201.95	242.259	94.9761	23.0171	0	143.065	0	334.646	1618.13	1037.54	797.896	0	909.926	4913.32	1156.83	0	323.186	19.8047	0	621.729	0	0	0	0	865.713	4880.16	1086.46	0	252.377	59.5918	0	26.8793	404.529	743.904	4.45077	21.2309	0	185.545	0	369.828	1698.66	503.586	26.8838	0	1340.07	0	237.731	0	0	516.286	185.775	623.903	1435.69	0	153.258	0	4.11724	0	2496.22
2010107G12Rik	0	2.01377	0	0	0	0	0	0	0	0	0.635656	0	0	0	0	11.364	0	0	0	0	16.0247	0	20.8588	0	0	200.203	0	0	0	0	0	0	32.4752	0	0	0	0	0	0	0	0	0.639623	0	0	0.440402	0	0	0	0	0	0	10.4408	0	0	0	0	0	0	0	0	0	0.591119	0	0	0	0.455672	0	45.5831	0	0	0	0	0	0	0	5.65883	0	0	4.96447	11.0337	0	0	0.42441	0	0.293453	0	0	25.5522	0	6.96692	0	0	0	0	0	0	0	0	0	0	0	0	0	0	0	0	0	0	0	0	0.473792	0	0	0	0	0	0	0	0	0	0	0	19.6851	0	0	0	0	0	0	0	0	0	0	0	0	0	0	0	0	0	16.4235	0	0	0	0	0	0.539196	0	0	0	0	0	2.49113	0	0	0	0	0	0	0	0	0	0	0	0	0	0	0.667432	0	0	0	0	0.232202	0	0	0	0	5.03552	0.312603	0	0	0	0	0	0	0	0	0	11.7139	0	0.352957	0	0.570297	0	0	0	2.22613	0	0	0	0	0	0	0	4.45615	0	0	0	0	0	0	2.34952	0	0	0	0	0	2.04463	0.192315	0	0	0	0	0.327855	0	0	0	0	0	0.610933	0	0.255234	0	0	0	0.217461	0	0	0	0	4.57776	0.34869	0	0	0	12.5902	0	0
2010107G23Rik	0	0	0	0	0	0	0	0	0	0	53.6061	0	0	0	0	0	0	0	0	0	0	0	0	0	0	95.5209	0	0	0	0	0	0	0	0	0	0	0	0	0	0	0	211.685	0	0	0	0	0	0	0	0	0	0	0	0	0	0	0.411004	0	0	0	0	0	0	0	0	0	0	0	0	0	0	0	0	0	0	0	0	0	0	0	0	0	0	0	0	0	0	0	0	99.7028	0	0	0	0	0	0	0	0	0	0	0	0	0	0	0	0	0	0	0	0	0	0	0	0	0	0	0	0	0	0	0	0	0	0	0	0	0	0	0	0	0	0	0	0	0	3.12647	0	0	0	0	0	0	0	0	0	0	0	0	0	4.15972	0	0	0	0	0	0	0	0	0	0	0	0	0	0	0	14.8343	0	0	0	0	0	0	0	0	0	0	2.834	0	0	12.3811	0	0	0	0	0	0	0	0	0	0	0	0	17.7072	0	0	1.14916	0	0	0	0	0	0	0	0	0	0	0	0	9.80236	0	0	0	0	0	0	0	0	0	0	0	0	0	0	0	0	0	0	0	0	0	0	14.9003	0	0	0	0	0	0	23.0096	55.8559	0	0	0	0	0	0	0	0
2010109A12Rik	0	0	0	0	0	0	0	0	0	0	0	0	0	0	0	0	0	0	0	0	0	0	0	0	0	0	0	0	0	0	0	0	0	0	0	0	0	0	0	0	0	0	0	0	0	0	0	0	0	0	0	0	0	0	0	0	0	0	0	0	0	0	0	0	0	0	0	0	0	0	0	0	125.242	0	0	0	0	0	0	0	0	0	0	0	0	0	0	0	0	0	0	0	0	0	0	0	0	0	0	0	0	0	0	2.20894	0	0	0	0	0	0	0	0	0	0	0	0	0	0	0	0	0	0	0	0	0	0	0	0	0	0	0	0	0	0	0	0	0	0	0	0	0	0	0	0	0	0	0	0	0	0	0	0	0	0	0	0	0	0	0	0	0	0	0	0	0	0	0	0	0	0	0	0	0	0	0	0	0	0	0	0	0	0	0	0	0	0	0	0	0	0	0	0	0	0	0	0	0	0	0	0	0	0	0	155.837	0	0	0	0	0	0	0	0	0	0	0	0	0	0	0	0	0	0	0	0	0	0	0	0	0	0	0	0	0	0	0	0	0	0	0	0	0	0	0	0	0	0	0	0
2010109I03Rik	0	0	0	0	25.033	0.709292	0.98716	0	0	1.81131	0	0	32.7191	0	4.03628	6.38829	0	1.04834	0	1.69392	0.524769	0.917176	2.49502	0	0.447709	1.16762	0	14.6889	0	17.4775	0	1.49983	0	1.19997	0	2.07267	0	29.2184	0.0649364	0	0	0.584418	2.98433	1.20909	0	0	0	0	0.959115	39.5039	0.446424	8.89107	10.4877	0	0	0.512671	0	4.64702	0	0	0	0	0.422538	0.160009	0	0	0.730308	20.0933	4.0632	5.99767	0	0	0	1.66143	34.7169	1.69667	0	0	0	0	0	2.16405	1.23486	0.0951011	0	0.594714	0.660752	0.867986	0	3.80654	1.94715	0	3.29653	0	0	0	0.599307	0.284081	0.902319	2.22003	0	15.4972	19.2369	0.463188	15.906	0	0	0	0	1.74484	69.9035	0.862392	0.513079	16.044	0	10.0207	0	0	0	0	0	0	52.0919	0	0	0	0	5.54453	0	0	0	0	0	0	0.180809	0	0	0	0	0	19.5046	0	9.15561	0	0	0.596071	15.2867	0	0	0.862843	0	0	1.79866	0	0.844446	0	2.23561	0	0	0	1.80699	1.53782	1.70126	0	0	0.530046	0	37.5765	4.88878	15.1737	0	0	0.276558	0	0.67717	1.7718	0	0	0.741621	1.59044	4.04769	39.0123	45.1938	0	0.117709	0.655828	1.95192	0	0	0	4.91168	0	3.20859	0.0246703	0.677972	0	1.48494	0.799756	11.0095	0	0	1.09463	4.52565	0.533553	6.57663	1.18623	0	0	8.7632	0	1.83532	11.4912	0.4208	0	2.29947	0	13.8695	0.310428	0	0	0	8.17508	0.482924	2.71933	3.6877	0	0.367005	2.88815	0	0.383967	1.27617	0.784523	0	0.211127	0	1.44346	4.95513	0	15.1972	0.123045	0	0	0.195629	0	1.0063	0.346193	0	0
2010111I01Rik	0	0	0	0	0	0	0	0	0	0	0	0	0	0	0	0	0	0	0	0	0	0	0	0	0	0	0	0	0	0	0	0	0	0	11.6285196	0	4.68822	0	0	0	17.6965	0	0	0	0	0	0	0	0	0	0	0	0	0	0	0	0	0	0	0	0	0	23.0151	0.517776	0	0	0.419451	0	0	0	0	0	67.67425	0	1182.21	82.31793	0	0	0	0.40442	0	14.72869	0	1.38237	0	1.92042	0	0.709738	0	0	0	0	0	0	0	0	0	0	709.556424	0	0	0	0	97.3153	0	0	0	0	0	80.2692	0	0	0	0	0	0	0	25.8509	0	11.9802	0	0	0	0	0.472118	0	0	0.890166	0	0	27.07539	0	25.0797	0.844159	222.9511	1.05844	0	0	0	53.0547	0	0	0	0	0.16128252	0	142.7169724	0	519.354	0	0	0	0.370048	303.825	0	0	0	0	0	0	3.34601	259.70616	0.175903452	0	0.083492532	0	0	0	0	506.336079	1571.10625	0	0	0	0	0	294.2054259	0	0.429631	0	0.509788	258.769192	0.844048	66.7589236	0	0.487505	620.2627654	0.405693	1.25835662	161.6354	0.209964225	0	0.850124	0	0	0	273.717127	30.93259692	0	0.074172388	0	0	0	0.316177	14.8537484	0	50.2138	67.9846247	0	531.69	0	0	0	0.271863	0	3.024457	0	0.221877	0.057278741	0	0	0	0.27148905	0	0	0	0	886.57422	147.736	11.0351	276.255	0	0	0	0	0	10.3708	0.157081355	0	0	0	0.376346	0.321202	79.218449	0	0	0	0
2010204K13Rik	0	0	0	0	0	0	0	0	0	0	0	0	0	0	0	0	0	0	0	0	0	119.124413	0	0	0	0	87.969	0	0	1.73087	0	0	0	0	2.11756	0	0	0	0	0	0	0	0	0	0	0	0	0	0	0	0	0	0	0	0	0	0	0	0	0	0	0	0	0	0	0	0	0	0	0	0	0	29.6547	0	0	0	0	0	0	0	0	1.68722	0	0	0	0	0	0	0	0	0	0	0	0	0	0	0	0	0	0	0	0	0	0	0	0	0	84.299	0	0	0	0	0	0	0	0	0	0	0	0	0	0	0	0	0	0	0	0	0	0	0	0	0	0	0	0	0	0	0	0	0	0	0	0	0	0	0	0	0	0	0	0	0	0	0	0	0	0	0	0	0	0	0	0	0	0	0	0	0	0	0	0	0	0	0	0	0	0	0	0	0	0	0	0	0	0	0	0	0	0	0	0	0	0	0	0	0	0	0	0	0	0	0	0	0	0	84.0051	0	0	0	1.84834	0	0	0	0	0	0	0	0	0	0	0	0	0	0	0	0	0	0	0	0	0	0	0	0	0	0	0	0	0	0	0	0	0	0	0	0	0
2010300C02Rik	0	0	0	0	0	0	0	0	0	0	0	0	0	0	0	0	0	0	0	0	0	0	0	0	0	0	0	0	0	0	0	0	0	0	0	0	0	0	0	0	0	0	0.265373	0	0	0	0	0	2.11694	0	0	26.088	0	0	0	0	0	0	0	0	0	0	0	0	0	0	0	0	0	0	0	0	0	0	0	0	0	0	0	0	0	0	0	0	0	0	0	0	0	0	0	0	0	0	0	0	0	0	0	0	0	0	0	0	0	0	0	0	0	0	0	0	0	0	0	0	0	0	0	0	0	0	0	0	0	0	0	0	0	0	0	0	0	0	0	0	0	0	0	0	0	0	0	0	0	0	0	0	0	0	0	0	0	0	0	0	0	0	0	0	0	0	0	0	0	0	0	0	0	0	0	0	0	0	0	0	0	0	0	0	0	0	0	0	0	0	0	0	0	0	0	0	0	0	0	0	0	0	0	0	0	0	0	0	0	0	0	0	0	0	0	0	0	0	0	0	0	0	0	0	0	0	0	0	0	0	0	0	0	0	0	0	0	0	0	0	26.6715	0	0	0	0	0	0	0	0	0	0	0
2010308F09Rik	0	0	0	0	0	0	0	0	0	0	0	0	0	0	0	0	0	0	0	0	0	0	0	0	0	0	0	0	0	0	0	0	0	0	0	0	0	0	0	0	0	0	0	0	0	0	0	0	0	0	0	0	0	0	0	0	0	0	0	0	0	0	0	0	0	0	0	0	0	0	0	0	0	0	0	0	0	0	0	0	0	0	0	0	0	0	0	0	0	0	0	0	0	0	0	0	0	0	0	0	0	0	0	0	0	0	0	0	0	0	0	0	0	0	0	0	0	0	0	0	0	0	0	0	0	0	0	0	0	0	0	0	0	0	0	0	0	0	0	0	0	0	0	0	0	0	0	0	0	0	0	0	0	0	0	0	0	0	0	0	0	0	0	0	0	0	0	0	0	0	0	0	0	0	0	0	0	0	0	0	0	0	0	0	0	0	0	0	0	0	0	0	0	0	0	0	0	0	0	0	0	0	0	0	0	0	0	0	0	0	0	0	0	0	0	0	0	0	0	0	0	0	0	0	0	0	0	0	0	0	0	0	0	0	0	0	0	0	0	0	0	0	0	0	0	0	0	0
2010310C07Rik	0	0	0	0	0	0	0	0	0	0	0	0	0	0	0	0	0	0	0	0	0	0	0	0	0	0	0	0	0	0	0	0	0	0	0	0	0	0	0	0	0	0	0	0	0	0	0	0	0	0	0	0	0	0	0	0	0	0	0	0	0	0	0	0	0	0	0	0	0	0	0	0	0	0	0	0	0	0	0	0	0	0	0	0	0	0	0	0	0	0	0	0	0	0	0	0	0	0	0	0	0	0	0	0	0	0	0	0	0	0	0	0	0	0	0	0	0	0	0	0	0	0	0	0	0	0	0	0	0	0	0	0	0	0	0	0	0	0	0	0	0	0	0	0	0	0	0	0	0	0	0	0	0	0	0	0	0	0	0	0	0	0	0	0	0	0	0	0	0	0	0	0	0	0	0	0	0	0	0	0	0	0	0	0	0	0	0	0	0	0	0	0	0	0	0	0	0	0	0	0	0	0	0	0	0	0	0	0	0	0	0	0	0	0	0	0	0	0	0	0	0	0	0	0	0	0	0	0	0	0	0	0	0	0	0	0	0	0	0	0	0	0	0	0	44.7935	0	0	0
2010315B03Rik	0	0	0	4.18991	153.863	0.358209	0.45202	14.7757	0	0	0	0	1.93731	0	0	40.6683	54.7613	0	2.75223	0	8.24622	0	0	0.744537	0	39.0447	0	3.17492	0	0.867817	1.32405	7.25271	59.4305	0	0.546797	33.5237	0	3.90098	0.351372	0	1.43297	173.956	1.1197	0.735371	42.1395	0	0.440672	0	6.58348	21.9818	1.48257	9.58896	0	3.33726	0.124392	26.1029	13.3258	21.3343	3.97854	0.791039	5.48303	1.48546	2.50135	20.8493	0	0.365803	0.508162	0.964039	0.528779	0	16.5201	5.0381	0	3.86181	0	1.4641	4.30531	0	0.622484	14.1058	55.8376	0	0	0	0	4.52152	0	0.0175399	0.64906	0.530019	0	0.494939	0	0	6.1623	0	3.66252	1.94987	9.75489	0.328868	4.6806	3.8712	0.423619	0	0	0.596703	6.62882	48.0432	2.02951	1.70848	38.5473	1.63696	0	11.0407	0	11.4663	0	6.00189	0	0.630433	2.267	0.303814	0	24.4638	1.78949	5.45325	0	0	0	0	0	0	1.17117	0	0	0	1.42321	2.0751	0	0.562733	0.799723	0.435853	0	1.0164	1.64021	1.30192	10.0212	2.39472	7.92945	3.44474	0.959755	0	6.2552	301.314	0	0	0	0	1.07581	1.1328	0	0	0	26.3763	0.968603	0	0	0	0	5.85314	0	1.85327	0	0.268189	0.440849	3.14718	0.358203	0.586525	0.528457	1.20304	0	1.3431	3.18319	0.246748	9.94376	1.26891	0.297209	8.61419	8.86377	0	0	0.364558	0.818611	11.7328	0	0	0.999035	2.54061	0.335975	0.217536	0.362909	0.492354	0.292335	0	21.2956	0	2.78082	5.77079	0	12.2146	0.598545	3.44021	0.78615	0	16.6247	0.401371	25.4255	0.154856	1.63402	24.89	3.02227	4.16353	1.53169	13.9748	0.456023	5.87094	4.92744	1.46269	0	11.4224	0	0.487806	0.960995	0	0	5.17657	0	0.508992	0.24622	0.164491	3.42466	0	0	15.7241	1.84741	0.268679	0	0
2010320M18Rik	0	0	1985.48	0	0	0	0	0	0	0	0	0	0	0	0	0	0	0	0	1.54412	0	0	0	0	0	0	0	0	0	0	0	0	0	0	0	0	0	0	0	0	0	0	0	0	0	0	1.39676	0	0	0	0	0	0	0	2.17243	0	0	0	0	0	0	0	0	0	0	0	1.24683	0	0	0	0	0	21.8407	0	0	0	0	0	0	0	0	0	0	0	346.683	0	0	0	0	0	0	0	0	0	0	0	0	0	0	0	0	0	0	0	0	0	0	0	0	0	1.94468	0	0	0	0	0	0	22.3369	0	0	0	0	0	65.3337	0	0	0	0	0	0	0	0	0	0	0	0	0	0	0	0	0	0	0	0	0	0	0	0	0	0	0	0	2.90142	0	0	0	0	0	0	0	0	0	0	0	0	0	0	0	0	0	0	0	0	0	0	0	0	0	0	0	0	0	0	0	25.3488	0	0	0	0	0	0	0	0	0	0	0	0	0	0	0	0	0	0	43.0474	0	0	0	0	0	0	0	0	0	0	0	0	0	0	0	0	0	0	0	0	0	0	0	0	0	0	0	0	0	0	0	0	0	0	0	0	0	0	0	0	0	0	0	0
2200002D01Rik	0	0	0	0	0	0	0	0	0	0	0	0	0	0	0	0	0	0	0	0	0	0	0	0	0	0	0	0	0	0	0	0	0	0	0	0	0	0	0	4.78742	0	0	0	0	0	0	0	0	0	0	0	3.53338	0	0	0	0	0	0	0	0	0	0	2.53209	2.84766	0	0	0	0	0	0	0	0	0	0	0	0	0	0	0	0	0	0	0	0	0	360.233	0	0	0	0	0	0	0	0	0	0	0	0	0	0	0	0	0	0	0	0	0	0	0	0	0	0	0	0	0	0	0	0	0	0	0	0	613.26	0	0	0	0	0	0	0	0	0	0	0	0	0	0	0	0	0	0	0	0	0	0	0	0	0	0	0	0	0	0	0	0	0	0	0	0	0	0	48.7295	0	0	0	0	0	0	0	0	0	0	0	0	0	0	0	0	0	0	0	0	0	20.6187	0	0	0	0	0	0	0	0	0	0	0	0	0	0	0	0	0	0	0	0	0	0	0	0	39.3068	0	0	0	0	0	0	0	0	0	0	2.65205	0	0	0	0	0	0	0	0	0	0	0	0	0	0	0	814.009	0	0	0	0	0	0	0	0	0	0	0	0
2200002J24Rik	0	0	0	0	0	0	0	0	0	0	0	0	0	0	0	0	0	0	0	0	0	0	0	0	0	0	0	0	0	0	0	0	0	0	0	0	0	0	0	0	0	0	0	0	0	0	0	0	0	0	0	0	0	0	0	0	0	0	0	0	0	0	0	0	0	0	0	0	0	0	0	0	0	0	0	0	0	0	0	0	0	0	0	0	0	0	0	0	0	0	0	0	0	0	0	0	0	0	0	0	0	0	0	0	0	0	0	0	0	0	0	0	0	0	0	0	0	0	0	0	0	0	0	0	0	0	0	0	0	0	0	0	0	0	0	0	0	0	0	0	0	0	0	0	0	0	0	0	0	0	0	0	0	0	0	0	0	0	0	0	0	0	0	0	0	0	0	0	0	0	0	0	0	0	0	0	0	0	0	0	0	0	0	0	0	0	0	0	0	0	0	0	0	0	0	0	0	0	0	0	0	0	0	0	0	0	0	0	0	0	0	0	0	0	0	0	0	0	0	0	0	0	0	0	0	0	0	0	0	0	0	0	0	0	0	0	0	0	0	0	0	0	0	0	0	0	0	0
2210010C04Rik	0	0	0	0	0	0	0	0	0	0	0	0	0	0	0	0	0	0	0	0	0	0	0	0	0	0	0	0	0	0	0	0	0	0	0	0	0	0	0	0	5.67296	0	0	0	0	0	0	0	0	0	0	0	0	0	0	0	0	0	0	0	0	0	0	0	0	0	5.62027	0	0	0	0	0	0	0	0	0	0.498425	0	0	0	0	0	0	0	0	0	0	0	0	0	0	0	0	0	0	0	0	0	0	0	0	14.6151	0	0	0	0	0	0	0	0	0	0	0	0	0	0	0	0	0	0	0	0	0	0	21.4433	0	0	0	0	0	0	0	0	0	0	0	0	0	0	0	0	0	0	0	0	0	0	0	0	0	0	0	0	0	0	0	0	0	0	0	0	1.3142	0	0	0	0	0	0	0	0	0	1.56653	0	0	0	13.0228	0	0	0	0	0	0	0	0	0	0	0	0	0	0	0	0	0	0	0	0	0	0	0	0	0	0	0	0	2.29065	0	0	0	0	0	0	0	0	0	0	0	0.522773	0.249207	0	0	0	0	0	91.7618	0	0	0	0	0	0	0	0	0	0.507767	0	0	0	0	0	0	2.73533	0	0	0	0	0	0	0
2210013O21Rik	0	0	0	0	0	0	0	0	0	0	0	0	0	0	0	0	0	0	0	0	0	0	0	0	0	0	0	0	0	0	0	0	0	0	0	0	0	0	0	0	0	0	0	0	0	0	0	0	0	848.245	0	0	0	0	0	0	0	0	0	0	0	0	0	0	0	0	0	0	0	0	0	0	207.897	0	0	0	0	0	0	0	0	0.728234	0	0	0	1.46267	0	0	0	0	0	0	0	0	0	0	0	0	0	0	0	0	0	0	0	0	0	0	0	0	745.901	230.801	0	0	0	0	0	0	0	0	0	0	0	0	0	0	0	0	0	3.24854	0	0	0	0	0	0	0	0	0	0	0	1.64822	0	0	444.167	0	0	0	0	63.4034	0	0	0	0	0	1200.08	0	0	0	0	0	0	0	0	30.9744	0	80.4755	0	0	1.56367	0	38.4321	0.740448	0	1.63798	0	0	0	0	0	0	0	0	0	5.1397	0	0	0	0	0	113.698	2.67156	0	0	0	0	689.575	0	0	0	1667.44	0	1.09704	0	0	0	0	0	3.30756	0	28.5694	0	0	0.622206	0	0	0	0	55.543	0	0	0	0	0	0	0.563222	0	1.55242	0	6.65102	0	0	0	0	0	0	0	0	0	0	0	26.0957	0	0	0	0	753.262	0
2210015D19Rik	0	0	0	0	0	0	0	0	0	0	0	0	0	0	0	0	0	0	0	0	0	0	0	0	0	0	0	0	0	34.3602	0	0	0	0	0	0	0	0	0	0	0	0	0	0	0	0	0	0	0	0	0	0	0	0	0	0	0	0	0	0	0	0	0	0	0	0	0	0	0	0	0	0	0	0	34.18047	0	1.17556	0	0	0	0	63.00888	0	0	0	0	0	0	0	0	0	0	0	0	0	0	0	0	0	0	0	0	0	0	0	0	0	0	0	0	0	0	0	0	0	0	0	0	0	0	0	0	0	0	0.422882	31.4942	0	0	139.062	0	0	0	0	0	0	0	0	0	0	0	0	0	0	0	0	0	0	0	0	0	0	0	1.66004	0	58.0503	0	0	0	0	0	0	0	0	0	0	0	0	0	0	42.8751	0	0	0.286186	4.69998	0	0	0	0	0	0	32.2905	0	0	0	0	3.49414	0	0	0	0	0	0	0	0	0	0	0	0	0	0	0	44.6739	0	0	0	0	0	0	0	0	0	0	0	0	0	0	0	0	6.04347	0	0	0	212.1596	0	0	0	0	0	0	0.361442	0	0	0	0	0	0	0	0	0	0	0.220799	21.248	0	0	0	0	0	0.247812
2210016F16Rik	0	0	0	0	0	16.6373	0.316764	17.9584	0	0	0	0	0	0	0.831918	0	0	0	0	0	26.3222	58.4915	0	0	2.89529	0	0	0	0	0.335611	0	0	0	0	0	0	0	0	0	0	0.517665	0	0.321325	0	0	0	0	7.68715	63.5167	0	0	0	0	0	0	0	102.952	0	0	0	9.02789	0	50.6985	166.055	0	0	0	0	0	0	0	12.1048	0	0	0.328344	0	0	0	0	0	0.317809	1.04534	18.7521	0	0.222964	0	0	0	0	0	0	0	0	0.202006	0	0	0	0	9.40192	0	0	0	0	0.299115	0	2.68422	26.085	0	0	0	0	0	0	0	0	0	0	16.8639	0	0	0	160.378	0	0.27031	0	0	0	0	1.31422	35.4923	0	0	0	0	12.4906	0	0	0	0	0	0	653.741	1.60614	0	0	0	1.62085	0	0	0	0	0	0	0	111.82	0	0	0	0	0	0.699306	0	0.471261	0.638347	0.211777	0	0.210001	0	0	302.27	0	0	0.881221	0	123.776	10.3228	0	0.787349	155.396	0.363215	0	0	0	0	10.109	0.269286	2.1929	21.0384	0	0.738598	0	0	1.74423	0	0	0	0	0	0	0.187631	22.6633	14.6612	0	0	8.35958	0	0	0	0	0	30.7123	0	0	0	0	0	0	17.2257	0	0	0	0	0	0	0	0	0.206551	2.70026	0	0	0	27.023	0	4.29239	0	0	0	0.397982	0	0	0	0	0	0	0	6.3976	0	0
2210016L21Rik	0	0	0	0	0	0	6.3766	4.22784	280.06	0	0	0	0	0	3.67465	1906.75	3.20756	0	0	0	0	0	0	0	3.30127	3.6954	3.38961	0	0	0	0	0	3.13797	0	285.906	6.58182	0	0	0	0	0	6.20156	4.03312	0	0	0	0	0	0	0	1.36216	1.63158	9.15468	0	0	0	3.38034	2.38387	0	0	0	0.538854	0	2.09619	0	0	2.25279	0	1.4101	3.15735	0	0	0	43.6524	0.791492	137.577	0	0	770.332	0	0	0	0	0	0	0	0	169.666	1.47692	0	0	0	59.25	0	0	0	0.841156	0	0	0	0	1.56758	0	0	0	0	0	1.37554	0	0	0	0	0	173.255	0	0	0.563636	3.52978	0	0	0	0.696479	0	46.3229	0	28.884	0	0	0	16.6745	1.29498	0	0	0	0	0	0	0	0	244.959	25.0817	0	0	0	0	0	0	5.12152	0	221.039	0	0	0	0	0	0	1.32035	0	0	0	27.2535	1.17837	0	0	0	0.755097	24.2284	0	51.1039	0	0	2.87944	0	0	1.83921	0	22.2963	0	0	0	10.1621	0	0	1.02923	0	0	0	0	0	0	0	2.27948	117.626	0	0.588669	0	0	0	0	0	0.717775	0.522248	0	0.778402	0	0	0	0	56.8522	0	0	0	0	0	0	1.25411	0	0	0	0	0	0.422647	0	0	0	0	93.7465	0	0	0	0	0	0	0	0	0	0	0	0	0	0	1.28602	0	0	0	0	25.6279	0
2210018M11Rik	0	0	0	0	108.871	140.932	0	0	0	0	0	43.0776	595.10324	1.32394	0	0	0	0	0	0.240237	0.396071	0.4522313	0	0	0	0	134.792	0	0	146.5815	0	0.190597	0	0.223441	0	0	0	0	0	0	0	0	0	0	0	0	0	0.398199	0	0	9.06248	0	0	0	0	0	0	0	0	0	0	0	0	0	0	0	0	0	0.453498	0	0	0	35.44823	0	0	0	0	0	0	0	0	0	0	0	0	0	0	0	0	0	0	0	1058.129941	0	0.280654	0	0	0	0	0	0	0	262.1823	0	0	0	0	0	0	761.108	0	0	6.22494	0	144.2761	266.711	0	0	0	0	0	0	0.627958	6.65495	5.77247	21.3214	0	0	0	5.17704	0	0	428.698	0	1150.21127	0	0.764717	54.97218	0	0	0.397932	20.384098	0	0.476665	0	165.997	17.0512	0	0	39.5649	0	0	0	5.69795	0	0	0	0	0.389553	0	0	7.60153	0	0	0	0	4.93763	0	0	50.487	125.984	0	0	88.5273	0	0	0	0	86.4849	0	0	0	0	13.6866	0	0	0	0.273401	0	0	0	28.06573	0	0.586169	12.28907	0	0.421546	0	0.173032	0.467807	0	0	0	2.79927	48.2928	0.387127	0	0	0	0.664284	0.317179	89.4344	0.161394	0	0	0.156684	3707.92	0.165899	0	0.228074	0	0.141704	0.132815	0	0.548639	0	0	0	0	0.196492	0	0	0.157426	0	0	0	0.19395	0.607142	95.7985	0.132919	31.5311	25.1217	0	0	0.18612	76.9663	0.328257	0
2210019I11Rik	0	0	0	0	0	0	0	0	0	0	0	0	0	0	0	0	0	0	0	0	0	0	0	0	0	0	0	0	0	0	0	0	0	0	0	0	0	0	0	0	0	0	0	0	0	0	0	0	0	0	0	0	0	0	0	0	0	0	0	0	0	0	0	0	0	0	0	0	0	0	0	0	0	0	0	0	0	0	0	0	0	0	0	0	0	0	0	0	0	0	0	0	0	0	0	0	0	0	0	0	0	0	0	0	0	0	0	0	0	0	0	0	0	0	0	0	0	0	0	0	0	0	0	0	0	0	0	0	0	0	0	0	0	0	0	0	0	0	0	0	0	0	0	0	0	0	0	0	0	0	0	0	0	0	0	0	0	0	0	0	0	0	0	0	0	0	0	0	0	0	0	0	0	0	0	0	0	0	0	0	0	0	0	0	0	0	0	0	0	0	0	0	0	0	0	0	0	0	0	0	0	0	0	0	0	0	0	0	0	0	0	0	0	0	0	0	0	0	0	0	0	0	0	0	0	0	0	0	0	0	0	0	0	0	0	0	0	0	0	0	0	0	0	0	0	0	0	0
2210039B01Rik	0	0	0	0	0	0	0	0	0	0	8.66598	3.15287	0	0	0	0	3.6561	0	0	0	0	0	0	0	0	0	0	0	0	0	0	0	0	0	0	0	0	0	0	0	0	0	0	0	0	0	0	0	0	0	0	39.2282	0	0	0	0	0	0	0	0	0	0	0	0	0	0	0	0	0	0	0	0	0	0	0	0	0	0	0	0	0.991534	1.71638	0	0	0	0	0	0	0	0	0	0	0	0	0	0	0	0	0	0	0	0	0	0	0	0	0	0	0	1.01677	25.949	0	0	0	0	0	0	3.50067	0	0	0	0	0	0	0	0	0	0	0	0	0	0	4.34651	0	0	0	0	0	0	0	0	0	0	0	0	0	1.40934	0	0	0	0	0	0	0	0	0	0	0	0	0	0	0	2.86241	0	0	0	0	0	0	0	0	0	1.5808	0	0	0	0	0	0	0	0	0	0	0	0	16.1151	0	0	0	0	0	0	0	0	0	0	0	0	0.907848	0	0	0	0	19.5159	5.42952	0	0	0	0	0	0	0	0	0	0	0	9.23307	0	0	0	0	1.45985	11.1429	0	0	0	0	0	0	72.8083	0	0	0	0	0	0.93889	0	0	0	0	0	0	0	0	0	0	0	0
2210404O07Rik	0	0	0	0	0	0	0	0	0	0	0	0	0	0	165.695	0	0	0	0	0	3285.91	0	0	0	0	0	0	0	0	0	0	0	0	0	0	22.6242	0	0	0	0	0	0	0	0	0	0	0	0	0	0	0	0	0	0	0	0	0	0	0	0	0	0	0	0	0	0	70.166	0	0	0	0	0	0	0	0	0	0	0	0	0	0	0	0	0	0	0	0	0	2559.57	0	0	0	0	0	0	0	0	0	0	0	0	0	0	0	0	0	0	0	0	0	0	0	0	0	0	0	0	0	0	0	0	0	0	0	0	0	0	0	0	0	0	0	0	0	0	0	0	387.194	0	0	0	0	0	0	0	0	0	0	0	0	0	0	0	0	0	0	0	0	30.4504	0	0	0	0	0	0	0	0	0	0	0	0	0	2.56376	0	0	0	0	0	0	0	0	0	0	0	0	0	0	0	0	0	0	900.233	0	0	0	0	0	0	0	0	0	0	0	0	0	0	0	714.766	0	2.09464	0	0	0	0	0	0	0	0	1.03818	0	0	0	0	0	0	0	0	0	0	0	0	1.42243	0	0	0	0	1.17594	0	0	0	1.04549	12.8598	0	0	2826.83	0	0	0
2210404O09Rik	0	0	0	0	0	0	0	0	0	0	0	0	0	0	0	0	0	0	0	0	0	0	0	0	0	0.395402	0	0	0	0	0	0	0	0	0	0	0	1.11406	0	0	0	0.532595	0	0	0	0	0	0	0	0	0	0	0	0	0	0	0	0	0	0	0	0	0	0	0	0	0	0	0	0	0	0	0	0	0	0	0	0	0	0	0	0	0	0	0	0	0	0	6.9051	0	0	0	0	0	0	0	0	0	0	0	0	0	0	0	0	0	0	0	0	0	0	0	0	0	0	0	0	0	0	0	0	0	0	0	0	0	0	0	0	0	0	0	0	0	0	0	0	0	0	0	0	0	0	0	0	0	0	0	0	0	0	0	0	0	0	0	0	0	0	0	0	0	0	0	0	0	0.304286	0	0	0	0	0.499822	0	0	0	0	0	0	0	0	0	0	0	0	0	0	1.22788	0	0	0	0	0	0	0	0	0	0	0	0	0	0	0	0	0	0	0	0	0	0	0	0	0	0	0	0	0	0	0	13.6203	0	0	0	0	0	0	0	0	0	0	0	0	0.249018	0	0	0	0	0	0	0	2.86105	0	0	0	0	0	0	0	0
2210407C18Rik	0	0	0	0	0	0	0	0	0	0	0	0	0	0	0	0	0	0	0	0	0	0	0	0	0	0	0	0	0	0	0	0	0	0	0	0	0	0	0	0	0	0	0	0	0	0	0	0	0	0	0	0	0	0	0	0	0	0	0	0	0	0	0	0	0	0	0	0	0	0	0	0	0	0	0	0	0	0	0	0	0	0	0	0	0	0	0	0	0	0	0	0	0	0	0	0	0	0	0	0	0	0	0	0	0	0	0	0	0	0	0	0	0	0	0	0	0	0	0	0	0	0	0	0	0	0	0	0	0	0	0	0	0	0	0	0	0	0	0	0	0	0	0	0	0	0	0	0	0	0	0	0	0	0	0	0	0	0	0	0	0	0	0	0	0	0	0	0	0	0	0	0	0	0	0	0	0	0	0	0	0	0	0	0	0	0	0	0	0	0	0	0	0	0	0	0	0	0	0	0	0	0	0	0	0	0	0	0	0	0	0	0	0	0	0	0	0	0	0	0	0	0	0	0	0	0	0	0	0	0	0	0	0	0	0	0	0	0	0	0	0	0	0	0	0	0	0	0
2210408F21Rik	0	0	0	0	0	0	0	0	0	0	0	0	0	0	0	0	0	0	0	0	0	0	0	0	0	0	0	0	0	0	0	0	0	0	0	0	0	0	0	0	0	0	0	0	0	0	0	0	0	0	0	0	0	0	0	0	0	0	0	0	0	0	0	0	0	0	0	0	0	0	0	0	0	0	0	0	0	0	0	0	0	0	0	0	0	0	0	0	0	0	0	0	0	0	0	0	0	0	0	0	0	0	0	0	0	0	0	0	0	0	0	0	0	0	0	0	0	0	0	0	0	0	0	0	0	0	0	0	0	0	3.89331	0	0	0	0	0	0	0	0	0	0	0	0	0	0	560.984	0	0	0	0	0	0	0	0	0	0	0	0	0	0	0	0	0	0	0	0	0	0	0	0	0	0	0	0	0	0	0	0	0	0	0	0	0	15.8841	0	0	0	0	0	0	0	0	0	0	0	0	0	0	0	0	0	0	0	0	0	0	0	2.18409	0	0	0	0	0	0	0	0	0	0	0	0	0	0	0	0	0	0	0	0	0	75.6692	0	0	0	0	0	0	0	0	0	0	0	0	57.2801	0	0	0	0	0
2210408I21Rik	0	0	0	0	0	0	0	0	0	0	0	0	0	6.56831	0	0	0	0	0	0	0	0	0	0	0	0	0	0	0	0	0	0	0	0	0	0	0	0	0	0	0	0	0	14.5234	3.50155	0	0	0	0	0	7.68597	0	0	0.363475	0	0	0	0	0	0	0	0	0	0	0	0	0	0	0	0	0	0	0	11.8182	2.25636	0	0	0	0	0	0	0	0	0	1.03113	0	0	0	0	0	0	0	0	0	0	0	0	0	0	0	36.3069	0	0	0	0	0	0	0	0	0	0	0	0	0	0	0	0	0	0	0	0	0	0	0	0	0	0	1.11558	0	0	0	0	0	0	0	0	0	0	0	0	0	0	0	0	0	0	0	0	0	0	0	0	0	0	0	0	0	0	0	0	0	0	0	0	0	0	0	0	0	0	0	0	0	0	0	0	0	0	0	0	0	0	0	0	0	0	0	0.260521	0	0	0	0	0	0	0	0	0	0	0	0	0	0	0	0	0	0	0	0	0	0	6.18311	0	0	0	0	0	0	7.07102	0	0	0	0.62173	1.8494	0	0	0	0	0	0.625077	0	0	0	0	0	0	0	0	0	0	0	0	0	0	0	0	0	0	0
2210409D07Rik	0	0	0	0	0	0	0	0	0	0	0	0	0	0	0	0	0	0	0	0	0	0	0	0	0	0	0	0	0	0	0	0	0	0	0	0	0	0	0	0	0	0	0	0	0	0	0	0	0	0	0	0	0	0	0	0	0	0	0	0	0	0	0	0	0	0	0	0	0	0	0	0	0	0	0	0	0	0	0	0	0	0	0	0	0	0	0	0	0	0	0	0	0	0	0	0	0	0	0	0	0	0	0	0	0	0	0	0	0	0	0	0	0	0	0	0	0	0	0	0	0	0	0	0	0	0	0	0	0	0	0	0	0	0	0	0	0	0	0	0	0	0	0	0	0	0	0	0	0	0	0	0	0	0	0	0	0	0	0	0	0	0	0	0	0	0	0	0	0	0	0	0	0	0	0	0	0	0	0	0	0	0	0	0	0	0	0	0	0	0	0	0	0	0	0	0	0	0	0	0	0	0	0	0	0	0	0	0	0	0	0	0	0	0	0	0	0	0	0	0	0	0	0	0	0	0	0	0	0	0	0	0	0	0	0	0	0	0	0	0	0	0	0	0	0	0	0	0
2210409E12Rik	0	0	0	0	0	0	0	0	0	0	0	0	132.307	0	0	0	0	0	0	0	0	0	0	0	0	0	0	0	0	0	0	0	0	0	0	0	0	0	0	0	0	0	0	0	0	0	0	0	0	0	0	0	0	0	0	0	0	0	0	0	0	0	0	0	0	0	0	0	0	0	0	0	0	0	0	0	0	0	0	0	0	0	0	0	0	0	0	0	0	0	0	0	0	0	0	0	0	0	0	0	0	0	0	0	0	0	0	0	0	0	0	0	0	0	0	0	0	0	0	0	0	0	0	0	0	0	0	0	0	0	0	0	0	0	0	0	0	0	0	0	0	0	0	0	0	0	0	0	0	0	0	0	0	0	0	0	0	0	0	0	0	0	0	0	0	0	0	0	0	0	0	0	0	0	0	0	0	0	0	0	0	0	0	0	0	0	0	0	0	0	0	0	0	0	0	0	0	0	0	0	0	0	0	0	0	0	0	0	0	0	0	0	0	0	0	0	0	0	0	0	0	0	0	0	0	0	0	0	0	0	179.173	0	0	0	0	0	0	0	0	0	0	0	0	0	0	0	0	0
2210414B05Rik	0	0	0	0	0	0	0	0	0	0	0	0	0	0	0	0	0	0	0	0	0	0	0	0	0	0	0	0	0	0	0	0	0	0	0	0	0	0	0	0	452.605	0	0	0	0	0	348.666	0	0	0	0	0	0	0	0	0	0	0	0	0	0	0	0	0	0	0	0	0	0	0	0	0	0	0	0	0	0	0	0	0	0	0	0	0	0	0	93.2807	0	0	0	0	0	0	0	0	0	0	0	0	0	0	0	0	0	0	0	0	0	0	0	0	0	0	0	0	0	0	0	0	0	0	0	0	0	0	0	0	0	0	0	0	0	0	0	0	0	0	0	0	0	0	0	0	0	0	0	0	0	0	0	0	0	0	0	0	0	0	0	0	0	0	0	0	0	0	0	0	0	0	0	0	0	0	0	0	0	0	0	0	0	0	0	0	0	0	0	0	0	0	0	0	0	0	0	0	0	0	0	0	0	0	0	0	0	0	0	0	0	0	0	0	0	0	0	0	0	0	0	0	0	0	0	0	0	0	0	0	0	0	0	0	0	0	0	0	0	0	0	0	0	0	0	0	0	0	0	0	0
2210416O15Rik	0	0	0	0	0	0	0	0	0	0	0	0	0	0	0	0	0	0	0	0	0	0	0	0	0	0	0	0	0	0	0	0	0	0	0	0	0	0	0	0	0	0	0	0	0	0	0	0	0	0	0	0	0	0	0	0	0	0	0	0	0	0	0	0	0	0	0	0	0	0	0	0	0	0	0	0	0	0	0	0	0	0	0	0	0	0	0	0	0	0	0	0	0	0	0	0	0	0	0	0	0	0	0	0	0	0	0	0	0	0	0	0	0	0	0	0	0	0	0	0	0	0	0	0	0	0	0	0	0	0	0	0	0	0	0	0	0	0	0	0	0	0	0	0	0	0	0	0	0	0	0	0	0	0	0	0	0	0	0	0	0	0	0	0	0	0	0	0	0	0	0	0	0	0	0	0	0	0	0	0	0	0	0	0	0	0	0	0	0	0	0	0	0	0	0	0	0	0	0	0	0	0	0	0	0	0	0	0	0	0	0	0	0	0	0	0	0	0	0	0	0	0	0	0	0	0	0	0	0	0	0	0	0	0	0	0	0	0	0	0	0	0	0	0	0	0	0	0
2210417A02Rik	0	0	0	0	0	0	0	0	0	0	0	0	0	0	0	0	0	0	0	0	0	0	0	0	0	0	0	0	0	0	0	0	0	0	0	0	0	0	0	0	0	0	0	0	0	0	0	0	0	0	0	0	0	0	0	0	0	0	0	0	0	0	0	0	0	0	0	0	0	0	0	0	0	0	0	0	0	0	0	0	0	0	0	0	0	0	0	0	0	0	0	0	0	0	0	0	0	0	0	0	0	0	0	0	0	0	0	0	0	0	0	0	0	0	0	0	0	0	0	0	0	0	0	0	0	0	0	0	0	0	0	0	0	0	0	0	0	0	0	0	0	0	0	0	0	0	0	0	0	0	0	0	0	0	0	0	0	0	0	0	0	0	0	0	0	0	0	0	0	0	0	0	0	0	0	0	0	0	0	0	0	0	0	0	0	0	0	0	0	0	0	0	0	0	0	0	0	0	0	0	0	0	0	0	0	0	0	0	0	0	0	0	0	0	0	0	0	0	0	0	0	0	0	0	0	0	0	0	0	0	0	0	0	0	0	0	0	0	0	0	0	0	0	0	0	0	0	0
2210420H20Rik	0	0	9.87847	0	2.06312	0	0	3.88058	0	0	0	0	0	0	0	0	3.0161	0	0	0	0	0	0	0	1.80226	0	0	0	0	0	0	5.43786	0	0	3.06515	0	564.995	0	0	0	0	2.80372	0	5.23892	0	0	0	0	0	23.949	9.25531	0	0	0	0	0	0	0	0	0	0	0	0	0	0	0	0	0	0	0	0	0	1.39994	0	0	17.7897	0	4.01018	0	48.7892	0	0	0	0	1.38015	0	2.59246	0	0	0	0	0	0	0	0	0	0	6.05023	0	0	0	4.02484	2.00904	0	0	0	0	0	0	0	11.1444	0	0	0	0	0	1.4315	0	0	0	0	0	0	0	0	0	0	0	0	0	0	63.3046	39.8755	0	0	0	0	0	3.51081	0	0	0	0	0	0	0	0	0	0	0	0	0	3.37824	0	0	0	3.47677	0	0	0	4.56571	0	0	0	1.30147	0	0	0	0	0	0	0	0	0	0	0	0	17.6172	0	0	1.81185	0	0	0	1.27497	0	0	0	0	0	0	6.09042	0	0	3.1177	37.3335	0	0	3.38604	0	0	0	1.63688	21.0294	0	0	0	5.62679	0	0	0	1.13044	0	0	0	1.0344	0	0	3.63817	1.59097	0	2.31107	0	1.54578	0	0	0	94.4294	0	0	4.22541	0	0	0	1.2323	0	0.972305	0	9.45553	0	0	0	1.12136	0	1.30563	0	10.4746	0.974397
2300002M23Rik	0	0	0	0	0	0	0	0	0	0	0	0	0	0	0	0	0	0	0	0	0	0	0	0	0	0	0	0	0	0	0	0	0	0	0	0	0	0	0	0	0	0	0	0	0	0	0	0	0	0	0	0	0	0	0	0	0	0	0	0	0	0	0	0	0	0	0	0	0	0	0	0	0	0	0	0	0	0	0	0	0	0	0	0	0	0	0	0	0	0	0	0	0	0	0	0	0	0	0	0	0	0	0	0	0	0	0	0	0	0	0	0	0	0	0	0	0	0	0	0	0	0	0	0	0	0	0	0	0	0	0	0	0	0	0	0	0	0	0	0	0	0	0	0	0	0	0	0	0	0	0	0	0	0	0	0	0	0	0	0	0	0	0	0	0	0	0	0	0	0	0	0	0	0	0	0	0	0	0	0	0	0	0	0	0	0	0	0	0	0	0	0	0	0	0	0	0	0	0	0	0	0	0	0	0	0	0	0	0	0	0	0	0	0	0	0	0	0	0	0	0	0	0	0	0	0	0	0	0	0	0	0	0	0	0	0	0	0	0	0	0	0	0	0	0	0	0	0
2300003K06Rik	0	0	0	0	0	0	0	0	0	0	0	0	0	0	0	0	0	0	0	0	0	0	0	0	0	0	0	0	0	0	0	0	0	0	0	0	0	0	0	0	0	0	0	0	0	0	0	0	0	0	0	0	0	0	0	0	0	0	0	0	0	0	0	0	0	0	0	0	0	0	0	0	0	0	0	0	0	0	0	0	0	0	0	0	0	0	0	0	0	0	0	0	0	0	0	0	0	0	0	0	0	0	0	0	0	0	0	0	0	0	0	0	0	0	0	0	0	0	0	0	0	0	0	0	0	0	0	0	0	0	0	0	0	0	0	0	0	0	0	0	0	0	0	0	0	0	0	0	0	0	0	0	0	0	0	0	0	0	0	0	0	0	0	0	0	0	0	0	0	0	0	0	0	0	0	0	0	0	0	0	0	0	0	0	0	0	0	0	0	0	0	0	0	0	0	0	0	0	0	0	0	0	0	0	0	0	0	0	0	0	0	0	0	0	0	0	0	0	0	0	0	0	0	0	0	0	0	0	0	0	0	0	0	0	0	0	0	0	0	0	0	0	0	0	0	0	0	0
2300005B03Rik	0	0	0	0	0	0	0	0	0	0	0	0	0	0	0	0	0	0	0	0	0	0	0	0	0	0	0	0	0	0	0	0	0	0	0	0	0	0	0	0	0	0	0	0	0	0	0	0	0	0	0	0	0	0	0	0	0	0	0	0	0	0	0	0	0	0	0	0	0	0	0	0	0	0	0	0	0	0	0	0	0	0	0	0	0	0	0	0	0	0	0	0	0	0	0	0	0	0	0	0	0	0	0	0	0	0	0	0	0	0	0	0	0	0	0	0	0	0	0	0	0	0	0	0	0	0	0	0	0	0	0	0	0	0	0	0	0	0	0	0	0	0	0	0	0	0	0	0	0	0	0	0	0	0	0	0	0	0	0	0	0	0	0	0	0	0	0	0	0	0	0	0	0	0	0	0	0	0	0	0	0	0	0	0	0	0	0	0	0	0	0	0	0	0	0	0	0	0	0	0	0	0	0	0	0	0	0	0	0	0	0	0	0	0	0	0	0	0	0	0	0	0	0	0	0	0	0	0	0	0	0	0	0	0	0	0	0	0	0	0	0	0	0	0	0	0	0	0
2300009A05Rik	0	0	0	0	0	0	0	0	0	0	0	0	0	0	0	0	0	0	0	0	0	0	0	0	0	0	0	0	0	0	0	2.20629	0	0	0	0	0	0	0	0	1132.74	0	0	0	0	0	0	0	0	0	0	1063.27	0	0	0	2.34356	0	0	0	0	0	0	0	0	0	0	0	0	0	0	0	0	0	4.87391	0	0	0	0	0	0	0	0	0	0	0	0	0	0	0	0	0	0	0	0	0	0	0	0	0	0	0	0	0	0	0	0	0	0	0	0	0	7.14613	0	0	0	0	0	0	0	0	0	0	0	0	0	0	0	0	0	35.5336	0	0	0	0	0	0	0	0	0	0	0	0	0	0	0	2.74549	0	282.92	0	0	922.12	0	0	0	0	0	0	0	0	0	0	0	0	0	0	0	0	0	3.01146	0	0	20.1343	0	0	0	0	0	0	0	0	0	0	0	0	0	0	190.088	0	0	0	0	0	0	0	0	0	0	0	0	0	0	0	0	0	0	0	0	0	0	0	0	0	0	0	0	0	0	0	0	0	0	0	0	0	0	0	0	2.92189	0	0	0	0	0	0	3217.89	0	0	0	0	0	0	0	28.1091	0	0	0	0	120.947
2310001H17Rik	49.3957	121.874	33.9667	0	510.8767	0	0	0	0	28.3679	0	683.562	20.239768	138.594	0	0	0	0	0	0	0	0	0	0	0.215792	0	0	0	0	1.19691	0	0	0.20876	0	0	3.112891	0	176.920028	0	10.3233	0	36.83308	32.1087	0	0	0	0	1.09654	62.864	0	312.03	0	0	0	994.806	4.85604	0	0	0	50.5272	0	0	0.20967	221.07016	0	0	0	0	0	354.543	0	0	10.6224	0	0	0	0	0	0	209.171	0	0	0	0	0	0	0	0	112.053446	0	105.687	0	0	0	0	0	0	0	0	0	9.32979	0	0	0	0	0	0	0	0	0	0	0	3.08595	0	0	0	1.79065	0	19.6556	129.256	0	0	0	0	0	0	0	0	3.640345	35.8229	0	3.62741	0	0	0.37649	296.6621	0.777888	0.593725	90.14311	0	0	0.989731	0	26.2635	1.275527	0.467528	0	0	0	0.429261	915.023	0	310.461	0.533659	2486.36	44.8152	0	1026.2	171.28332	0	0.896392	4.735251	0	0	0.180944	0	10.6672	0	0	0	2.79289	0	286.496223	607.4161	0	0	0	0	91.7193	0.300762	94.7443	63.71099	0.587409	12.705	0	2.58323	0	103.1673	248.609843	0	0	0	0	0	0	0	5.71057	1167.5597	135.206569	0	0	0	0	0	0	0	4.1078	0.360978	153.9401	49.6684	13.3123	0	4.68532	480.91113	0	0	0	0	0	0	164.493	285.11	31.25591	0	217.567	1.04873	1.58356	21.051236	0	0	272.652	0.719428	12.9325	0	175.168	13.29871	135.4351	0	0	24.0029	0	0	0	0	15.144516	5.404756	0	76.7602
2310001K24Rik	0	0	0	0	0	0	0	0	0	0	0	0	0	0	0	0	0	0	0	0	0	0	0	0	0	0	0	0	0	0	0	0	0	0	0	0	0	0	0	0	0	0	0	0	0	0	0	0	0	0	0	0	0	0	0	0	0	0	0	0	0	0	0	0	0	0	0	0	0	0	0	0	0	0	0	0	0	0	0	0	0	0	0	0	0	0	0	0	0	0	0	0	0	0	0	0	0	0	0	0	0	0	0	0	0	0	0	0	0	0	0	0	0	0	0	0	0	0	0	0	0	0	0	0	0	0	0	0	0	0	0	0	0	0	0	0	0	0	0	0	0	0	0	0	0	0	0	0	0	0	0	0	0	0	0	0	0	0	0	0	0	0	0	0	0	0	0	0	0	0	0	0	0	0	0	0	0	0	0	0	0	0	0	0	0	0	0	0	0	0	0	0	0	0	0	0	0	0	0	0	0	0	0	0	0	0	0	0	0	0	0	0	0	0	0	0	0	0	0	0	0	0	0	0	0	0	0	0	0	0	0	0	0	0	0	0	0	0	0	0	0	0	0	0	0	0	0	0
2310002D06Rik	0	0	0	0	0	0	0	0	0	0	0	0	0	0	0	0	0	0	0	0	0	0	0	0	0	0	0	0	0	0	0	0	0	0	0	0	0	0	0	0	0	0	0	0	0	0	0	0	0	0	0	0	0	0	0	0	0	0	0	0	0	0	0	0	0	0	0	0	0	0	0	0	0	0	0	0	0	0	0	0	0	0	0	0	0	0	0	0	0	0	0	0	0	0	0	0	0	0	0	0	0	0	0	0	0	0	0	0	0	0	0	0	0	0	0	0	0	0	0	0	0	0	0	0	0	0	0	0	0	0	0	0	0	0	0	0	0	0	0	0	0	0	0	0	0	0	0	0	0	0	0	0	0	0	0	0	0	0	0	0	0	0	0	0	0	0	0	0	0	0	0	0	0	0	0	0	0	0	0	0	0	0	0	0	0	0	0	0	0	0	0	0	0	0	0	0	0	0	0	0	0	0	0	0	0	0	0	0	0	0	0	0	0	0	0	0	0	0	0	0	0	0	0	0	0	0	0	0	0	0	0	0	0	0	0	0	0	0	0	0	0	0	0	0	0	0	0	0
2310002F09Rik	0	0	0	0	0	0	0	0	0	0	0	0	0	0	0	0	0	0	0	0	0	0	0	0	0	0	0	0	0	0	0	0	0	0	0	0	0	0	0	0	0	0	0	0	0	0	0	0	0	0	0	0	0	0	0	0	0	0	0	0	27.5465	0	0	0	0	0	0	16.6521	0	0	0	0	0	0	0	0	0	0	0	0	0	0	0	0	4.22576	0	0	0	0	0	0	0	0	0	0	0	0	0	0	0	0	0	0	0.566608	0	0	0	0	0	0	0	0.511298	0	0	0	0	0	0	0	0	0	0	0	0	0	0	0	0	0	0	0	0	0	0	0.906812	0	0	0	0	0	0	0	0	0	0	0	0	0	0	0	0	0	0	0	0	10.1393	0	0	0	0	0	0	0	0	0	0	0	0	0	0	0	0	0	0	0	0	0	0	0	0	0	0	0	0	0	0	0	0	0	0	0	0	0	0	0	0	6.692165	0	0	0	0	0	0	17.7354	0	0	0	0	2.93558	0	0	0	0	0	0	0	0	0	0	0	0	0	0	0	0	0	0	0	0	0	0	0	0	0	0	0	0	0	0	0	0	0	0	0	0	0	0	0
2310002J15Rik	0	0	0	0	0	0	0	0	0	0	0	0	0	0	0	0	0	0	0	0	0	0	0	0	0	0	0	0	0	0	0	0	0	0	0	0	0	0	0	0	0	0	0	0	0	0	0	0	0	0	0	0	0	0	0	0	0	0	0	0	0	0	0	0	0	0	0	0	0	0	0	0	0	0	0	0	0	0	0	0	0	0	0	0	0	0	0	0	0	0	0	0	0	0	0	0	0	0	0	0	0	0	0	0	0	0	0	0	0	0	0	0	0	0	0	0	0	0	0	0	0	0	0	0	0	0	0	0	0	0	0	0	0	0	0	0	0	0	0	0	0	0	0	0	0	0	0	0	0	0	0	0	0	0	0	0	0	0	0	0	0	0	0	0	0	0	0	0	0	0	0	0	0	0	0	0	0	0	0	0	0	0	0	0	0	0	0	0	0	0	0	0	0	0	0	0	0	0	0	0	0	0	0	0	0	0	0	0	0	0	0	0	0	0	0	0	0	0	0	0	0	0	0	0	0	0	0	0	0	0	0	0	0	0	0	0	0	0	0	0	0	0	0	0	0	0	0	0
2310002L09Rik	0	0	0	0	0	0	0	0	0	0	0	0	0	0	0	0	0	0	0	0	0	0	0	0	0	0	0	0	0	0	0	0	0	0	0	0	0	0	0	0	0	0	0	0	0	0	0	0	0	0	0	0	0	0	0	0	0	0	0	0	0	0	0	0	0	0	0	0	0	0	0	0	0	0	0	0	0	0	0	0	0	0	0	0	0	0	0	0	0	0	0	0	0	0	0	0	0	0	0	0	0	0	0	0	0	0	0	0	0	0	0	0	0	0	0.504672	0	0	0	0	0	0	0	0	0	0	0	0	0	0	0	0	0	0	0	0	0	0	0	0	0	0	0	0	0	0	0	0	0	0	0	0	0	0	0	0	0	0	0	0	0	0	0	0	0	0	0	0	0	0	0	0	0	0	0	0	0	0	0	0	0	0	0	0	0	0	0	0	0	0	0	0	0	0	0	0	0	0	0	0	0	0	0	0	0	0	0	0	0	0	0	0	0	0	0	0	0	0	0	0	0	0	0	0	0	0	0	0	0	0	0	0	0	0	0	0	0	0	0	0	0	0	0	0	0	0	0	0	0
2310003H01Rik	0	0	0	0	0	0	0	0	0	0	0	0	0	0	0	0	0	799.065	0	0	0	0	0	0	0	0	0	0	0	0	0	0	0	0	0	0	0	0	0	0	0	0	0	0	0	0	0	0	0	0	0	0	0	0	0	0	0	0	0	0.327207	3.27957	0	0	0	0	0	0	0	0	0	0	0	36.681723	0	0	0	0	0	0	0	0	2.96075	0	0	0	0	0	0	0	0	0	0	0	0	0	0	0	0	0	0	0	0	0	0	0	0	0	0	0	0	0	0	0	0	0	0	0	0	0	0	0	0	0	0	0	0	0	0	0	0	0	0	0	0	0	0	0	0	0	0	0.477576	0	0	0	0	0	0	0	0.467707	0	0	0	0	0	0	0	0	0	0	0	0.594952	0	0	0	0	0	407.421	0	0	0	0	0	0	0	0	0	0	0	0	0	0	0	0	0	0.180291	0	0	0	0	0	0	0	24.5562	0	0	0	0	0	0	0	0	0	0	0	0	0	23.2398	0	0	0	0	0	0	0	0.241531	0	0	0	233.194	0	0	0	0	0	0	0	0	0	0	0	0	98.4265	0	0	0	0	0	0	0	0	0	0	0.28871	0	0	0	0	0
2310005A03Rik	2.10162	0	0	1.08595	0.687447	0	0	0	0	0	0	0	0.577111	0	0	0	0	0	0	0	0	15.7515	0	0	0.58558	0	0	0	0	0	0	5.90966	0.564636	0.71966	0	28.3028	0	20.0073	0	0.332883	0	0	0	0	0	2.43109	0	0.640883	0.244003	0	31.0468	0	0	0.583764	0	0.773157	0.527462	0	0	0	0	0.913915	0	0	0	0	0	0	0.478659	0	0	0	0	4.24066	2.14297	0	0	0	0	0	0.680884	0	0.700719	0	0	4.73199	0	29.8364	0	1.18654	0	0	0.913424	0	0	0	0	1.30107	0	0	0	0	0	0	40.295	0	4.2065	0	0	1.5583	0	0	0.743688	1.08625	0	0	0	8.88359	0	0	0	0	0	5.57896	0	0.00383362	0	0	0	0	0	0	0	0	1.00158	0	9.43236	0	0	0	0	0	0	0	0	0	8.01904	0	0	0	0	0	2.25883	7.32626	0	0	1.20096	0	0	0	0	1.06569	0	0	0	0.688944	0	0.20647	0	0	0.656572	0	0.389263	0	0	0	0	0	0	0	0.61809	0	0	0	0	0	0	0	0	0	0	0	0	0	0	7.20501	0	0	0	0	0	0.480749	0	0	0	0	0	0	0	1.27542	1.789	0	0	0	0	0	0	0	16.7154	0	0	13.7312	0	0	0	0	0.726861	0	0.39657	0.977563	0	0	0	0.413997	49.5066	0.387615	1.19166	0	0.513839	0	0	0	11.1489	0	0	7.10413	28.695	0
2310005E17Rik	0	0	0	0	0	0	0	0	0	0	0	0	0	0	0	0	0	0	0	0	0	0	0	0	0	0	0	0	0	0	0	0	0	0	0	0	0	0	0	0	0	0	0	0	0	0	0	0	0	0	0	0	0	0	0	0	0	0	0	0	0	0	0	0	0	0	0	0	0	0	0	0	0	0	0	0	0	0	0	0	0	0	0	0	0	0	0	0	0	0	0	0	0	0	0	0	0	0	0	0	0	0	0	0	0	0	0	0	0	0	0	0	0	0	0	0	0	0	0	0	0	0	0	0	0	0	0	0	0	0	0	0	0	0	0	0	0	0	0	0	0	0	0	0	0	0	0	0	0	0	0	0	0	0	0	0	0	0	0	0	0	0	0	0	0	0	0	0	0	0	0	0	0	0	0	0	0	0	0	0	0	0	0	0	0	0	0	0	0	0	0	0	0	0	0	0	0	0	0	0	0	0	0	0	0	0	0	0	0	0	0	0	0	0	0	0	0	0	0	0	0	0	0	0	0	0	0	0	0	0	0	0	0	0	0	0	0	0	0	0	0	0	0	0	0	0	0	0
2310005G13Rik	0	0	0	0	0	0	0	0	0	0	0	0	0	0	0	0	0	0	0	0	0	0	0	0	0	0	0	0	0	0	0	0	0	0	0	0	0	0	0	0	0	0	0	0	0	0	0	0	0	0	0	0	0	0	0	0	0	0	0	0	0	0	0	0	0	0	0	0	0	0	0	0	0	0	0	0	0	0	0	0	0	0	0	0	0	0	0	0	0	0	0	0	0	0	0	0	0	0	0	0	0	0	0	0	0	0	0	0	0	0	0	0	0	0	0	0	0	0	0	0	0	0.290001	0	0	0	0	0	0	0	0	0	0	0	0	0	0	0	0	0	0	0	0	0	0	0	0	0	0	0	0	0	0	0	0	0	0	0	0	0	0	0	0	0	0	0	0	0	0	0	0	0	0	0	0	0	0	0	0	0	0	0	0	0	0	0	0	0	0	0	0	0	0	0	0	0	0	0	0	0	0	0	0	0	0.304007	0	0	0	0	0	0	0	0	0	0	1.86532	0	0	0	0	0	0	0	0	0	0	0	0	0	0	0	0	0	0	0	0	0	0	0	0.425287	0	0	0	0	0	0	0	0	0
2310007B03Rik	0	0	0	0	0	0	0	0	0	0	0	0	0	0	0	0	0	0	0	0	0	0	0	0	0	0	0	0	0	0	0	0	0	0	0	0	0	0	0	0	0	0	0	0	0	0	0	0	0	0	0	0	0	0	0	0	0	0	0	0	0	0	0	0	0	0	0	0	0	0	0	0	0	0	0	0	0	0	0	0	0	0	0	0	0	0	0	0	0	0	0	0	0	0	0	0	0	0	0	0	0	0	0	0	0	0	0	0	0	0	0	0	0	0	0	0	0	0	0	0	0	0	0	0	0	0	0	0	0	0	0	0	0	0	0	0	0	0	0	0	0	0	0	0	0	0	0	0	0	0	0	0	0	0	0	0	0	0	0	0	0	0	0	0	0	0	0	0	0	0	0	0	0	0	0	0	0	0	0	0	0	0	0	0	0	0	0	0	0	0	0	0	0	0	0	0	0	0	0	0	0	0	0	0	0	0	0	0	0	0	0	0	0	0	0	0	0	0	0	0	0	0	0	0	0	0	0	0	0	0	0	0	0	0	0	0	0	0	0	0	0	0	0	0	0	0	0	0
2310007L24Rik	0	0	0	0	0	0	0	0	0	0	0	0	0	0	0	0	0	0	0	0	0	0	0	0	0	0	0	0	0	0	0	0	0	0	0	0	0	0	0	0	0	0	0	0	0	0	0	0	0	0	0	0	0	0	0	0	0	0	0	0	0	0	0	0	0	0	0	0	0	0	0	0	0	0	0	0	0	0	0	0	0	0	0	0	0	0	0	0	0	0	0	0	0	0	0	0	0	0	0	0	0	0	0	0	0	0	0	0	0	0	0	0	0	0	0	0	0	0	0	0	0	0	0	0	0	0	0	0	0	0	0	0	0	0	0	0	0	0	0	0	0	0	0	0	0	0	0	0	0	0	0	0	0	0	0	0	0	0	0	0	0	0	0	0	0	0	0	0	0	0	0	0	0	0	0	0	0	0	0	0	0	0	0	0	0	0	0	0	0	0	6.77166	0	0	0	0	0	0	2.25248	0	0	0	0	0	0	0	0	0	0	0	0	0	0	0	0	0	0	0	0	0	0	0	0	0	0	0	0	0	0	0	0	0	0	0	0	0	0	0	0	0	0	0	0	0	0	0	0	0	0
2310008N11Rik	0	0	0	0	0	0	0	0	0	0	0	0	0	0	0	0	0	0	0	0	0	0	0	0	0	0	0	0	0	0	0	0	0	0	0	0	0	0	0	0	0	0	0	0	0	0	0	0	0	0	0	0	0	0	0	0	0	0	0	0	0	0	0	0	0	0	0	0	0	0	0	0	0	0	0	0	0	0	0	0	0	0	0	0	0	0	0	0	0	0	0	0	0	0	0	0	0	0	0	0	0	0	0	0	0	0	0	0	0	0	0	0	0	0	0	56.9085	0	0	0	0	0	0	0	0	0	0	0	0	0	0	0	0	0	0	0	0	0	0	0	0	0	0	0	0	0	0	0	0	0	0	0	0	0	0	0	0	0	0	0	0	0	0	0	0	0	0	0	0	0	0	0	0	0	0	0	0	0	0	0	0	0	0	0	0	0	0	0	0	0	0	0	0	0	0	0	0	0	0	0	0	0	0	0	0	0	0	0	0	0	0	0	0	0	0	0	0	0	0	0	0	0	0	0	0	0	0	0	0	0	0	0	0	0	0	0	0	0	0	0	0	0	0	0	0	0	0	0	0
2310009A05Rik	0	0	0	0	0	0	0	0	0	0	0	0	121.119	1570.31	0	0	0	982.374	0	0	0	0	0	0	0	0	0	0	0	0	0	0	0	0	0	0	0	0	0	0	0	0	0	713.688	0	0	0	0	0	0	0	0	0	0	0	0	0	0	420.668	0	0	0	0	0	0	0	7.44131	0	0	0	0	0	0	0	0	0	15.9181	0	0	0	0	27.4689	0	0	0	0	0	0	0	0	0	0	42.6785	0	0	0	0	0	0	0	0	0	0	0	0	0	0	0	0	0	0	0	0	0	0	0	0	55.3662	0	224.098	0	0	0	0	0	0	0	200.988	0	0	0	0	0	0	0	0	0	0	0	0	0	586.608	0	0	0	0	0	0	134.503	0	0	0	5.41374	270.071	1376.49	0	0	0	0	0	0	0	0	0	0	0	0	0	56.7711	0	0	378.673	493.037	0	0	0	0	0	355.775	0	0	0	0	770.444	0	0	0	0	0	0	0	0	0	7.33141	400.454	0	0	0	187.621	0	0	0	0	122.29	0	0	0	0	33.4129	3.05333	0	0	0	0	0	46.2243	0	43.1787	54.8879	0	0	0	0	0	0	0	0	0	1386.83	1523.6	418.133	0	3.85529	0	0	0	993.799	0	0	0	175.82	381.847	1.91171	0	0	0	0	0
2310009B15Rik	0	0	0	0	0	0	0	0	0	0	0	0	0	0	0	0	0	0	0	0	0	0	0	0	0	0	0	0	0	0	0	0	0	0	0	0	0	0	0	0	0	0	0	0	0	0	0	0	0	0	0	0	0	0	0	0	0	0	0	0	0	0	0	0	0	0	0	0	0	0	0	0	0	0	0	0	0	0	0	0	0	29.8185	0	0	0	0	0	0	0	0	0	0	0	0	0	0	0	0	0	0	0	0	132.736	0	0	0	0	0	0	0	0	0	0	0	0	0	0	4.73361	0	0	0	0	0	0	0	0	0	0	0	0	0	0	0	0	0	0	0	0	0	0	0	0	0	0	0	0	0	0	0	231.117	0	0	0	0	0	0	0	0	0	0	0	0	0	0	0	0	0	0	0	0	0	0	0	0	0	0	15.2504	0	1.9176	0	36.9653	0	0	0	0	0	0	0	0	0	0	0	0	0	0	0	0	0	57.1349	0	0	69.888	0	13.4648	0	0	19.843	0	0	0	0	0	0	0	0	0	0	0	0	0	0	0	0	0	0	0	0	0	0	0	0	0	0	0	0	0	0	0	0	0	12.5924	0	0	0	0	0	0	0
2310010J17Rik	0	0	0	0	0	0	0	0	0	0	0	0	0	0	0	0	0	0	0	0	0	0	0	0	0	0	0	0	0	0	0	0	0	0	0	0	0	0	0	0	0	0	0	0	0	0	0	0	0	0	0	0	0	0	0	0	0	0	0	0	0	0	0	0	0	0	0	0	0	0	0	0	0	0	59.4222	0	0	0	0	0	0	0	0	0	0	0	0	236.946	0	0	0	0	0	0	0	0	0	0	0	0	0	0	0	0	0	0	0	0	0	0	0	0	0	0	588.309	0	0	0	0	10.4723	0	0	0	0	0	0	0	0	0	279.976	187.2056	0	0	0	8.49954	0	0	0	0	0	0	0	376.817	0	0	0	0	0	0	0	0	0	0	0	0	0	0	0	0	0	13.3784	0	0	0	0	0	0	0	0	108.374	0	0	0	0	0	0	28.5729	0	0	0	0	0	0	0	0	0	0	0	0	0	0	0	0	0	0	0	0	0	0	0	0	0	0	0	0	0	0	22.3763	0	0	0	0	0	0	0	0	0	0	0	0	0	0	0	0	0	0	0	0	0	0	0	0	193.45	258.97	0	0	0	0	75.2217	66.1916	5.2794	0	0	0	0	0	7.86974	0
2310011J03Rik	0	0	0	0	0	0	0	0	0	0	0	0	0	0	0	0	0	0	0	0	0	0	0	0	0	0	0	0	0	0	0	0	0	0	0	0	0	0	0	0	0	0	0	22.8073	0	0	0	0	0	0	0	0	0	49.9752	0	0	0	0	0	0	0	0	25.4888	0	0	0	0	0	0	0	0	0	0	0	0	0	0	0	0	0	0	44.6832	0	0	0	0	0	0	0	0	1015.29	0	62.4004	1125.61	0	0	0	0	0	0	0	0	0	0	0	0	0	0	0	0	0.650694	0	0	0	0	0	0	0	0	0	0	0	0	0	0	8.78073	0	205.876	0	152.328	0	0	0	0	0	0	47.0403	0	0	0	0.929539	0	0	0	0.744811	0	140.866	0.951117	0	230.408	0	0	43.3912	0	0	83.3641	0	0	61.5872	0	42.6967	0	39.1189	0	0	0	0	0	0	0	1.08123	0	0	0	0	0	0	379.285	0	0.661386	738.745	203.709	0	0	0	2.84581	262.055	0	0	0	0.473422	0	0	2.38593	24.392	0.584823	0	0	12.0748	378.757	0	0	0	20.3872	0	0	214.767	0.510848	5.58781	0.534447	0	893.873	0	40.1588	0	0	0	0	7.32612	0	0	0	0	0	0	0	0	0	0	0	0	0	0.322508	0	0	1.78844	0.292161	0	0	0.28004	1.00347	0	0	0	0.384678	0	0	129.899
2310014L17Rik	0	0	0	3.91263	0	0	0	0	1.07797	0	0	0	0.44085	0	0	0	4.4838	0	0	0	0	11.9668	0	0	0.23181	0	5.76385	0	0	0	0.543901	0	0.223498	0	0	0	0	0	0	4.87309	0	0	0	0	0	0	0	1.02316	0.758586	0	0.720021	0	0	0	0	0	0	0	0	0.325492	0	0	0.449068	0	2.10512	0	0	0	0	6.30424	0	0	0	0	0	4.5308	0.658655	0.298363	0	11.8678	0	0.914299	6.72221	1.36579	0	0	0	0	0	0	0	0	0	4.44594	0	0.252584	0	0	11.5719	0	0.215199	0	2.84527	0	0	0	0.43108	0	0	0	0	0	1.30851	0	0	13.721	0	0	0	0	0.550473	0	0	0.473632	0	0	0	0	0.385333	0	0	336.409	0.288183	0	0	0	19.9179	0	0	2.06108	0	0	0.461768	1.90168	0	0.647829	0	1.39289	0	0	0	1.1144	0.447939	0	0.457831	0.795649	11.4527	0	0.438036	11.8893	0.612131	0	0	0	0.183364	0	0	1.24017	0	0.636155	0	5.87181	0	0.195939	1.66463	0	4.45338	0	0	0	0	0	0	0.188695	0.171977	0.469281	0.956868	0	0	0	0.232491	0	1.31183	0	0	0	0.294528	0.445307	2.38575	0	0.770456	0.380032	0.442475	0	5.90139	0	0.257243	0.494022	0	13.2169	4.69198	0.620498	0.160725	0.131811	1.55688	0.899774	2.13103	0.334291	0	1.58636	0.591254	0.767275	0	0.429626	1.1766	1.31522	0.852977	0	0.484011	0.587365	0	0.167679	4.81139	0.554824	0	1.83919	25.4682	0	0.41127	0.132703	1.91577	0.456558	0	5.62742	3.51341	0.189656	0.490234	0.134615
2310015A10Rik	0	0	0	0	0	0	0	4.99665	0	0	0	209.21	0	0	0	0	0.235599	0	0	0	0	0	0	0	0	0	0	0	0	0	0	0	0	0	709.7582	0	0	0	0	0	0	0	0	0	0	0	0	0	0	0	0	0	0	0	0	0	0	0	0	0	0	0	0	0	0	0	0	0	0	0	0	0	0	0	0	0	0	0	0	0	0	0	0	0	0	0	520.3725	0	0	0	0	0	0	0	0	0	0	0	0	0	0	0	0	0	0	0	0	0	0	0	0	0	0	0	0	0	0	0	0	0	0	0	0	0	0	0	0	0	0	0	0	0	0	0	0	0	0	0	0	0	0	0	0	0	0	0	0	0	0	0	0	0	0	0	0	0	0	0	0	0	0	0	0	0	0	0	0	0	0	0	0	0	0	0	0	0	0	0	0	0	0	0	0	0	0	0	0	0	0	0	0	0	0	0	0	0	0	0	0	0	0	0	0	0	0	0	0	0	13.09962	0	0	0	0	0	0	0	0	0	0	0	182.4996	0	0	0.135209	0	0	0	0	0	0	0	0	0	0	0	0	0	0	0	0	0.528122	0	0	0	0	0	0	0
2310015B20Rik	0	0	0	0	0	0	0	0	0	0	0	0	0	0	0	0	0	0	0	0	0	0	0	0	0	0	0	0	0	0	0	0	0	0	0	0	0	0	0	0	0	0	0	0	0	0	0	0	0	0	0	0	0	0	0	0	0	0	0	0	0	0	0	0	0	0	0	0	0	0	0	0	0	0	0	0	0	0	0	0	0	0	0	0	0	0	0	0	0	0	0	0	0	0	0	0	0	0	0	0	0	0	0	0	0	0	0	0	0	0	0	0	0	0	0	0	0	0	0	0	0	0	5.38757	0	0	0	0	0	0	0	0	0	0	0	0	0	0	0	0	0	0	0	0	0	0	0	0	0	0	0	0	0	0	0	0	0	0	0	0	0	0	0	0	0	0	0	0	0	0	0	0	0	0	0	0	0	0	0	0	0	0	0	0	0	0	0	0	0	0	0	0	0	0	0	0	0	0	0	0	0	0	0	0	0	0	0	0	0	0	0	0	0	0	0	0	0	0	0	0	0	0	0	0	0	0	0	0	0	0	0	0	0	0	0	0	0	0	0	0	0	0	0	0	0	0	0	0	0
2310015D24Rik	0	0	0	0	0	0	0	0	0	0	0	0	0	0	0	0	0	0	0	0	0	0	0	0	16.9743	0	0	0	0	0	0	0	0	0	0	0	0	0	0	0	0	0	0	0	0	0	0	0	0	0	0	0	0	0	0	0	0	0	0	0	0	0	0	0	0	0	0	0	0	0	0	0	0	0	0	0	0.354901	0	0	0	0	0	0	0	0	0	0	0.373871	0	0	0	0	0	0	0	0	0	0	0	0	0	0	0	0	0	0	0	0	0	0	0	0	0	0	0	0	0	0	0	0	0	0	0	0	0	0	0	0	0	0	0	0	0	0	1.71836	0	0	0	0	0	0.485758	0	0	0	0	0	0	0	0	0	0	0	0	0	0	4.30896	0	0	0	0	0	0	0	0	0	0	0	0	0	0	0	0	0	0	0	0	2.31705	0	0	0	0	0	0	0	0	0	0	0	0.328198	0	0	0	0	0	0	0	0	0	0	0	0	0	0	0	0	0	0.277505	0	0	0	0	0	0	0	0	0	0.754176	0	0	0	0	0	0	0	0	0	0	0	0	0.209921	0	1.98284	0.167239	0	0	0	0	0	0	0	0	0	0	0	0	0	0	0
2310016D03Rik	0	0	0	0	0	0	0	0	0	0	0	0	0	0	0	0	0	0	0	0	0	0	0	0	0	0	0	0	0	0	0	0	0	0	0	0	0	0	0	0	0	0	0	0	0	0	0	0	0	0	0	0	0	0	0	0	0	0	0	0	0	0	0	0	0	0	0	0	0	0	0	0	0	0	0	0	0	0	0	0	0	0	0	0	0	0	0	0	0	0	0	0	0	0	0	0	0	0	0	0	0	0	0	0	0	0	0	0	0	0	0	0	0	0	0	0	0	0	0	0	0	0	0	0	0	0	0	0	0	0	0	0	0	0	0	0	0	0	0	0	0	0	0	0	0	0	0	0	0	0	0	0	0	0	0	0	0	0	0	0	0	0	0	0	0	0	0	0	0	0	0	0	0	0	0	0	0	0	0	0	0	0	0	0	0	0	0	0	0	0	0	0	0	0	0	0	0	0	0	0	0	0	0	0	0	0	0	0	0	0	0	0	0	0	0	0	0	0	0	0	0	0	0	0	0	0	0	0	0	0	0	0	0	0	0	0	0	0	0	0	0	0	0	0	0	0	0	0
2310020H05Rik	0	0	0	0	0	0	0	0	0	0	0	0	0	0	0	0	0	0	0	0	0	0	0	0	0	0	0	0	0	0	0	0	0	0	0	0	0	0	0	0	0	0	0	0	0	0	0	0	0	0	0	0	0	0	0	0	0	0	0	0	0	0	0	0	0	0	0	0	0	0	0	0	0	0	0	0	0	0	0	0	0	0	0	0	0	0	0	0	0	0	0	0	0	0	0	0	0	0	0	0	0	0	0	0	0	0	0	0	0	0	0	0	0	0	0	0	0	0	0	0	0	0	0	0	0	0	0	0	0	0	0	0	0	0	0	0	0	0	0	0	0	0	0	0	0	0	0	0	0	0	0	0	0	0	0	0	0	0	0	0	0	0	0	0	0	0	0	0	0	0	0	0	0	0	0	0	0	0	0	0	0	0	0	0	0	0	0	0	0	0	0	0	0	0	0	0	0	0	0	0	0	0	0	0	0	0	0	0	0	0	0	0	0	0	0	0	0	0	0	0	0	0	0	0	0	0	0	0	0	0	0	0	0	0	0	0	0	0	0	0	0	0	0	0	0	0	0	0
2310022A10Rik	1.84989	23.8542	48.1123	63.0378	15.8615	0	23.2214	44.532	2.56058	29.2051	6.51681	85.275	1.85813	0.528039	0	3.86788	14.865	0.875289	0	12.7172	24.8763	32.9869	0	2.0478	0	123.615	9.3543	4.52769	0.270045	38.9951	84.434	3.1817	3.48294	82.3534	443.7312	9.07586	39.3769	8.155	1.75115	0	48.6168	12.627	0.87402	9.52081	3.10576	107.772	12.1065	0.728429	0	1.88996	146.732	2.53551	81.2179	2.23003	0	36.9333	35.8046	10.5011	76.3913	4.06844	44.3824	4.21429	0.545121	8.59372	7.5406	39.2976	3.08358	14.3326	1.45392	319.367	0	18.4983	10.4798	19.7371	82.5792	3.4062	6.91383	16.1055	94.7369	8.09138	19.0296	20.48091	3.98651	54.8794	17.2472	14.4588	150.031794	0	0	0.121732	6.23398	0	218.725	0	6.24355	27.6006	0.987404	2.35084	0.796245	52.8776	0	4.702518	60.498	0	3.38269	4.03243	1.40271	60.5484	3.58839	6.83145	67.4052	42.966937	0.448926	1.04441	9.14796	6.72834	0.3177	23.7987	3.3681	12.821	256.405	0	2.7851	34.084928	3.26991	88.6543	0	5.55403	0	5.68115	7.8576	3.21772	0.711688	6.22328	0	25.9917	11.6162	26.0179	0	1.43878	27.6673	5.08244	0	6.37022	7.99266	53.2389	12.64053	2.3833	12.3119	16.9957	0	7.28969	1.48965	0	2.3143	0.376322	8.04167	34.2597	246.7225	12.9522	21.8148	23.23165	3.74935	7.61958	2.91604	0.937661	24.2667	33.3908	14.1243	31.05003	0.403504	20.5768	1.15691	0.225329	1.53263	1.58126	5.93775	1.46352	0.32095	8.67062	0	11.8073	0	0.705718	1.94534	2.62622	3.42574	0	27.5054	0	0	17.0193	0.963368	1.02706	0.347436	137.14048	20.9352	0	3.93184	0	0.621419	14.4564	0.672215	33.47917	9.52467	0.436985	28.41881	2.76776	20.4087	23.321193	55.0828	55.7109	0	15.0875	6.09848	70.785	64.9292	0	10.3206	28.4645	0.929274	17.2112	3.02824	11.5916	44.9198	7.12692	19.3546	136.821	0.634187	15.1229	18.8929	15.5987	11.1178	11.3579	68.301	0.616182	1.58434	1.10951	10.017	6.89253	14.6258	7.84097	2.01596	92.8635	182.985	15.2368	0.891503	12.1214
2310022B05Rik	0	0	0	0	0	0	0	0	0	0	0	0	0	0	0	0	0	0	0	0	0	0	0	0	0	0	0	0	0	0	0	0	0	0	0	0	0	0	0	0	0	0	0	1.20568	0	0	27.1705	0	0	0	0	0	0	0	0	0	0	0	0	0	0	0	0	0	0	0	0	342.109	0	0	0	0	0	0	0	0	0	0	0	0	0	0	0	0	0	0	0	0	0	0	0	0	0	0	0	0	0	0	0	0	0	0	0.273771	0	0	0	0	0	0	0	0	0	0	0	0	0	0	0	0	0	0	0	0	12.7616	0	0	0	0	0	0	0	0	0	0	91.0893	0	0	0	0	0	0	0	0	0	0	0	0	0	0	0	0	0	0	0	0	0	0	0	0	0	0	0	0	0	0	0	0	0	0	0	0	0	36.8045	0	0	0	0	0	0	0	0	0	0	0	0	0	0	0	0	0	0	0	0	0	0	0	0.279878	0	0	0	0	0	0	8.32979	0	0	0	0	0	0	0	0	0	0	0	0	0	0	0	0	0	0	0	0	0	0	0	0	0	0	0	0	0	0	0	0	0	0	0	0	0	0	0	0	0	0	0	0
2310030A07Rik	0	0	0	0	0	0	0	0	0	0	0	0	0	0	0	0	0	0	0	0	0	0	0	0	0	0	0	0	0	0	0	0	0	0	0	0	0	0	0	0	0	0	0	0	0	0	0	0	0	0	0	0	0	0	0	0	0	0	0	0	0	0	0	0	0	0	0	0	0	0	0	0	0	0	0	0	0	0	0	0	0	0	0	0	0	0	0	0	0	0	0	0	0	0	0	0	0	0	0	0	0	0	0	0	0	0	0	0	0	0	0	0	0	0	0	0	0	0	0	0	0	0	0	0	0	0	0	0	0	0	0	0	0	0	0	0	0	0	0	0	0	0	0	0	0	0	0	0	0	0	0	0	0	0	0	0	0	0	0	0	0	0	0	0	0	0	0	0	0	0	0	0	0	0	0	0	0	0	0	0	0	0	0	0	0	0	0	0	0	0	0	0	0	0	0	0	0	0	0	0	0	0	0	0	0	0	0	0	0	0	0	0	0	0	0	0	0	0	0	0	0	0	0	0	0	0	0	0	0	0	0	0	0	0	0	0	0	0	0	0	0	0	0	0	0	0	0	0
2310030G06Rik	0	0	0	0	0	0	0	0	0	0	0	0	0	0	0	0	0	0	0	0	0	0	0	0	0	0	0	0	0	0	0	0	0	0	0	0	0	0	0	0	0	0	0	0	0	0	0	0	0	0	0	0	0	0	0	0	0	0	0	0	0	0	0	0	0	0	0	0	0	0	0	0	0	0	0	0	0	0	0	0	0	0	0	0	0	0	0	0	0	0	0	0	0	0	0	0	0	0	0	0	0	0	0	0	0	0	0	0	0	0	0	0	0	0	0	0	0	0	0	0	0	0	0	0	0	0	0	0	0	0	0	0	0	0	0	0	0	0	0	0	0	0	0	0	0	0	0	0	0	0	0	0	0	0	0	0	0	0	0	0	0	0	0	0	0	0	0	0	0	0	0	0	0	0	0	0	0	0	0	0	0	0	0	0	0	0	0	0	0	0	0	0	0	0	0	0	0	0	0	0	0	0	0	0	0	0	0	0	0	0	0	0	0	0	0	0	0	0	0	0	0	0	0	0	0	0	0	0	0	0	0	0	0	0	0	0	0	0	0	0	0	0	0	0	0	0	0	0
2310033P09Rik	0	0	0	0	0	0.850096	0	0	0	14.0648	0	0	0.653507	0	0	2.53724	0	0	0	0	775.303	0	0	0	0	0	0	0	0	0	0	0	0	0	0	0	0	10.9635	0	0	0	0	0	0	0	0	0	0	0	0	0	0	0	0	0	0	0	0	0	0	513.005	0	0	0	0	0	0	1295.75	0	0	0	0	0	0	0	0	0	0	0	0	0	1.77831	0	0	0	430.277	101.729	0	0	0	0	141.845	0	0	0	0	1428.06	0	0	0	0	0	0	0	0	92.954	0	0	0	0	0	0	0	0	0	1.39513	0	0	0	0	0	0	0	0	0	0	0	0	0	0	0	266.913	0	0	82.2804	0	0	0	0	0	0	0	6.83852	0	0	0	11.3557	0	33.8182	0	0	0	55.4485	0	0	0	0	0	0	0	0	0	0	0	0	0	0	5.86989	7.80631	97.1797	0	42.3411	0	0	0	0	23.5675	0	0	0	0	1.60375	0	0	0	13.4798	8.3311	0.550613	0	0	0.676045	0	0	0	0	0	0	0	0	28.0398	0	0	0	11.509	0	0	0	0	0	80.1776	0	0	0	0	0	0	0	0	0	0	0	0	2.26552	0	0	0	0	0	0	0	0	0	0	0	0	0	0	0	8.06644	0	0	0	0	0	0	0	0	0
2310034C09Rik	0	0	0	0	0	0	0	0	0	0	0	0	0	0	0	0	0	0	0	0	0	0	0	0	0	0	0	0	0	0	0	0	0	0	0	0	0	0	0	0	0	0	0	0	0	0	0	0	0	0	0	0	0	0	0	0	0	0	0	0	0	0	0	0	0	0	0	0	0	0	0	0	0	0	0	0	0	0	0	0	0	0	0	0	0	0	0	0	0	0	0	0	0	0	0	0	0	0	0	0	0	0	0	0	0	0	0	0	0	0	0	0	0	0	0	0	0	0	0	0	0	0	0	0	0	0	0	0	0	0	0	0	0	0	0	0	0	0	0	0	0	0	0	0	0	0	0	0	0	0	0	0	0	0	0	0	0	0	0	0	0	0	0	0	0	0	0	0	0	0	0	0	0	0	0	0	0	0	0	0	0	0	0	0	0	0	0	0	0	0	0	0	0	0	0	0	0	0	0	0	0	0	0	0	0	0	0	0	0	0	0	0	0	0	0	0	0	0	0	0	0	0	0	0	0	0	0	0	0	0	0	0	0	0	0	0	0	0	0	0	0	0	0	0	0	0	0	0
2310034G01Rik	0	0	0	0	0	0	0	0	0	0	0	0	0	0	0	0	0	0	0	0	0	0	0	0	0	0	0	0	0	0	0	0	0	0	0	0	0	0	0	0	0	0	0	0	0	0	0	0	0	0	0	0	0	0	0	0	0	0	0	0	0	0	0	0	0	0	0	0	0	0	0	0	0	0	0	0	0	0	0	0	0	0	0	0	0	0	0	0	0	0	0	0	0	0	0	0	0	0	0	0	0	0	0	0	0	0	0	0	0	0	0	0	0	0	0	0	0	0	0	0	0	0	0	0	0	0	0	0	0	0	0	0	0	0	0	0	0	0	0	0	0	0	0	0	0	0	0	0	0	0	0	0	0	0	0	0	0	0	0	0	0	0	0	0	0	0	0	0	0	0	0	0	0	0	0	0	0	0	0	0	0	0	0	0	0	0	0	0	0	0	0	0	0	0	0	0	0	0	0	0	0	0	0	0	0	0	0	0	0	0	0	0	0	0	0	0	0	0	0	0	0	0	0	0	0	0	0	0	0	0	0	0	0	0	0	0	0	0	0	0	0	0	0	0	0	0	0	0
2310034O05Rik	0	0	0	0	0	0	0	0	0	0	0	0	0	0	0	0	0	0	0	0	0	0	0	0	0	0	0	0	0	0	0	0	0	0	0	0	0	0	0	0	0	0	0	0	0	0	0	0	0	0	0	0	0	0	0	0	0	0	0	0	0	0	0	0	0	0	0	0	0	0	0	0	0	0	0	0	0	0	0	0	0	0	0	0	0	0	0	0	0	0	0	0	0	0	0	0	0	0	0	0	0	0	0	0	0	0	0	0	0	0	0	0	0	0	0	0	0	0	0	0	0	0	0	0	0	0	0	0	1.37139	0	0	0	0	0	0	0	0	0	0	0	0	0	0	0	0	0	0	0	0	0	0	0	0	0	0	0	0	0	0	0	0	0	0	0	0	0	0	0	0	0	0	0	0	0	0	0	14.0572	0	0	0	0	0	0	0	10.3899	0	0	0	0	0	0	0	0	0	0	0	0	0	0	0	0	0	0	0	0	0	0	0	0	0	0	0	0	0	0	0	0	0	0	0	0	0	0	0	0	0	0	0	0	1.38251	0	0	0	0	0	0	0	0	0	0	0	0	0	0	0	0	0	0
2310035C23Rik	30.0673	31.5405	0.732161	51.6641	58.0137	0	3.60765	8.00802	3.0791	5.16928	0.70087	1.62746	59.1037	52.0281	0.234003	250.594	0	0	328.6523	165.6136	0.229846	17.7911	0.38203	0.123449	2.97052	0.188084	0	0.640823	0.148371	0.242361	4.70084	10.949	1.01241	0.622916	4.12694	1.54418	0.587324	1.45205	3.82835	2.18684	25.807079	2.85538	5.57344	0.433812	9.332193	1.95883	103.1991	0.373625	97.1168	178.01604	3.66231	12.35827	5.27999	1.10013	1.19233	0	43.7087	15.51061	0.74277	123.656	2.61775	0.278858	1.044194	18.77999	137.943183	0.320986	10.2101	0	0.385787	0.806837	66.4903	0.507337	49.5963	14.0053	449.9973	7.01286	78.9137	0.579443	228.58572	32.8857	2.40882	96.689373	153.60466	1.609252	27.9297	0.699508	0.264682	4.434824	10.8879	12.878	0.46442	0.144751	1.83563	10.586	0.875526	0.446702	3.93617	1.64446	1.89344	0.606166	0.942896	1.43908	0.225917	0	0.494999	3.97441	0.92925	3.18257	0.540873	1.505623	14.76776	38.2914	28.47303	0.157665	10.3473	7.7384	0.728436	17.62427	21.54478	15.2361	2.35183	256.349887	1.61155	1.91122	9.65411	8.10161	177.498	0.682671	2.404861	0.509889	123.582	0	12.70216	0	0.300017	0.566385	11.6322	3.90647	1.41159	38.8712	1.63359	1.05982	16.0169	0	0.255783	5.79705	21.2996	2.57666	993.0773573	4.56566	0.634522	0.847525	1.58689	9.34751	64.9217	22.8325	0.378222	0.630299	1.56814	0.975602	1.34536	9.31257	1.44039	3.615	0.15219	11.215485	0.273276	29.3512	1.830249	10.4673	7.76591	8.72396	0.226334	0.940867	0.548444	0.941642	8.94854	0.16853	5.71635	3.21072	0	0	127.934248	2.85419	1.03147	4.76247	0.203983	0	1.38403	0.369635	5.85575	2.25837	17.2276	0.882087	1.14161	10.9171	148.4837	6.69912	1.3079	0.120055	0.409178	0.56255	12.9248	0.440072	3.10695	49.746022	68.53435	1.55381	10.4673	150.5126	21.53245	25.243	9.486701	15.47527	16.9515	2.440093	0.248793	259.894	5.498337	2.2463	172.369	61.936	0.63626	12.3121	1.80856	0.26546	15.431668	14.4359	0	0.901315	15.46846	70.0548	81.36865	7.84855	0.370084	0.998086	14.43768	3.37214	4.12047	1.639639	15.1683	0.663109	24.0256	7.899847	78.9464	37.7213	0.950515	1.71813
2310036O22Rik	0	0	0	0	0	0	0	0	0	0	0	0	0	39.3108	0	0	0	0	0	0	1.32129	0	0	0	0	0	0	0	46.9266	0	0	0	0	0	0	0	0	0	0	0	0	0	0	0	0	0	0	0	0	0	1.14537	0	1356.47	0	0	0	42.229	0	0	0	0	8.80049	101.253	0	0	0	0	0	1615.21	0	0	0	0	0	751.997	0	0	270.949	0	0	0	25.9083	0	0	0.868782	0	1.69851	21.7174	0	0	0	47.3508	0	0	0	0	0	0	0	0	16.5128	0	0	0	0	0	0	0	0	0	0	0	0	0	0	0	0	0	0	50.6645	1.25008	0	0	2.23015	23.6503	0	0	0	442.466	0	0	0	0	0	0	0	0	0	0	1.90033	0	0	0	0	0	0	355.687	0	0	0	550.287	0	0	0	0	1.85458	0	0	0	420.889	8.61075	21.7286	0	1.28361	0	0	0	0	0	0	0	128.253	0	0.894277	0	12.4343	10.7132	18.2065	0.950811	0	3.4299	0	0	35.4408	45.4543	0	0	0	0	2.95015	0	0	40.2435	0	0	0	0	0	0	0.765645	0	0	1.01693	10.4985	0	251.709	10.9055	0	201.241	0	2763.71	0	0.754245	670.179	0	0	0	0	0	0	0	0	1.15448	0	0	0.556464	4.81212	1.57377	0	0	0	0.784245	0	0	0	152.818	46.3764	0	12.6548	73.991	35.7426	1.61148	46.3439	0	0	0	0	77.7769
2310039H08Rik	0	0	0	0	0	0	0	0	0	0	0	0	0	0	0	0	0	0	0	0	0	0	0	0	0	0	0	0	0	0	0	0	0	0	0	0	0	0	0	0	0	0	0	0	0	0	0	0	0	0	0	0	0	0	0	0	1.17359	0	0	0	0	0	0	0	0	0	412.123	137.082	0	0	0	0	0	0	0	0	0	0	0	0	0	179.913	1.56104	0	0	0	0	0	0	0	0	0	0	0	0	0	0	0	0	0	0	0	0	0	0	0	0	0	0	0	0	0	0	0	0	0	0	250.166	0	257.591	0	0	0	0	0	0	0	0	6.70393	0	0	0	0	0	0	0	0	0	0	0	0	0	0	0	35.3447	1.80342	0	0	0	0	0	0	0	0	0	0	0	0	0	0	0	0	0	0	0	0	0	0	0	0	0	0	2.57471	0	0	0	0	0	0	0	0	0	0	0	0	0	0	0	0	1.78332	0	0	0	0	0	0	0	0	1.22306	0	0	0	0	1.60782	0	0	16.3935	156.202	367.98	0	0	0	0	0	0	0	0	0	56.1332	0	0	0	0	0	0	980.652	0	0	0	0	0	0	0.877658	0	0	0	0	0	23.4211	0	0	46.3544	0	0	0	0	0.930333	0
2310039L15Rik	0	0	0	0	0	0	0	14.2153	0	0	9.36628	0	0	90.3743	0	0	81.1715	0	0	0	0	0	0	0	0	0	271.81	0	0	0	0	0	0	51.1666	0	0	0	0	0	0	39.2167	0	0	0	0	0	0	5.32274	0	0	0	78.9631	0	0	4.22852	0	0	27.0835	0	0	134.824	0	9.29372	0	1.17736	0	16.6232	0	0	0	0	18.731	0	9.73989	1.99413	0	0	0	0	0	0	0.00757889	0	0	1.82931	0	0	0	0	0	0	0	0	0	38.9928	0	0	0	28.5838	0	0	0	0	0	24.5398	0	0	0	24.1414	0	0	0	0	0	0	0	0	93.6162	0	0	7.63	1.41943	0	0	0	0	0	0	10.0439	0	0	0	0	0	0	0	0	0	0	0	18.8417	0	0	0	0	0	0	0	0	2.43054	0	0	0	0	0	0	0	0	0	7.60215	0	0	0	0	4.85103	0	0	0	0	1.52255	0	0	17.4984	0	0	0	0	2.62537	1.4722	39.8657	0	20.8844	0	0	0	0	0	0	0	3.51621	0	0	1.6696	14.4832	0	0	0	0	0	5.3033	0	0	0	0	1016.68	0	0	0	0	0	0	0	0	0	2.26591	0	0	0	0	0	0	0	0	0	0	0	0	0	0	0	0	0	0	0	0	0	0	0	0	0	16.1573	0	0	36.1544	0	0	0	6.7407
2310040G24Rik	0	0	0	0	0	0	0	0	0	0	0	0	23.4803	0	0	0	0	0	0	0	0	0	0	0	0	0	0	0	0	0	0	0	0	0	0	0	0	0	0	0	0	0	0	0	0	0	0	0	0	0	0	0	0	0	0	0	0	0	0	0	0	0	0	0	0	0	0	0	0	0	0	0	0	0	0	0	0	0	0	0	0	6.6891	0	0	0	0	0	0	0	0	0	0	1853.927	0	0	0	0	0	0	0	0	0	0	0	0	0	0	0	0	0	0	0	0	0	0	0	0	18.7982	0	0	0	0	0	0	0	0	0	0	0	0	0	0	0	0	0	0	0	0	0	0	0	0	0	0	0	0	0	0	0	0	0	0	0	0	0	0	0	0	0	0	0	0	0	0	0	0	0	0	0	0	0	0	0	0	0	0	0	0	0	0	0	0	0	0	0	0	0	0	0	0	0	0	0	0	0	0	0	0	0	0	0	0	0	0	0	0	0	0	0	0	0	0	0	0	0	0	0	0	0	0	0	0	0	0	0	0	0	0	0	0	0	0	0	0	0	0	0	0	0	0	0	0	0	0	0	0	0	0
2310042E22Rik	0	0	0	0	0	0	0	0	0	0	0	0	0	0	0	0	0	0	0	0	0	0	0	0	0	0	0	0	0	0	0	0	0	0	0	0	0	0	0	0	0	0	0	0	0	0	0	0	0	0	0	0	0	0	0	0	0	0	0	0	0	0	0	0	0	0	0	0	0	0	0	0	0	0	0	0	0	0	0	0	0	0	0	0	0	0	0	0	0	0	0	0	0	0	0	0	0	0	0	0	0	0	0	0	0	0	0	0	0	0	0	0	0	0	0	0	0	0	0	0	0	0	0	0	0	0	0	0	0	0	0	0	0	0	0	0	0	0	0	0	0	0	0	0	0	0	0	0	0	0	0	0	0	0	0	0	0	0	0	0	0	0	0	0	0	0	0	0	0	0	0	0	0	0	0	0	0	0	0	0	0	0	0	0	0	0	0	0	0	0	0	0	0	0	0	0	0	0	0	0	0	0	0	0	0	0	0	0	0	0	0	0	0	0	0	0	0	0	0	0	0	0	0	0	0	0	0	0	0	0	0	0	0	0	0	0	0	0	0	0	0	0	0	0	0	0	0	0
2310043L19Rik	0	0	0	0	0	0	0	0	0	0	0	0	0	0	0	0	0	0	0	0	0	0	0	0	0	0	0	0	0	0	0	0	0	0	0	0	0	0	0	0	0	0	0	0	0	0	0	0	0	0	0	0	0	0	0	0	0	0	0	0	0	0	0	0	0	0	0	0	0	0	0	0	0	0	0	0	0	0	0	0	0	0	0	0	0	0	0	0	0	0	0	0	0	0	0	0	0	0	0	0	0	0	0	0	0	0	0	0	0	0	0	0	0	0	0	0	0	0	0	0	0	0	0	0	0	0	0	0	0	0	0	0	0	0	0	0	0	0	0	0	0	0	0	0	0	0	0	0	0	0	0	0	0	0	0	0	0	0	0	0	0	0	0	0	0	0	0	0	0	0	0	0	0	0	0	0	0	0	0	0	0	0	0	0	0	0	0	0	0	0	0	0	0	0	0	0	0	0	0	0	0	0	0	0	0	0	0	0	0	0	0	0	0	0	0	0	0	0	0	0	0	0	0	0	0	0	0	0	0	0	0	0	0	0	0	0	0	0	0	0	0	0	0	0	0	0	0	0
2310043O21Rik	0	0	0	0	0	0	0	0	0	0	0	0	0	0	0	0	0	0	0	0	0	0	0	0	0	0	0	0	0	0	0	0	0	0	0	0	0	0	0	0	0	0	0	0	0	0	0	0	0	0	0	0	0	0	0	0	0	0	0	0	0	0	0	0	0	0	0	0	0	0	0	0	0	0	0	0	0	0	0	0	0	0	0	0	0	0	0	0	0	0	0	0	0	0	0	0	0	0	0	0	0	0	0	0	0	0	0	0	0	0	0	0	0	0	0	0	0	0	0	0	0	0	0	0	0	0	0	0	0	0	0	0	0	0	0	0	0	0	0	0	0	0	0	0	0	0	0	0	0	0	0	0	0	0	0	0	0	0	0	0	0	0	0	0	0	0	0	0	0	0	0	0	0	0	0	0	0	0	0	0	0	0	0	0	0	0	0	0	0	0	0	0	0	0	0	0	0	0	0	0	0	0	0	0	0	0	0	0	0	0	0	0	0	0	0	0	0	0	0	0	0	0	0	0	0	0	0	0	0	0	0	0	0	0	0	0	0	0	0	0	0	0	0	0	0	0	0	0
2310045N01Rik	0	14.4171	0	3.09573	0	0	0	4828.41	0	0	0	0	0	1264.39	0	0	2.9358	0	0	0	0	0	0	0	0	2.05223	329.951	0	325.595	192.661	0	0	93.0461	0	0	0	0	0	0	0	140.742	0	5743.05019	0	0	0	0	443.369	0	607.026	0	0	0	0	0	0	0	1023.77	0	0	0	0	0	0	0	253.25	0	0	0	0	0	0	0	0	0	0	0	0	0	372.488	482.464	142.162	0	0	0	0	0	0	0	134.558	0	1415.87	0	0	1560.37	1714.49043	194.861	0	55.0732	0	84.0968	0	0	0	0	0	0	0	0	0	0	0	0	0	0	0	0	460.021	0	0	0	0	0	0	0	0	0	0	0	180.483	0	0	0	471.042	2.94342	0	0	0	0	0	0	0	0	3.47274	0	0	0	19.8802	0	0	0	0	1317.99	204.556	0	11.6674	0	0	866.317	429.262	0	0	0	0	1281.71	0	0	0	119.275	0	0	0	0	0	0	0	25.0822	0	0	0	2477.73	0	0	1.35638	0	0	1.39819	0	0	0	1.66556	774.571	0	0	0	0	0	0	23.4125	147.287	0	0	122.482	0	10.2689	633.877	0	0	0	0	0	0	0	0	0	0	0	0	4.56284	0	0	0	0	0	0	0	0	0	0	0	16.5238	0	6.71805	0	0	77.3021	0	0	136.891	341.625	14.5016	0	155.838	263.671	0	0	0	0
2310047M10Rik	0	0	0	0	0	0	0	0	0	0	0	0	0	0	0	0	0	0	0	0	0	0	0	0	0	0	0	0	0	0	0	0	0	0	0	0	0	0	0	0	0	0	0	0	0	0	0	0	0	0	0	0	0	0	0	0	0	0	0	0	0	0	0	0	0	0	0	0	0	0	0	0	0	0	0	0	0	0	0	0	0	0	0	0	0	0	0	0	0	16.144	0	0	0	0	0	0	0	0	0	0	0	0	0	0	0	0	0	0	0	0	0	0	0	0	0	0	0	0	0	0	0	0	0	0	0	0	0	0	0	0	0	0	0	0	0	0	0	0	0	0	0	0	0	0	0	0	0	0	0	0	0.731796	0	0	0	0	0	0	0	0	0	0	0	0	0	4.4646	0	0	144.455	0	0	0	0	0	0	0	0	0	0	0	0	0	0	0	0	0	11.0157	0	0	0	0	0	0	7.47801	0	0	0	0	0	0	0	0	0	0	2.73388	0	0	0	0	0	0	0	0	0	0	0	0	0	0	0	0	400.645	0	0	0	0	0	0	0	0	0	0	0	0	0	0	0	0	0	0	0	0	0	0	0	0	0	0	0
2310050C09Rik	0	0	0	0	0	0	0	0	0	0	0	0	0	0	0	0	0	0	0	0	0	0	0	0	0	0	0	0	0	0	0	0	0	0	0	0	0	0	0	0	0	0	0	0	0	0	0	0	0	0	0	0	0	0	0	0	0	0	0	0	0	0	0	0	0	0	0	0	0	0	0	0	0	0	0	0	0	0	0	0	0	0	0	0	0	0	0	0	0	0	0	0	0	0	0	0	0	0	0	0	0	0	0	0	0	0	0	0	0	0	0	0	0	0	0	0	0	0	0	0	0	0	0	0	0	0	0	0	0	0	0	0	0	0	0	0	0	0	0	0	0	0	0	0	0	0	0	0	0	0	0	0	0	0	0	0	0	0	0	0	0	0	0	0	0	0	0	0	0	0	0	0	0	0	0	0	0	0	0	0	0	0	0	0	0	0	0	0	0	0	0	0	0	0	0	0	0	0	0	0	0	0	0	0	0	0	0	0	0	0	0	0	0	0	0	0	0	0	0	0	0	0	0	0	0	0	0	0	0	0	0	0	0	0	0	0	0	0	0	0	0	0	0	0	0	0	0	0
2310057J18Rik	0	0	0	0	0	0	0	0	0	0	0	0	0	0	0	0	0	0	0	0	0	0	0	0	0	0	0	0	0	0	0	0	0	0	0	0	0	0	0	0	0	0	0	0	0	0	0	0	0	0	0	0	0	0	0	0	0	0	0	0	0	0	0	0	0	0	0	0	0	0	0	0	0	0	0	0	0	0	0	0	0	0	0	0	0	0	0	0	0	0	0	0	0	0	0	0	0	0	0	0	0	0	0	0	0	0	0	0	0	0	0	0	0	0	0	0	0	0	0	0	0	0	0	0	0	0	0	0	0	0	0	0	0	0	0	0	0	0	0	0	0	0	0	0	0	0	0	0	0	0	0	0	0	0	0	0	0	0	0	0	0	0	0	0	0	0	0	0	0	0	0	0	0	0	0	0	0	0	0	0	0	0	0	0	0	0	0	0	0	0	0	0	0	0	0	0	0	0	0	0	0	0	0	0	0	0	0	0	0	0	0	0	0	0	0	0	0	0	0	0	0	0	0	0	0	0	0	0	0	0	0	0	0	0	0	0	0	0	0	0	0	0	0	0	0	0	0	0
2310057M21Rik	1.22781	4.6834	6.85546	0	0.210788	0	0	1.94992	0.812818	0	0	0	0	1.07492	1.23619	0	2.02628	14.8764	0	0	0.467436	0.129412	0.707362	0	0.356719	8.32763	0.962932	0	0	0	0.842107	0	0.170974	0.870444	8.37549	0	0	0.185104	0.443643	0.287521	1.09124	0.32674	0	0	3.67535	2.23948	4.77936	0	32.6881	0.217	0	0	0.781362	0	0	0	0	7.91619	0.753234	0.488585	2.36093	1.03776	0.171642	0.384638	0.199263	0.258668	0	0	0	0	0	0	0.153748	0.278914	0	0	0.249722	0	0	0.276291	0	19.399901	0	0	0.495941	0	0	0.789347	0	0.330628	0	0.154573	0.272376	103.908	0	0.19121	3.38367	0.801124	0	0.795654	0	0.224619	0	0.200677	1.6619	0	0.334296	0	0.27067	4.88607	0.234328	0	0	0	0	0.362046	0	0	0	0.444861	0	0.189058	0.356831	0.198828	0.175023	3.3311	0	0	0	0	0	0	0	0.310166	0	0	0	0.338751	0	0	0.355332	2.98469	0.385333	4.32722	0	0	1.09603	0.368251	0.338959	2.38417	0	0.960062	10.377	1.74399	0	0	0.369879	0.359156	0	0.279344	0.474031	449.282	0.298527	0	1.29754	0	0	0.650593	0	0	0	0	0	0	0.602518	0.245974	0	0	0	0.416981	0	0.215842	0	0	0	0	0.151557	0	1.81796	0	0.374511	0.214998	20.5296	0.443672	0.169766	0	0.462024	0	0.169813	0.504377	0.375257	0.148073	0.346993	0	8.1829	0	0	0	0	0.38099	0	0.23719	0.120723	0.701394	0.582248	0	0	1.23835	0.0981937	0.5342	0.298265	9.322002	0.0999058	0.199763	0	0.0902918	0.930373	0.799238	0.241115	0.148164	8.076894	13.244282	0.408628	0	0	0	0	0	0	0	0.0908069	0.448752	0.117289	5.07305	1.18106	2.3516	0	0
2310057N15Rik	0	0	0	0	0	0	0	0	0	0	0	0	0	0	0	0	0	0	0	0	0	0	0	0	0	0	0	0	0	0	0	0	0	0	0	0	0	0	0	0	0	0	0	0	0	0	0	0	0	0	0	0	0	0	0	0	0	0	0	0	0	0	0	0	0	0	0	0	0	0	0	0	0	0	0	0	0	0	0	0	0	0	0	0	0	0	0	0	0	0	0	0	0	0	0	0	0	0	0	0	0	0	0	0	0	0	0	0	0	0	0	0	0	0	0	0	0	0	0	0	0	0	0	0	0	0	0	0	0	0	0	0	0	0	0	0	0	0	0	0	0	0	0	0	0	0	0	0	0	0	0	0	0	0	0	0	0	0	0	0	0	0	0	0	0	0	0	0	0	0	0	0	0	0	0	0	0	0	0	0	0	0	0	0	0	0	0	0	0	0	0	0	0	0	0	0	0	0	0	0	0	0	0	0	0	0	0	0	0	0	0	0	0	0	0	0	0	0	0	0	0	0	0	0	0	0	0	0	0	0	0	0	0	0	0	0	0	0	0	0	0	0	0	0	0	0	0	0
2310061I04Rik	0	2569.79	0	0	0	0	0	0	0	0	0	0	0	0	0	0	0	0	0	0	0	12.3137	0	0	0	0	0	0	0	0	0	0	0	0	0	0	0	0	0	0	0	0	0	0	0	0	0	7.20393	0	0	0	0	0	0	0	0	0	0	0	0	0	0	0	0	0	0	0	0	0	0	0	0	0	0	0	0	0	0	0	0	0	2.31457	0	0	0	0	0	0	0	0	0	0	0	0	0	42.3321	0	43.9311	0	0	0	0	0	0	0	0	0	0	0	0	0	0	0	103.361	0	0	0	0	0	0	0	0	0	67.174714	0	0	0	50.4354	0	0	0	0	0	0	0	0	0	0	0	0	0	0	523.479	0	0	0	0	0	0	0	0	0	0	18.4497	0	0	0	0	0	0	1.89571	0	0	0	0	0	0	0	0	0	0	202.887	0	0	0	0	0	0	0	3.99387	0	0	0	1.15157	0	0	0	0	0	0	0	0	0	0	0	0	0	1.40108	0	0	0	0	0	48.7374	0	0	0	0	0	0	0	0	0	0	0	0	0	0	285.646	0	0	0	0	0.656842	0	0	0	0	0	0	0	0	0	0	0	0	0	0	0	0	0	0	0	0	0	0	0	0
2310061J03Rik	0	0	0	0	0	0	0	0	0	0	0	0	0	0	0	0	0	0	0	0	0	0	0	0	0	0	0	0	0	0	0	0	0	0	0	0	0	0	0	0	0	0	0	0	0	0	0	0	0	0	0	0	0	0	0	0	0	0	0	0	0	0	0	0	0	0	0	0	0	0	0	0	0	0	0	0	0	0	0	0	0	0	0	0	0	0	0	0	0	0	0	0	0	0	0	0	0	0	0	0	0	0	0	0	0	0	0	0	0	0	0	0	0	0	0	0	0	0	0	0	0	0	0	0.700232	0	0	0	0	0	7.97904	0	0	0	0	0	0	0	0	0	0	0	0	0	0	150.039	0	0	0	0	0	0	0	0	0	0	0	0	0	0	0	0	0	0	0	0	0	0	4.5606	0	0	0	0	0	0	0	0	0	0	0	0.930991	0	0	0	0	0	0	0	0	0	0	0	0	0	0	0	0	0	0	0	0	0	0	0	8.97072	0	0	0	0	0	0	0	0	0	102.497	0	0	0	0	0	0	0	0	0	0	0	0	0	0	0	0	0	0	0	0	0	0	0	0	0	0	0	0	0	0	0	0	0	0
2310061N02Rik	0	0	0	0	0	0	0	0	0	0	0	0	0	0	0	0	0	0	0	0	0	0	0	0	0	0	0	0	0	0	0	0	0	0	0	0	0	0	0	0	0	0	0	0	0	0	0	0	0	0	0	0	0	0	0	0	0	0	0	0	0	0	0	0	0	0	0	0	0	0	0	0	0	0	0	0	0	0	0	0	0	0	0	0	0	0	0	0	0	0	0	0	0	0	0	0	0	0	0	0	0	0	0	0	0	0	0	0	0	0	0	0	0	0	0	0	0	0	0	0	0	0	0	0	0	0	0	0	0	0	0	0	0	0	0	0	0	0	0	0	0	0	0	0	0	0	0	0	0	0	0	0	0	0	0	0	0	0	0	0	0	0	0	0	0	0	0	0	0	0	0	0	0	0	0	0	0	0	0	0	0	0	0	0	0	0	0	0	0	0	0	0	0	0	0	0	0	0	0	0	0	0	0	0	0	0	0	0	0	0	0	0	0	0	0	0	0	0	0	0	0	0	0	0	0	0	0	0	0	0	0	0	0	0	0	0	0	0	0	0	0	0	0	0	0	0	0	0
2310065F04Rik	0	0	0	0	0	0	0	0	0	0	0	0	0	0	0	0	0	0	0	0	0	0	0	0	0	0	0	0	0	0	0	0	0	0	0	0	0	0	0	0	0	0	0	0	0	0	0	0	0	0	0	0	0	0	0	0	0	0	0	0	0	0	0	0	0	0	0	0	0	0	0	0	0	0	0	0	0	0	0	0	0	0	0	0	0	0	0	0	0	0	0	0	0	0	0	0	0	0	0	0	0	0	0	0	0	0	0	0	0	0	0	0	0	0	0	0	0	0	0	0	0	0	0	0	0	0	0	0	0	0	0	0	0	0	0	0	0	0	0	0	0	0	0	0	0	0	0	0	0	0	0	0	0	0	0	0	0	0	0	0	0	0	0	0	0	0	0	0	0	0	0	0	0	0	0	0	0	0	0	0	0	0	0	0	0	0	0	0	0	0	0	0	0	0	0	0	0	0	0	0	0	0	0	0	0	0	0	0	0	0	0	0	0	0	0	0	0	0	0	0	0	0	0	0	0	0	0	0	0	0	0	0	0	0	0	0	0	0	0	0	0	0	0	0	0	0	0	0
2310067B10Rik	0	0	0	0	0	0	0	0	0	0	0.128751	0	0.220331	0	0	0	0	0	0	0	0	0	0	0	0	0	0	4.38829	0	0.181385	0	0	3.06421	0	1.64851	0	0	0	391.833	0	0	0	0	0	0	0	0	1.91034	0	0	0	0.17757	0	0	0	0	0	0	0	0	0	0.36463	0	0	0	0	0	0	0	0	0	0	0.366644	0	0	0	1.66095	0	0	0	0	11.9124	0	0	0	0	0	0	0	0	0	0	1.7833	38.2318	0	0	0	0	0	0	0	0	0	0	0	0	0	0	0	0	0	0	0	0	0	0	0	0	0	0.32171	0	0	0	0	0	12.4337	0	0.533895	0	0.207675	0	4.89767	0	0	0	223.316	0	0	0	3.83211	0.27983	0	0	3.8905	0.222163	0	2.126283	0	0	0	0.701039	0	0	0	0	0	0.29618	0	0	4.8294	0	0	0	0	0	0	0.674494	0	0.110069	0	0	45.0039	0.65941	0.242025	0	0	0	0	0	25.93504	0.301698	0	24.2137	0.345365	0	0	0	0.113932	0	0	0	0	0	0.357966	5.91208	0	0	0	0	0	1.28997	0	0	0	0	0	0.474983	0	13.3011	0	0	0	0	0	0	2.45493	49.5026	0.858049	0.475475	0	0	0	0	0.136101	0	0.122067	0	0	0	0	6.03682	0	0	0	0	13.9998	98.4524	0	1.26296	0.167246	0.225855	0	0	0	0	0	0	0
2310068J16Rik	0	0	0	0	0	0	0	0	0	0	0	0	0	0	939.074	0	0	0	0	0	0	0	0	0	0	0	0	0	0	205.544	0	0	0	0	0	0	0	0	0	0	0	0	0	0	0	0	0	0	0	0	0	0	0	0	0	0	0	0	0	0	0	0	0	0	0	0	0	0	0	0	0	0	0	0	0	0	0	0	0	0	0	3.33434	0	0	0	0	0	0	0	0	0	0	0	0	0	0	122.054	0	0	0	0	138.168	0	0	0	0	0	0	0	0	0	0	0	0	0	0	0	0	0	0	0	0	0	0	0	0	0	0	0	0	0	0	0	0	0	0	0	0	0	0	0	0	0	0	0	0	0	0	0	0	0	0	0	0	0	0	0	0	0	0	0	0	0	216.228	0	0	0	0	0	4.59201	0	0	0	0	0	0	0	0	0	0	0	0	0	0	0	0	0	0	0	0	0	0	0	0	0	0	0	0	0	0	0	0	0	0	0	0	0	0	0	0	0	0	0	0	0	0	0	0	0	0	0	0	0	0	0	0	0	0	0	0	0	0	0	0	0	0	0	0	0	0	0	0	0	0	0	0	0	0
2310069B03Rik	0	0	0	0	0	0	0	0	0	0	0	0	0	0	0	0	0.649753302	0	0	0	0	0	0	0	0	0	0	0	0	0	0	0	0	0	0	0	0	0	0	0	0	0	0	0	0	0	0	0	0	0	0	0	0	0	0	0	0	0	0	0	0	0	0	0	0	0	0	0	0	0	0	0	0	0	0	0	0	0	0	0	0	0	0	0	0	0	0	0	0	0	0	0	0	0	0	0	0	0	0	0	0	0	0	0	0	0	0	0	0	0	0	0	0	0	0	0	0	0	0	0	0	0	0	0	0	0	0	0	0	0	0	0	0	0	0	0	0	0	0	0	0	0	0	0	0	0	0	0	0	0	0	0	0	0	0	0	0	0	0	0	0	0	0	0	0	0	0	0	0	0	0	0	0	0	0	0	0	0	0	0	0	0	0	0	0	0	0	0	0	0	0	0	0	0	0	0	0	0	0	0	0	0	0	0	0	0	0	0	0	0	0	0	0	0	0	0	0	0	0	0	0	0	0	0	0	0	0	0	0	0	0	0	0	0	0	0	0	0	0	0	0	0	0	0	0	0	0	0
2310069G16Rik	0	0	0	0	0	0	0	0	0	0	0	0	0	0	0	0	0	0	0	0	0	0	0	0	0	0	0	0	0	0	0	0	0	0	0	0	0	0	0	0	0	0	0	0	0	0	0	0	0	0	0	0	0	0	0	0	0	0	0	0	0	0	0	0	0	0	0	0	0	0	0	0	0	0	0	0	0	0	0	0	0	0	0	0	0	0	0	0	0	0	0	0	0	0	0	0	0	0	0	0	0	0	0	0	0	0	0	0	0	0	0	0	0	0	0	0	0	0	0	0	0	0	0	0	0	0	0	0	0	0	0	0	0	0	0	0	0	0	0	0	0	0	0	0	0	0	0	0	0	0	0	0	0	0	0	0	0	0	0	0	0	0	0	0	0	0	0	0	0	0	0	0	0	0	0	0	0	0	0	0	0	0	0	0	0	0	0	0	0	0	0	0	0	0	0	0	0	0	0	0	0	0	0	0	0	0	0	0	0	0	0	0	0	0	0	0	0	0	0	0	0	0	0	0	0	0	0	0	0	0	0	0	0	0	0	0	0	0	0	0	0	0	0	0	0	0	0	0
2310079G19Rik	0	0	0	0	0	0	0	0	0	0	0	0	0	0	0	0	0	0	0	0	0	0	0	0	0	0	0	0	0	0	0	0	0	0	0	0	0	0	0	0	0	0	0	0	0	0	0	0	0	0	0	0	0	0	0	0	0	0	0	0	0	0	0	0	0	0	0	0	0	0	0	0	0	0	0	0	0	0	0	0	0	0	0	0	0	0	0	0	0	0	0	0	0	0	0	0	0	0	0	0	0	0	0	0	0	0	0	0	0	0	0	0	0	0	0	0	0	0	0	0	0	0	0	0	0	0	0	0	0	0	0	0	0	0	0	0	0	0	0	0	0	0	0	0	0	0	0	0	0	0	0	0	0	0	0	0	0	0	0	0	0	0	0	0	0	0	0	0	0	0	0	0	0	0	0	0	0	0	0	0	0	0	0	0	0	0	0	0	0	0	0	0	0	0	0	0	0	0	0	0	0	0	0	0	6.76238	0	0	0	0	0	0	0	0	0	0	0	0	0	0	0	0	0	0	0	0	0	0	0	0	0	0	0	0	0	0	0	0	0	0	0	0	0	0	0	0	0	0	0
2310081J21Rik	0	0	0	0	0	0	0	0	0	0	0	0	0	0	0	0	0	0	0	0	0	0	0	0	0	0	0	0	0	0	0	0	0	0	0	0	0	0	0	0	0	0	0	0	0	0	0	0	0	0	0	0	0	0	0	0	0	0	0	0	0	0	0	0	0	0	0	0	0	0	0	0	0	0	0	0	0	0	0	0	0	0	0	0	0	0	0	0	0	0	0	0	0	0	0	0	0	0	0	0	0	0	0	0	0	0	0	0	0	0	0	0	0	0	0	0	0	0	0	0	0	0	0	0	0	0	0	0	0	0	0	0	0	0	0	0	0	0	0	0	0	0	0	0	0	0	0	0	0	0	0	0	0	0	0	0	0	0	0	0	0	0	0	0	0	0	0	0	0	0	0	0	0	0	0	0	0	0	0	0	0	0	0	0	0	0	0	0	0	0	0	0	0	0	0	0	0	0	0	0	0	0	0	0	0	0	0	0	0	0	0	0	0	0	0	0	0	0	0	0	0	0	0	0	0	0	0	0	0	0	0	0	0	0	0	0	0	0	0	0	0	0	0	0	0	0	0	0
2410002F23Rik	1.426	0.649991	0	0	394.506	0	0	16.7478	0	1270.86	0	0	0	0	0	0	0	19.4697	0	0	0	0.268894	0	0	0	0	0	0	0	0	0	0	0	0	0.396584	0	0	0	0	0	0	0	0	0	0	0	0	0	0	0	0	0	0	3.00419	0	0	0	0	0	0	7.83828	0	0	0	0	0	0	0	0	0	0	0.337967	0	0	0	0.299616	0	0	1001.0158	621.0067	0	47.393491	0	0	0	0	0.383692	1.46852	0	0	0	0	0	0	0	0	0.320412	0	0.250067	0	0	0	0	0	0	0.49914	357.196	0	0.377071	0	0	0	0	0.833754	0	0	0	65.2942	0	0.864612	0	0.264734	0.474866	8.95227	0	0	0	0	0	0	0	277.1038	0	0	0	0	0	0	0	1.94049	0	0	0	0	0	0	0	0	0	0	0	0	0	0	16.03592	64.0193	0	0	0	0	0	32.0643	0	0	0	0	0	0	0	0	0	1.72395	0	0	0	0.51781	0	0.372044	0	0	0	0	0	317.83	0	0	0	0	0	0	0	0	363.8659711	0	0	0	36.07675431	0	0	0	0	0	0	4.260698	0	0	0	0	477.3440678	0.427695	0	0	0	0	2.111457	0.846066	0	0	0	0.380082	0	0	0	0	0	0	0.179721	0	0	0	0	0	0	0	0	0	0	108.589	1.0121	0	239.49152	44.98697453	0	0	966.572	599.3070297	0	15.3697
2410003L11Rik	0	0	0	0	0	0	0	0	0	0	0	0	0	0	0	0	0	0	0	0	0	0	0	0	0	0	0	0	0	0	0	0	0	0	0	0	0	0	0	0	0	0	0	0	0	0	0	0	0	0	0	0	0	0	0	0	0	0	0	0	0	0	0	0	0	0	0	0	0	0	0	0	0	0	0	0	0	0	0	0	0	0	0	0	0	0	0	0	0	0	0	0	0	0	0	0	0	0	0	0	0	0	0	0	0	0	0	0	0	0	0	0	0	0	0	0	0	0	0	0	0	0	0	0	0	0	0	0	0	0	0	0	0	0	0	0	0	0	0	0	0	0	0	0	0	0	0	0	0	0	0	0	0	0	0	0	0	0	0	0	0	0	0	0	0	0	0	0	0	0	0	0	0	0	0	0	0	0	0	0	0	0	0	0	0	0	0	0	0	0	0	0	0	0	0	0	0	0	0	0	0	0	0	0	0	0	0	0	0	0	0	0	0	0	0	0	0	0	0	0	0	0	0	0	0	0	0	0	0	0	0	0	0	0	0	0	0	0	0	0	0	0	0	0	0	0	0	0
2410004B18Rik	0	0	0	0	0	134.325	0	0	0	406.029	0	481.526	0	0	0	0	0	0	0	0	0	0	0	0	0	170.029	0	0	0	0	0	0	0	0	0	0	0	0	0	0	0	0	0	0	0	0	0	0	0	0	0	0	0	0	0	0	0	1.21601	0	0	0	0	0	0	6.40682	0	0	0	0	0	0	0	0	0	105.71773	0	0	3.50721	0	0	0	10.869	0	0	0	0	0	0	0	0	207.754	0	0	0	0	0	0	0	0	0	0	0	0	0	0	0	0	0	0	0	0	0	0	0	0	0	0	1.06512	0	0	0	0	0	0	0.935777	0	0	0	0	1011.898	0	0	0	0	0	0	0	0.98228	0	0	0	0	0	0	0	0	1.49247	0	0	0	0	0	0	2.7727	1.11017	0	0	0	0	0	0	1.8189	0	0	0	0	0	0	0.762838	0	0	38.9328	51.240979	0	0	0	0	0	0	0	0	0	0	0	0	0	0	0	0	0	0	0	0	0	0	0	0	0	0	0	0	0	0	0	0	0	0	0	0	0	0	0	0	0	0	0	0	0	0	0	0	0	0	0.505713	463.701	0	0	0	0	0	1.69169	0	459.646	17.7815	0	0	0	0	0	24.3373	0	0.482342	0	0	0	0	0	0
2410004I01Rik	0	0	0	0	0	0	0	0	0	0	0	0	0	0	0	0	0	0	0	0	0	0	0	0	0	0	0	0	0	0	0	0	0	0	0	0	0	0	0	0	0	0	0	0	0	0	0	0	0	0	0	0	0	0	0	0	0	0	0	0	0	0	0	0	0	0	0	0	0	0	0	0	0	0	0	0	0	0	0	0	0	0	0	0	0	0	0	0	0	0	0	0	0	0	0	0	0	0	0	0	0	0	0	0	0	0	0	0	0	0	0	0	0	0	0	0	0	0	0	0	0	0	0	0	0	0	0	0	0	0	0	0	0	0	0	0	0	0	0	0	0	0	0	0	0	0	0	0	0	0	0	0	0	0	0	0	0	0	0	0	0	0	0	0	0	0	0	0	0	0	0	0	0	0	0	0	0	0	0	0	0	0	0	0	0	0	0	0	0	0	0	0	0	0	0	0	0	0	0	0	0	0	0	0	0	0	0	0	0	0	0	0	0	0	0	0	0	0	0	0	0	0	0	0	0	0	0	0	0	0	0	0	0	0	0	0	0	0	0	0	0	0	0	0	0	0	0	0
2410004N09Rik	0	0	0	0	783.584	0	0	0	0	0	0	0	0	0	0	0	0	0	0	0	0	0	0	0	0	0	0	0	0	0	0	0	0	0	0	0	0	0	0	0	0	0	0	0	0	0	0	0	0	0	0	0	0	0	0	0	0	0	0	0	0	0	0	0	1052.71	0	0	0	0	0	0	0	109.718	0	7.87906	0	576.69	0	0	0	0	38.7923	0	0	0	0	0	0	0	0	0	0	0	0	0	0	0	0	0	0	2.91457	0	0	0	0	0	0	0	0	0	0	6.10813	0	2.96447	0	0	0	104.668	316.44	0	0	0	0	0	3.12454	0	0	161.671	0	150.533	0	0	0	0	0	0	0	0	0	36.7442	0	269.236	0	0	0	0	104.679	0	0	0	0	0	10.6288	0	0	0	0	0	0	0	0	0	0	0	0	0	0	0	0	0	0	142.733	0	0	0	0	0	0	0	0	0	0	212.986	62.6002	0	0	0	0	0	0	0	0	0	0	0	0	305.579	0	0	0	15.67235	0	0	4.43478	0	0	6.33303	0	110.801	0	33.791	614.126	0	0	0	0	0	0	203.086	5.94143	13.3808	0	0	0	0	0	0	3389.2599	8.72866	0	0	5.07287	0	0	0	0	12.2286	641.737	249.183	179.931	0	31.9385	0	0	0	0	0	0
2410004P03Rik	0	4.64562	0.621975	0	0	30.3957	3.73488	0	0	0	0	0	1.63639	0.528507	0	0	0	0	0	0	0	0	0	0.316963	0	0	0	0	0	0	4.03818	0	0	0	0	0	0	7.2686	0	0	0	0	0.533755	0	0	0	6.47705	0	0	0	0	0	100.209	0	0	1.97583	2.63191	0	0	0	0	0	0	0	0	0	0	0	0	0	0	0	0	0	0	0	0	0	29.7824	0	0	0	0	0	0	0	0	0	0	0	0	0	0	0	0	0	10.0485	0	0	0	0	0	0	0	0	1.7421	0	0	0	0	0	0	0	0	0	2.64454	0	0	0	0	0	0	0	8.06692	0	8.03925	0	0	0	0	0	0	0	0	0	0	0	0	0	0	0	17.2878	3.43711	0	0	0	0	0	0	0	0	1.0392	0	0	0	0	0	0	0	0	0	0	0	0	0	0	0	0	0.329589	0	0	0	0	0	0	0	0.426799	0	0	0	0	0	0	1.03521	0	0	0	0	0	0	6.43033	0	0	0	2.7501	0	1.62192	0	0	0	0	0	0	0	0	0	0	0	1.2424	0	18.7922	0	0	0	0	0	0	0	0	0	0	8.26121	0	0	0	16.4073	27.0228	21.8143	0	0	0	0	0.868162	0	0	0.265186	0	0	0.386582	0	14.3438	0	0	0	0	0	0	0
2410006H16Rik	2286.09	1528.313	2.5064	0	4349.001	0	0.685292	1253.82504	37.1617	1177.93203	0.787456	491.825	1108.51	2929.2331	0	635.458	445.4236	4.29148	0	0	143.02	844.47	218.07	18.1244	1071.59165	53.2943	1156.1727	337.3259	16.3266	1069.7897	922.9764	0	2696.1	653.657	699.346	0	2160.4298	1501.27	560.189	205.59139	1632.327981	3982.36911	7829.9954	1137.2	73.042167	402.309	16.4354	906.53177	81.3687	65.90922	0	1886.79	2393.4896	183.2542	0	41.374	8.45805	0	0	9.08773	3.96812	246.366699	243.0287	219.507	82.8488	16.9946	257.985704	597.839	1484.9654	11346.42352	2013	0	921.83051	0	112.4987	336.18064	0	938.5	1104.448	105.27112	9.648444	1042.34783	397.712	1.32724	1.30831	3.93803	50.3089	920.475	593.7247	569.281	21.0734	880.80398	474.809	711.569	0.811522	4633.98	809.352	216.37	26.2446	210.429	1854.1	111.07395	0	68.26043	3732.59	3.20074	766.9717	59.2043	439.866	3.47378	3516.02	5.51568	14.8448	31.8637	0.757466	418.302	69.4272	426.2132	257.1803	3.36398	116.159	0	1162.8024	1027.8922	2105.508	852.57249	2325.64	1024.16763	871.142	128.56302	1692.82	1.84892	720.527251	1700.0354	1324.88	132.62808	3833.798	168.1085082	33.6362	48.22911	984.5041	1440.5	824.196	6.11283	669.45852	1955.567	1307.72599	53.54413	5710.75551	463.04554	1236.65521	2732.1499	154.621	150.6382	4485.89	1727.44792	70.2497	283.9	523.973	869.19442	541.462	125.7663	4.79603	20.53492	2806.62	800.573	940.14417	151.699	536.821	960.9838	150.503	3127.05	2447.41617	1005.1281	292.6286	43.7754	159.83231	4.39659	799.313	1794.78	269.018471	55.5368	0	476.316	965.9057	253.2937	1335.68299	65.9046	954.576	1042.598	1383.87577	5010.586	443.5762	146.12444	737.259	234.33821	1002.09	1781.61	359.575	13.465348	657.774584	833.734	1067.3103	1277.54039	38.60737	974.89582	127.366	0	1924.0818	974.654	1.05003	9.87436	11.70771	0	5632.341	372.06713	0.884957	3559.69318	3405.29	300.26944	0	1458.1928	688.48812	1.10962	721.407	2460.47787	741.0065	1.87571	40.4804	25.47166	105.886	218.5862	69.2529	425.137	50.7628	143.2411	1103.01533	66.9789	2164.0323	1760.805	277.6901	1244.7873	1364.01	907.867	365.61389	2.43198	330.416	15.89664
2410007B07Rik	0	0	123.014	0	0	0	0	0	0	0	0	0	0	0	0	0	0	0	0	0	0	0	0	0	0	0	0	0	0	0	0	0	0	0	0	0	3.21468	0	0	0	0	0	0	0	0	0	183.187	0	0	0	0	0	0	0	0	0	0	0	0	0	0	0	0	0	0	1.09186	0	0	0	0	0	0	0	0	0	2.09541	0	0	0.92585	0	0	0	0	0	0	0	0	0	0	0	0	0	0	0	0	0	0	0	0	0	0	0	0	0	0	0	0	8.84683	0	1.28076	0	0	0	0	0	0	0	0	26.1379	0	0	0	0	0.892274	0	0	0	0	0	0	0	0	0	0	0	0	0	0	0	0	0	0	0	0	0	0	0	0	0	0	0	0	0	0	0	0	0	0	0	0	0	0	0	0	0	0	0	0	0	0	0	0	0	0	0	0	0	0	0	0	0	0	0	11.5605	0	0	0	0	0	0	0	0	0	0	0	0	0	0	0	0	0	0	0	0	0	0	0	0	0	0	0	0	5.90012	0	0	0	0	0	0	0	0	0	0	0	0	0	0	0	0	0	0	0	0	0.410575	0	0	0	0	10.8501	0	0	0	0	0	0	0	0	0
2410012E07Rik	0	0	0	0	0	0	0	0	0	0	0	0	0	0	0	0	0	0	0	0.4169	0	0	0	0	3.54E-08	0	0	0	0	0	0	0	0	0	0	0	0	0	66.339	0	0	0	0	0	0	0	0	0.646176	0	0	0	0	0	0	230.113	0	0	0	0	0	0	0	0	0	0	0	0	0	0	21.6627	0	0	0	0.733059	0	0	0	0	0	0	0	0	0	0	0	0	0	0	0	0	0	0	0	0	0	0	0	0	0	0	0	0	0	0	0	0	0	0	0	0	0	0	0	0	0	0	0	0	0	0	0	0	0	0	0	0	0	0	0	0	0	0	0	0	0	0	0	0	0	0	0	0	0	0	0	0	0	0	0	0	0	0	0	0	0	0	0	0	0	0	0	0	1.56206	0	0	0	0	0	0	0	0	0	0	0	0	0	0	0	0	0	0	0	0	0	0	0	0	0	0	0	0	0	0	0	0	0	0	0	0	0	0	0	0	0	0	0	0	0	0	0	0	0	0	0	0	0	0	0	0	0	0	0	0	0	0	0	0	0	0	0	0	0	0	0	0	0	0	0	0	0	0	0	0	0	0	0	0	0
2410012M07Rik	0	0	0	0	0	0	0	0	0	0	0	0	0	0	0	0	0	0	0	0	0	0	0	0	0	0	0	0	0	0	0	0	0	0	0	0	0	0	0	0	0	0	0	0	0	0	0	0	0	0	0	0	0	0	0	0	0	0	0	0	0	0	0	0	0	0	0	0	0	0	0	0	0	0	0	0	0	0	0	0	0	0.300999	0	0	0	0	0	0	0	0	0	0	0	0	0	0	0	0	0	0.47635	0	0	0	0	0	0	0	0	0	0	0	0	0	0	0	0	0	0	0	0	0	0	0	0	0	0	0	0	0	0	0	0	0	0	0	0	0	0	0.959607	0	0	0	0	0	0	0	0	0	0	8.76176	0	0	0.877238	0	0	0	0	0	0.864517	0	0	0	0	0	0	0	0	0	0	0	0	0	0	0	0	0	0	0	0.408032	0	0	0	0	0	0	0	0	0	0.598356	0	0	0	0	0	0	0	0	0	0	0	0	0	0	0	0	0	0	0	0	0	0	0	0	0	0	0	0	0	0	0	0	0	0	0	0	0	0	0	0	0	0	0	0	0	0	0	0	0	0	0	0	0	0	0	0	0	0	0
2410015M20Rik	0	0	0	0	481.533	599.106	0	1025.34476	0	0	0	0	143.964	85.8621	0	0	0	0	363.615	0	0	0	0	0	0	0	105.087	0	0	3.6451	0	71.214	241.235	0	2.97176	0	0	0	0	0	1463.78	0	0	0	0	30.4485	0	35.2539	0	51.374	1.79438	63.3271	0	0	0	0	259.372	0	0	2.19954	0	58.4755	550.61713	0	1.4501	0	531.018	0	0	0	0	685.461	148.511	0	0	230.373	258.093	0	1.72443	2.49575	1.4954	105.008	385.711	0	175.183	0	0	0	0	2.94308	0	0	2.43683	0	0	0	0	0	495.327	1.65818	0	0	0	0	0	0	1288.81	2.70032	0	0	0	0	0	277.709	0	0	0	192.855	0	600.089	0	3.37967	0	434.949	0	0	0	257.708	2.25173	362.311	0	45.3431	0	2.30266	0	0	3.09949	71.6546	0	42.4921	0	0	567.3	0	116.732	0	0	0	169.779	0	64.5691	0	84.1455	151.255	2.67329	0	38.5651	0	6.50113	0	199.91	0	0	0	0	0	0	0	419.784	0	0	11.7856	16.8225	1.35246	0	0	0	0	0	0	0	76.3685	199.723	92.2097	13.06	0	127.316	0	0	0	657.194	28.6646	8.72811	1987.7	1.23024	112.769	0	185.721	0	0	0	1.37219	0	446.465	0	26.5246	0	1238.04	373.957	0	0	0	142.578	129.831	0	285.144	0	103.648	37.1839	0	0	0	43.3862	1.50701	41.6298	74.9189	7.88431	0	0	5.73009	0	157.014	946.332	0.766946	0	32.7477	169.3962	0	0	0	58.8028	328.033	619.379	0	0	25.6503	0	85.4197
2410016O06Rik	0	0	0	0	0	0	0	0	1.64281	302.925	0	0	0	0	0	0	0	0	0	0	0	0	0	0	0	0	1.78719	0	0	0	0	0	0	0	0	0	0	0	0	0	0	0	0	2.91067	0	0	0	0	0	0	0	0	0	0	0	0	0	0	1215.96	0	0	0	0	0	0	0	0	0	0	0	0	0	0	0	0	0	0	0	0	0	0	0.682542	0	0	0	0	0	0	0	0	0	0	47.5881	0	0	0	0	0	0	0	0.324245	0	0	0	0	0	0	0	0	0	0	0	0	0	0	0	0	0	128.577	0	0	20.9519	404.899	0	0	0	0	0	0	0	0	0	0	0	0	0	0	0	0	0	0	0	0	0	0	0	0	0	0	0	0	0	0	0	0	0	0	0	0	0	0	0	0	0	0	0	0	0	0	0	0	0	0	0	0	0	0	177.346	0	0	0	0	0	0	0	0	0.559004	0	0	0	0	0	0	0	0	0	0	0	0	0	0	0	0	0	0	0	0	0	0	0	0	0	0	0	0	0	0	0	0	0	0	0	0	0	0	0	0	0	0	0	0	0	0	0	0	4.53954	0	0	0	0	3.11657	0	0	0	0	0	0	0
2410017I17Rik	0	0	0	0	0	0	0	0	0	0	0	0	0	0	0	0	0	0	0	0	0	0	0	0	0	0	0	0	0	0	0	0	0	0	0	0	0	0	0	0	0	0	0	0	0	0	0	0	0	0	0	0	0	0	0	0	0	0	0	0	0	0	0	0	0	0	0	0	0	0	0	0	0	0.716614	0	0	0	0	0	0	0	0	0	0	0	0	0	0	0	0	0	0	0	0	0	0	0	0	0	0	0	0	0	0	0	0	0	0	0	0	0	0	0	0	0	0	0	0	0	0	0	0	0	0	0	0	0	0	0	0.819054	0	0	0.684806	0	0	0	0	0	0	0	0	0	0	0	0	0	0	0	0	0	0	0	0	0	0	0	0	0	0	0.810451	0	0	0	0	0	0	0	0	0	0	0	0	0	0	0	0	0	0	0	0	0	0	0	0	0	0	0	0	0	0	0	0	0	0	0	0	0	0	0	0	0	0	0	0	0	0	0	0	0	0	0	0	0	0	0	0	0	0	0	0	0	0	0	0	0	0	0	0	0	0	0	0	0	0	0	0	0	0	0	0	0	0	0	0	0	0	0	0.349351
2410018L13Rik	0	0	0	0	0	0	0	0	0	0	0	0	0	0	0	0	0	0	0	0	0	0	0	2.21304	0	0	0	0	0	0	0	0	0	0	0	0	0	0	0	0	0	0	0	0	0	0	0	0	0	0	0	0	0	0	0	0	0	0	0	0	0	0	0	0	0	0	0	0	0	0	0	0	0	0	0	0	0	0	0	0	0	0.391526	0	0	0	0	0	0	0	0	0	0	0	0	0	0	0	0	0	0	0	0	0	0	0	0	0	0	0	0	0	0	0	0	0	0	0	0	1.02624	0	10.451	0	0	0	0	0	0	0	0	0	0	0	0	0	0	0	0	0	0	0	0	0	0	0	0	0	0	0	0	0	0	0	0	0	0	0	0	0	0	0	0	0	0	0	0	0	0	0	0	0	0	0	0	0	0	0	0	0	0	0	0	0	0	0	0	0	0	0	0	0	0	0	0	0	0	0	0	0	0	0	0	0	0	1.42679	0	0	3.34246	0.348646	0	0	0	0	0	0	0	0	0	0	0	0	0	0	0	0	0	0	0	0	0	0	0	0	0	0	0	0	0	0	0	0	0	0	0	0	0	0	0	0
2410018M08Rik	0	0	0	0	0	0	0	0	0	0	0	0	0	0	0	0.586688	0	0	0	0	0	0	0	0	204.877	0	0	0	0	0	0	0	0	0	0	0	0	0	0	0	0	0	0	0	0	0	0	0	0	0	0	0	0	0	0	0	0	0	0	0	0	0	0	0	0	0	0	0	0	0	0	0	0	0	0	0	0	0	0	0	0	3.8806	0	0	0	0	0	0	0	0	0	0	0	0	0	0	0	0	0	0	0	0	0	0	0	0	0	0	0	0	0	0	0	0	0	0	0	0	0	0	0	0	0	0	0	0	0	0	0	0	0	0	0	0	0	0	0	0	0	0	0	0	0	0	0	0	0	0	0	0.512876	0	0	0	0	0	0	0	0	0	0	0	0	0	0	0	0	0	0	0	0	0	0	0	0	0	0	0	0.344564	0	0	0	0	0	0	0	0	0	0	0	0	0	0	0	0	0	0	0	0	0	0	0	0	0	0	2.06365	0	0	0	0	0	0	0	0	0	0	0	0	0	0	0	0	0	0	0	0	0	0	0	0	0	0	0	0	0	0	0	0	0	0	0	0	0	0	0	0	0	0	0
2410021H03Rik	0	14.1362	0	328.536	0	0	0	0	0	21.5788	0	64.6725	0	0	0	9.1691	0	21.0389	0	0	3.21192	0	0	1.90607	3.99385	0	0	15.4477	0	15.7243	0	0	71.9623	0	0	13.2211	0	7.00759	0	0	0	127.202	0	0	0	11.251	0	5.83428	0	0	0	0	0	0	0	34.8316	0	0	0	5.08147	0	0	0	0	0	0	0	0	0	0	0	6.79861	0	0	0	0	0	4.49834	7.84044	3.84535	1.41001	0	0	0	0	3.33709	0	45.399	0	11.2538	0	0	13.1318	0	0	0	0	0	0	0	10.047	0	1.48747	9.33632	0	0	0	0	0	12.6901	0	0	1.39728	0	0	0	3.20423	1.40093	61.0481	0	0	0	2.31338	0	0	0	11.8323	0	2.16776	5.56464	0	8.76834	4.76233	0	4.48413	16.7219	59.7161	79.6122	0	0	0	5.64833	0	0	0	1.76336	0	0	0	7.66309	0	0	0	0	10.5367	4.46298	7.99097	0	0	0	0	0	0	118.141	0	0	2.09718	0	0	0	0	1.78646	0	0	0	0	2.70481	6.20156	0	0	0	0	11.124	1.06856	0	0	15.3691	0	77.0788	0	3.86799	4.69341	22.3856	0	0	0	17.0536	7.73483	0	11.158	0	0	0	0	31.9862	3.01502	4.4065	2.8281	0	0	0	0	9.30568	4.92567	0	0	0	5.19583	23.2627	2.29729	0	0.838982	0	7.94953	0	16.0207	0	29.9288	61.1599	131.183	0	5.5185	24.5454	0	0	0	0	0	0	0	0.663946	0	0	0	64.4927	0.0896575	1.71872	0
2410022M11Rik	0	0	0	0	0	0	0	0	0	0	0	0	0	0	0	0	0	0	0	0	0	0	0	0	0	0	0	0	0	0	0	0	0	0	0	0	0	0	0	0	0	0	0	0	0	0	0	0	0	0	0	0	0	0	0	0	0	0	0	0	0	0	0.419489	0	0	0	0	0	0	0	0	0	0	0	0	0	0	0	0	0	0	0	0	6.33919	0	0	0	0	0	0	0	0	0	0	0	17.2846	0	0	0	0	0	0	0	0	0	0	0	0	0	0	0	0	0	0	0	0	0	0	0	0	0	0	9.21925	0	0	0	0	2.40831	0	0	0	0	0	0	0	0	0	0	0	0	0.843482	0	0	0	0	0	1.33132	0	0	0	0	0	0.839008	0	0	0	0	0	0	0	0	0	73.9484	0	0	0	0	3.83084	0	0	0	0	0	0	0	0	0	0	0	0	0	0	0	0	0	0	0	0	0.567332	0	0	0.518714	0	0	0	0	2.76519	0	0	0	0	0	0	0	0	13.064	0	0	0	0	0	0	0	0	0	0	0	0	0.237767	0	0	0	0	0	0	0	0	0	0	0	0	0	0	0	0.323132	0	0	0	0	0	0	0	1.45225	0	0	0	0	0
2410076I21Rik	0	0	0	0	0	0	0	0	0	0	0	0	0	0	0	0	0	0	0	0	0	0	0	0	0	0	0	0	0	0	0	0	0	0	0	0	0	0	0	0	0	0	0	0	0	0	0	0	0	0	0	0	0	0	0	0	0	0	0	0	0	0	0	0	0	0	0	0	0	0	0	0	0	0	0	0	0	0	0	0	0	0.71932	0	0	0	0	0	0	0	0	0	0	0	0	0	0	0	0	0	0	0	0	0	0	0	0	0	0	0	0	0	0	0	0	0	0	0	0	0	0	0	0	770.692	0	0	0	0	0	0	0	0	0	0	0	0	0	0	0	0	0	0	0	0	0	0	0	0	0	0	0	0	0	0	0	0	0	0	0	0	0	0	0	0	0	0	0	0	0	0	0	0	0	0	0	0	0	0	0	0	0	0	0	0	0	0	0	0	0	0	0	0	0	0	0	0	0	0	0	0	0	0	0	0	0	0	0	0	0	0	0	0	0	0	0	0	0	0	0	0	0	0	0	0	0	0	0	0	0	0	0	0	0	0	0	0	0	0	0	0	0	0	0	0	0	0	0	0	0
2410088K16Rik	0	0	0	0	0	0	0	0	0	13.3033	0	0	0	0	40.8232	0	0	0	0	0	0	0	45.7686	0	0	0	0	0	0	0	0	0	0	0	0	0	0	0	0	0	0	0	0	0	0	0	0	0	0	0	3.13098	0	0	0	0	0	0	0	0	0	0	0	0	0	0	0	0	0	0	0	0	0	0	0	0	0	0	24.4929	0	0	0	0	0	0	0	0	0	0	0	0	0	0	0	0	0	0	0	0	0	64.132	2.67561	0	0	18.4175	0	0	0	0	0	0	0	0	0	0	0	0	0	37.0467	0	0	0	0	0	0	0	0	0	0	0	0	0	0	0	0	0	0	0	7.29516	0	0	0	0	13.4207	0	0	0	0	0	0	0	0	0	0	0	0	0	0	0	0	0	0	22.113	0	0	0	0	0	0	0	0	0	0	0	0	0	3.68135	0	0	0	0	0	0	0	0	0	0	0	0	0	0	0	0	0	0	0	0	101.047	1.96425	0	0	0	0	0	0	0	0	0	0	0	0	0	256.384	0	215.735	0	0	0	0	0	0	0	0	0	0	0	0	0	0	0	0	0	0	0	0	0	0	0	0	0	0	88.8904	0	0	0	0	0	0	0
2410089E03Rik	34.75722	0	1.78401	13.6093	7.70733	0	4.03446	0	7.03494	0	35.3980799	22.9529	34.983	1.23603	4.55492	3.460897	8.10188	0	8.28189	2.147818	27.7802	0	0	0	1.22508	16.0815	0	67.5486	122.498841	0	2.12484	0	0	0	4.60264	121.068	42.3212	0	0	5.83386	0.939978	0	1.09097	0	0	0	14.3512	15.3252	0	13.6171	60.4837	0	14.4732	0	396.9706	2.10956	1.17369	1.12934	174.807	1.23201	0	4.16748	0	1.6534	3.04349	3.46211	0	44.6979	0	2.12524	0	1.78953	44.5255	511.19	0	0	1.26239	0	4.39396	63.6721	0	0.611639	93.4908	2.57253	0	14.5423	0	0	0	0	2.44093	0.77683	42.5629	2.0649	1.57	0.953768	0.448118	3.33631	0	173.277	2.46497	1.08611	3.68606	33.5583	3.95628	14.3761	4.87222	1.84326	0	4.084412	2.39082	0	1.01555	0	1.09559	15.9151	0.78338	4.0046	11.026058	0	6.34625	0	1.70501	2.09898	44.464	0	0	8.53221	0	0	0	0.116936	41.2520212	0	1.58379	0	2.13669	4.92329	16.0919	6.568	1.78563	1.35887	0	3.0312	0	0	1.71254	0	1.75397	0	1.4822	0	17.8721	38.34463	3.67931	0	32.2401	3.66284	0	0	0	0	1.51507	1.11388	3.71162	13.9646	13.023002	80.3257	0	72.91585	0	0.101774	29.2403	2.26246	47.6226	21.1145	18.9792	2.69E-05	2.4976	14.0635	32.5117	0	1.61241	7.67526	71.75782	0.967624	3.14698	0	114.041	0	1.86168	7.56711	27.95659	0	0.876933	0	0	0	0	3.32523	29.1768	12.5294	0	26.755	0	0	13.5554	28.93893	9.61461	0.962401	192.3821	7.53231	0	1.68023	2.18901	29.7621	115.289	0.630617	31.7441	0.0666231	0.76936	1.2874838	0	64.7081	0	4.29189	15.9952	2.6245989	0	0.932133	0.538397	1.32831	1.20923	10.50129	1.31816	46.9648	0	0	0.815242	3.1519659	27.8266	1.50472	0.0458089	3.48393	5.076068	0.740702	1.25707	0.525658
2410114N07Rik	0	0	0	3.69097	19.2285	0	0	8.5963	0	0	0	0	0	0	0	142.033	0	0	0	0	0	0	65.6602	0.71836	0.981873	0	0	0	0.0432704	0	2.28759	0	1.32704	2.42013	32.7807	0	0	1.09995	1.37764	3.07605	0	2.39403	0	0	0.675408	0	0	0	8.44686	0	129.032	0	0	0	5.45869	0.258043	0.837734	0	26.4533	0	0	0	0	0	0	0	0.837384	0	0	123.108	0	1.37379	1.25128	1.26796	0	0	1.61017	0	30.3139	0	0	0	0	94.9326	0.842595	0	0	1.55256	0	0	0	0	0	0	0	0	0	3.49085	0	0	2.51669	0	0	0	0	1.97774	5.05516	0	0	0	0	0	0	0	0	1.92581	0	3.3171	2.09432	0	0	0	0	23.5421	0	0	1.32127	0	0	0	0	0	0	0	0	2.10539	0	0	0	17.0835	1.87669	0	0	0	2.98635	4.33077	0	0	2.9913	5.75243	0	0	0	2.48173	1.91107	1.65829	0	0	173.563	0	0	69.566	0	0	0	0	0	9.814	3.05618	0	0	2.06781	0	0	6.54334	0	1.16198	2.36571	0	0	18.216	0	0	0	2.1761	0	11.3084	14.1071	0	0	0	0	24.9189	0	0	0	9.95165	0	0	0	0	0	0	0	24.2115	7.3059	10.8364	1.24561	28.8508	0	0	1.93226	0	0.540261	0	5.17261	0	0	0	1.00062	0	0.651792	0	25.1509	1.7406	0	0	0	0	0	0	6.15957	0	0	2.10719	0	0	210.345	37.3828	0.606655	27.9281	1.01995	0	5.1481	0	0	0.662696	0
2410124H12Rik	0	0	0	0	0	0	0	0	0	0	0	0	0	0	0	0	0	0	0	0	0	0	0	0	0	0	0	0	0	0	0	0	0	0	0	0	0	0	0	0	0	0	0	0	0	0	0	0	0	0	0	0	0	0	0	0	0	0	0	0	0	0	0	0	0	0	0	0	0	0	0	0	0	0	0	0	0	0	0	0	0	0	0	0	0	0	0	0	0	0	0	0	0	0	0	0	0	0	0	0	0	0	0	0	0	0	0	0	0	0	0	0	0	0	0	0	0	0	0	0	0	0	0	0	0	0	0	0	0	0	0	0	0	0	0	0	0	0	0	0	0	0	0	0	0	0	0	0	0	0	0	0	0	0	0	0	0	0	0	0	0	0	0	0	0	0	0	0	0	0	0	0	0	0	0	0	0	0	0	0	0	0	0	0	0	0	0	0	0	0	0	0	0	0	0	0	0	0	0	0	0	0	0	0	0	0	0	0	0	0	0	0	0	0	0	0	0	0	0	0	0	0	0	0	0	0	0	0	0	0	0	0	0	0	0	0	0	0	0	0	0	0	0	0	0	0	0	0
2410127L17Rik	0	0	0	0	0	0	0	0	0	0	0	0	0	0	0	0	0	0	0	0	0	0	0	0	0	0	218.98	0	0	0	0	0	0	0	0	0	0	0	0	0	0	0	0	0	0.432457	0	0	0	0	0	0	0	0	0	0	0	0	0	0	0	0	0	0	0	0	0	0	0	0	0	0	0.534051	0	0	0	0	0	0	0	0	0	41.353	0	0	0	0	0	0	0	199.563	0	0	149.601	0	0	0	0	232.38	0	0.418101	0	0	0	0	0	0	0	0	0	0	0	0	0	0	0	0	0	11.1424	0	0	0	0	4.44704	0	0	0	0	0	0	8.48761	0	0	1709.1852	0	0	0	0.915306	0	0	0	0	0	0	0	0	0	0	0	0	0	0	0	0	0	0	0	0	0.795604	0	1.1525	0	0	0	0	0	0	0	3020.422	0	0	2107.943	133.457	171.68	0	0	0	0	0	0	0	0.417401	0	0	3.94909	75.6019	0	6.35477	0	0	0	0	0	0	0	0	0	0	0	0	473.60418	0	0	0	104.927	0	0	0	0	0	0	0	0	0	0	0	0	0	0	0	0	0	0	0	0	4.51821	0	0	0	41.63305	0	0	0	0	2.58746	0	57.3216	0	0	0	0	6.79309	33.0229	0	0	0	0	0	0
2410131K14Rik	0	0	0	11.4413	0	0	0	0	0	0	0	0	0	0	0	0	0	0	0	0	0	0	0	0	0.278886	0	0	0	0	0	0	0	0	0	0	0	0	0	0	0	0	0	0	0	0	0	0	0	0	0	0	0	0	0	0	0	0	0	0	0	0	0	0	0	0	0	0	0	0	0	0	0	0	0	0	0	0	0	0	0	0	0	0	0	0	0	0	0	0	0	0	0	0	0	0	0	0	0	0	0	0	0	0	0	0	0	0	0	0	0	0	0	0	0	0	0	0	0	0	0	0	0	0	0	0	0	0	0	0.918276	0	0	0	0	0	0.477573	0	0	0	0	0	0	0	0	0	23.1123	0	0	0	0	0	0	0	0	0	0	0	0	0	0	0	0	146.176	0	0	0	0	0	0	0	0	0.31394	0	0	0	0	0	0	0	0	0	0	0	0	0	0	0	0	0	0	0	0	0	0	0	0	55.2005	156.135	0	0	0	0	0	0	0	0	0	0	0	0	0	0	0	0	57.6578	0	0	0	0	0.151847	0	0	0	0.157537	0	0	0	0	0	0	0.236237	0	0	0	0	0	0	0	0	0	12.9955	0	0	0	0	0	13.2061	0	0
2410137M14Rik	0	0	0	0	0	0	0	0	0	0	0	0	0	0	0	0	0	0	0	0	1.31684	0	0	0	0	0	0	0	0	0	0	0	0	0	0	0	0	0	0	0	0	0	0	0	0	0	0	0	0	0	0	0	0	0	0	0	0	0	0	0	0	0	0	0	0	0	0	0	0	0	0	0	0	0	0	0	0	0	0	0	0	0	0	0	0.872687	0	0	0	0	0	0	0	0	0	0	0	1.33702	0	0	0	0	0	0	0	0	0	0	0	0	0	0	0	0	0	0	0	0	0	0	0	0	0	0	0	0	0	0	0	0	0	0	0	0	0	0	0	0	0	0	0	0	0	0	0	1.66204	0	0	0	0	0	0	0	0	0	0	0	0	0	0	0	0	0	0	0	0	0	0	0	0	0	0	0	0	0	0	0	0	0	0	0	0	0	0	0	0	0	0	0	0	0	0	0	0	0	0	0	0	0	0	0	0	0	0	0	0	0	0	0	0	0	0	0	0	0.60212	1.01062	0	0	0	0	0	0	0	0	0	0	0	0	0	0	0	0	0	0	0	0	0.647173	0	0	0	0	0	0	0	0	0	0.867611	0	0
2410141K09Rik	2.02849	22.3715	77.4282	0	0	39.582	0.65733	72.4139	0	6.63579	0.443501	143.266	0.916329	7.33203	93.661	0	1.26665	6.00207	0	0	11.1381	0	0	45.8114	0	18.6316	0	79.1223	0	7.15104	1.15802	110.423	29.3006	1.23106	0	0	0	15.6152	29.4076	92.194	0	0	0.37344	0	61.8557	0	1.44911	0	0.532977	96.9769	0.576273	0	83.2951	60.9079	0	0	15.884	127.586	0	122.587	0	0	0	0.592061	0	0.634315	0.862914	0	27.5468	28.4686	0.925749	26.7511	11.6379	0	31.642	0	3.749	0	25.3779	158.934	0	2.11742	0	0	2.93716	22.3767	38.4167	3.76335	0.0168378	0	0	0	0	0.505949	90.2409	72.3282	0	0	82.0552	0	0.912629	5.46584	17.5013	0	0	7.55118	0.974956	100.111	0	1.64728	100.08	13.8235	0	0	0	93.6044	0	15.423	0	35.7608	0	0	0	0	0	0	72.2895	1.03188	15.594	22.8447	92.0155	34.2737	1.09041	0.867955	1.18282	0	3.95639	3.4794	0	0	0	67.7575	0	92.5149	0	0	0	0	2.8099	0	0	0	0	0	30.9359	11.8751	0	12.1106	1.1004	0	0	0	97.0164	0	12.9666	0	0	2.08192	0	0	0	2.3133	3.72623	0	1.43986	3.61395	0	12.2546	0	9.56559	0	0	0	0	0	12.2009	0	0	0	0	2.5955	0	0.485967	0	0	0	0	0	0.956119	0	0	0	0	0	2322.83	5.79881	1.10669	2.16574	2.83552	1.14818	0.813703	0	213.108	0.321824	1.58918	7.77272	263.029	25.2496	0	0	0	0.344297	0	0.922906	0	0	1.96741	238.27	16.2051	4.58711	0	11.3123	21.953	0	31.8071	0	0	0	0	0	0	6.59437	33.2662	1.23873	14.0533	0	0	0
2500004C02Rik	0	0	0	0	134.459	0	0	3.34289	20.1271	0	3.56692	4.80574	18.0212	10.4449	0.303478	0	0	0	4.98906	0	0	1.50747	0.775264	0	0.298153	0.548816	22.1724	0	0	7.51124	23.3046	0	0	10.6218	0.778744	0	1.67261	0	0.596773	0.739049	18.8285	3.49145	4.9416	0	0	17.3661	16.7793	0	0	0	1.40115	3.68169	2.7015	0	1.57101	0	0	0	0	3.01988	0	5.54994	0.725464	0	2.83936	1.06128	1.04862	8.05992	0.468866	0	15.2048	0	0.925565	1.07778	1.66088	101.002	1.25932	0.680978	0	0	0	0.334495	1.22592	2.50182	0	1.78225	2.95266	2.66577	0	0	1.16598	0	0.654552	0.661357	1.74222	0.797325	0	0	2.25984	0.567784	0	4.71111	1.56639	7.68368	1.27406	0	1.26516	0	0	0	1.17911	0	0	0	6.78922	25.0498	0	412.083	0	18.7806	24.1364	1.06384	17.8703	0	0.423599	21.2893	0	0	2.28338	0	0.0455518	0	0.593328	0	0.741059	0	0	14.5832	0	0.810066	0.867406	0.649245	1.40428	0	0	4.51661	0	0	0.873229	0.713271	0	2.36814	2.43974	1.29954	10.2117	0	2.01046	0	3.93508	0	1.38934	0.753194	0	5.17305	0.498221	0	0	0	1.64143	0	0.508941	1.25651	0	3.68422	0	47.3292	14.3664	0	0	4.98883	0	14.9846	2.21578	0	0.464333	0	0	0	0	28.3791	0	0	0	3.39006	0	0	0	0	5.46867	0	0.999998	0	0.429532	2.90624	3.7611	0	2.22393	1.50879	1.8492	3.50414	0	0.953917	0.304553	0.340677	19.975	1.56997	1.49965	1.12002	14.7822	0.426315	0	4.77511	21.1061	0	0.833398	0.656761	12.3203	2.39565	2.9062	0.424137	1.1287	0	9.50977	0.208307	0	0.264484	0	3.39338	0	2.08764	12.0613	4.75279	0.819639	3.75177	28.2259	0	1.82101	0
2510002D24Rik	866.738	3.14579	44.4449	24.0497	93.1641	4.56729	61.3709	0	0	0	0	2.45904	50.0235	0	2.44858	0	1.1268	0	61.6239	5.04118	0.835473	0	0.790906	0.662318	0	0.0708618	0	4.35667	0	3.2332	104.818	0	2.8479	124.124	1.24556	0	0	0	3.16794	220.856	0	0	0	12.2209	0.795202	3.70723	5.13453	3.05442	40.3264	0	0	9.34655	0	24.3961	118.37	14.7848	1.13195	0	0	25.9584	0	24.0088	5.86971	66.901	6.43254	0	0.612402	1.73599	1.47319	1.61789	2.26805	8.70882	0.692488	0	210.475	18.4873	0.983263	7.30251	7.61084	280.492	0	84.5679	5.35549	0	1182.05	27.4349	4.24143	0	4.6177	2.47905	40.6758	59.1835	1.29382	0.510872	1.98652	34.777	0.866397	1.63583	0	0	397.661	3.87065	0	0	101.211	968.171	2.25355	0	0	37.6672	0	2.66304	1.12051	1.31571	0	224.143	21.0031	2.65147	5.66505	5.65902	38.802	116.703	1484.32	7.74986	1.40225	0	2.86978	0	5.69694	0	3.85536	38.5155	0	16.4126	1033.84	0	42.2809	3.20549	2.49717	1.20746	5.25616	0	5.10217	0	82.5991	19.3554	1.02876	4.52867	42.3331	276.419	1.37412	0.408896	1.38731	3.88626	1.73206	1.16181	0	128.223	3.95011	7.06976	11.8874	5.01346	0	1.86696	49.5308	2.34651	0	0	30.4352	11.315	1085.52	24.0062	0	0	0	2.67523	531.402	2033.02	5.2731	1.06276	0	0	1.66842	328.718	0	6.18325	576.666	0	441.238	34.8224	0	0	440.374	5.02766	0	6.79535	1.385	152.623	0	0	1.00373	3.00263	1.29446	1.72136	15.9445	0	175.654	1.57159	0	0	3.2701	0.930588	229.823	1161.94	104.979	450.716	0	1.04673	4.87704	41.829	1.14569	28.5415	19.6474	7.85212	0	1.26768	2.54994	0.983698	14.5392	0	0	36.645	0.843332	0.229899	0	29.097	0	46.4362	0	4.21258	166.235	11.7525	0	41.7167	752.32	2.92684	13.4278	0
2510003E04Rik	0	12.3741	0.39284	163.58668	0	0	0	2.05733	10.04924	0	0.856993	14.12593	0.261549	0.334075	0	0.506008	0.440881	0	3.58949	0.458701	33.5013	20.7065	0	0	6.29016	0	1.34657	1.02156	0.181979	1.76174	1.92521	0.28711	12.021336	1.01276	3.1112	1.30598	0	0	0	7.05478	0	4.71102	0	1.47145	0	0	136.485426	0.602503	1.04609	0.656218	1.279516	0	1.22516	2.42357	64.5327	33.610826	8.8158	0	21.3263	0.383592	0	0.743935	0.267038	8.939618	0	0	1.32108	5.87937	2.45014	0	0	0	0	0	4.12457	9.40514	1.07752	0	0	5.14993	0	0.612138	7.46049	0	3.49793	1.25485	19.1953	90.77287	1.86749	0	0	0.239848	0.422445	0.211455	0.325993	0	1.19652	10.3043	0	0.956784	0.510898	1.33496	1.215874	7.79292	0	0	0.511712	0	2.230817	0.408966	0	5.18273	32.4667	0	0	0.561963	0.242104	9.885488	9.03003	482.8317	0	0	0.53187	0.27972	2.536325	2.61558	740.904	3.03266	1.36656	0	1.11649	4.831469	2.76533	0	0.475063	0	2.18417	0	0	0	0	27.2629	0	0	0	0.384828	5.475256	9.88815	16.521497	0.813977	0	12.83456	0	4.51837	1.62625	0.470828	22.2156	7.37467	0.506727	0	0.726089	3.01596	0	2.96918	0	46.8416	0	0	0	0.760105	1.23939	1.21897	0	0.232077	1.494095	0	2.7083	0.538468	0.828774	0	0	0.652418	0	0	0	0.563635	11.40438	0	1.361292	0	0	5.28862	5.75874	3.45424	0	0	0	0	0.259751	0	8.8661	0.597412	0.968802	1.3456	0	0	23.2024	0.292681	0.782145	1.262124	13.2122	0.627111	2.84212	0	0	25.791789	0.412888	0	0	0	0.232702	9.8092	0.772371	82.7786	10.0743	0.985088	2.06636	22.8391	7.2918	23.312969	9.508324	0	1.892265028	1.1865	0	0.16666	0	0.822667	14.2784	2.34687	40.849468	3.20831	0.737322	0	1.52643	1.535342	0.192761	0.317883
[truncated: 22,932,246 more chars]
